# Supplementary material for: A comparison of all-cause and HIV cause-specific mortality among children under 5 years of age before and during COVID-19 in Kenya, 2018–2022
Source: PLOS Glob Public Health. 2025 May 7;5(5):e0004338. doi: 10.1371/journal.pgph.0004338 (PMC12058159; doi:10.1371/journal.pgph.0004338)
Supplement: S1 Data — (ZIP) [file pgph.0004338.s004.zip]

Archive with 3 entries (3 files):
- CHAMPS and HDSS Data/CHAMPS data Feb 20218  to MARCH 2022.csv
- CHAMPS and HDSS Data/HDSS data.csv
- CHAMPS and HDSS Data/Kisumu and siaya CoviD19 data.csv
