# Supplementary material for: A comparison of all-cause and HIV cause-specific mortality among children under 5 years of age before and during COVID-19 in Kenya, 2018–2022
Source: PLOS Glob Public Health. 2025 May 7;5(5):e0004338. doi: 10.1371/journal.pgph.0004338 (PMC12058159; doi:10.1371/journal.pgph.0004338)
Supplement: S1 Data — (ZIP) [file pgph.0004338.s004.zip › CHAMPS and HDSS Data/CHAMPS data Feb 20218 to MARCH 2022.csv]

	champs_id	champs_id_preg	start	end	today	deviceid	subscriberid	imei	phonenumber	packet_version_id	id_ver_nmb	isenrolledkms	kms_id	dp_000	dp_001	dp_002	dp_003	dp_004	dp_005	dp_006	dp_007	dp_008	dp_009	dp_010	dp_011	dp_012	dp_013	dp_013_convert	dp_153	dp_153_convert	dp_014	dp_015	dp_016	dp_017	dp_017_convert	dp_154	dp_155	dp_108	dp_109	dp_110	dp_110_convert	dp_111	dp_112	dp_112_convert	dp_113	dp_114	dp_114_convert	dp_115	dp_116
90	KEAA00158	KEAA00159	2019-01-10T12:17:59.640+03:00	2019-05-24T16:52:54.959+03:00	2019-01-10	kemricdc-kt-enketo.qed.ai:8UkiPveZlWDwesqr	subscriberid not found	kemricdc-kt-enketo.qed.ai:8UkiPveZlWDwesqr	phonenumber not found	KEAA00158_01_02	2.0.0	yes	KMS0047	NA	4	KE02	KE03	KE04						NA	NA	2018-12-10	Infant (28 days to less than 12 months)	Infant (28 days to less than 12 months)				NA	Yes		...		Yes	congenital cmv infection	1	Cytomegalovirus (CMV)	Cytomegalovirus (CMV)			...			...	NA	NA
91	KEAA00160	KEAA00161	2018-07-16T11:28:24.255+03:00	2019-07-23T17:22:02.812+03:00	2018-07-16	kemricdc-kt-enketo.qed.ai:ObOueqjcM3bObsBc	subscriberid not found	kemricdc-kt-enketo.qed.ai:ObOueqjcM3bObsBc	phonenumber not found	KEAA00160_01_01	2.0.0	no		NA	4	KE01	KE02	KE05	KE06					NA	NA	2018-07-12	Early Neonate (1 to 6 days)	Early Neonate (1 to 6 days)				NA	Yes		...		Yes	extremely low birth weight	1		...			...			...	NA	5
92	KEAA00162	KEAA00163	2018-07-16T14:10:45.160+03:00	2020-11-02T13:05:19.547+03:00	2018-07-16	kemricdc-kt-enketo.qed.ai:ObOueqjcM3bObsBc	subscriberid not found	kemricdc-kt-enketo.qed.ai:ObOueqjcM3bObsBc	phonenumber not found	KEAA00162_01_01	2.0.0	no		NA	4	KE01	KE02	KE05	KE06					NA	NA	2018-07-12	Stillbirth	Stillbirth	Intrapartum (during labor)	Intrapartum		NA	Yes				No	intra-uterine hypoxia	2									NA	NA
93	KEAA00164	KEAA00165	2018-08-15T16:30:01.365+03:00	2019-03-04T13:03:38.569+03:00	2018-08-15	kemricdc-kt-enketo.qed.ai:pt6XtApCaopnsA7q	subscriberid not found	kemricdc-kt-enketo.qed.ai:pt6XtApCaopnsA7q	phonenumber not found	KEAA00164_01_01	2.0.0	yes	KMS0048	NA	4	KE01	KE02	KE03	KE04	KE05	KE06			NA	NA	2018-08-09	Infant (28 days to less than 12 months)	Infant (28 days to less than 12 months)				NA	Yes		...		Yes	sepsis	1	Streptococcus pyogenes (Group A Streptococcus)	Streptococcus pyogenes (Group A Streptococcus)			...			...	NA	3
94	KEAA00166	KEAA00167	2018-08-13T09:12:49.166+03:00	2019-06-17T17:18:47.480+03:00	2018-08-13	kemricdc-kt-enketo.qed.ai:ObOueqjcM3bObsBc	subscriberid not found	kemricdc-kt-enketo.qed.ai:ObOueqjcM3bObsBc	phonenumber not found	KEAA00166_01_01	2.0.0	no		NA	4	KE01	KE02	KE03	KE04	KE05	KE06			NA	NA	2018-08-09	Stillbirth	Stillbirth				NA	Yes		...		No	intrauterine hypoxia	1									NA	3
95	KEAA00168	KEAA00169	2018-02-16T09:48:07.000+03:00	2019-07-11T10:03:44.994+03:00		kemricdc-kt-enketo.qed.ai:ZF20ejdE8ApB616l	subscriberid not found							NA	NA									NA	NA							NA																NA	NA
96	KEAA00170	KEAA00171	2018-03-09T12:45:59.000+03:00	2018-03-09T12:46:22.000+03:00	2018-03-09	kemricdc-kt-enketo.qed.ai:cJsC8I0qkc9GOAtl	subscriberid not found	kemricdc-kt-enketo.qed.ai:cJsC8I0qkc9GOAtl	phonenumber not found			no		NA	NA									NA	NA							NA																NA	NA
98	KEAA00174	KEAA00175	2018-02-14T14:22:04.000+03:00	2018-02-14T14:26:31.000+03:00		kemricdc-kt-enketo.qed.ai:bJfQ2e6YdGYiQgTw	subscriberid not found							NA	NA									NA	NA							NA																NA	NA
99	KEAA00176	KEAA00177	2018-02-20T11:05:37.000+03:00	2018-02-20T11:34:10.000+03:00		kemricdc-kt-enketo.qed.ai:qQ995g0CXaqI3HNR	subscriberid not found							NA	NA									NA	NA							NA																NA	NA
100	KEAA00178	KEAA00179	2018-08-13T16:15:25.916+03:00	2020-11-02T17:31:45.352+03:00	2018-08-13	kemricdc-kt-enketo.qed.ai:ObOueqjcM3bObsBc	subscriberid not found	kemricdc-kt-enketo.qed.ai:ObOueqjcM3bObsBc	phonenumber not found	KEAA00178_01_01	2.0.0	no		NA	4	KE01	KE02	KE03	KE04	KE05	KE06			NA	NA	2018-08-10	Stillbirth	Stillbirth	Intrapartum (during labor)	Intrapartum		NA	Yes				No	intrauterine hypoxia	1									NA	6
101	KEAA00180	KEAA00181	2018-08-15T12:41:06.226+03:00	2019-03-04T13:16:40.935+03:00	2018-08-15	kemricdc-kt-enketo.qed.ai:pt6XtApCaopnsA7q	subscriberid not found	kemricdc-kt-enketo.qed.ai:pt6XtApCaopnsA7q	phonenumber not found	KEAA00180_01_01	2.0.0	yes	KMS0049	NA	4	KE01	KE02	KE03	KE04	KE05	KE06			NA	NA	2018-08-10	Infant (28 days to less than 12 months)	Infant (28 days to less than 12 months)				NA	Yes		...		Yes	cerebral malaria	1		...			...			...	NA	2
102	KEAA00182		2018-08-15T13:43:16.134+03:00	2019-03-04T16:02:19.891+03:00	2018-08-15	kemricdc-kt-enketo.qed.ai:pt6XtApCaopnsA7q	subscriberid not found	kemricdc-kt-enketo.qed.ai:pt6XtApCaopnsA7q	phonenumber not found	KEAA00182_01_01	2.0.0	yes	KMS0050	NA	4	KE01	KE02	KE03	KE04	KE05	KE06			NA	NA	2018-08-10	Child (12 months to less than 60 months)	Child (12 months to less than 60 months)				NA	Yes		...		Yes	cerebral malaria	1	Plasmodium falciparum	Plasmodium falciparum			...			...	NA	3
103	KEAA00183	KEAA00184	2018-08-15T16:49:26.631+03:00	2018-10-09T11:35:23.074+03:00	2018-08-15	kemricdc-kt-enketo.qed.ai:pt6XtApCaopnsA7q	subscriberid not found	kemricdc-kt-enketo.qed.ai:pt6XtApCaopnsA7q	phonenumber not found	KEAA00183_01_01	2.0.0			NA	4	KE02	KE03	KE04	KE05	KE06				NA	NA	2018-08-09	Early Neonate (1 to 6 days)	Early Neonate (1 to 6 days)				NA	Yes		...		No	bacterial sepsis of the newborn	1	Enterobacter cloacae	...			...			...	NA	2
104	KEAA00185	KEAA00186	2018-08-13T10:29:29.400+03:00	2022-01-24T17:18:53.798+03:00	2018-08-13	kemricdc-kt-enketo.qed.ai:ObOueqjcM3bObsBc	subscriberid not found	kemricdc-kt-enketo.qed.ai:ObOueqjcM3bObsBc	phonenumber not found	KEAA00185_01_01	2.0.0	no		NA	4	KE01	KE01	KE03	KE04	KE05	KE06			NA	NA	2018-08-09	Late Neonate (7 to 27 days)	Late Neonate (7 to 27 days)				NA	Yes				Yes	neonatal sepsis	1	Klebsiella pneumoniae	Klebsiella pneumoniae							NA	3
105	KEAA00187		2018-09-25T08:52:32.454+03:00	2019-11-14T10:19:29.997+03:00	2018-09-25	kemricdc-kt-enketo.qed.ai:gEIDzGTA8JPjHRS1	subscriberid not found	kemricdc-kt-enketo.qed.ai:gEIDzGTA8JPjHRS1	phonenumber not found	KEAA00187_01_01	2.0.0	yes	KMS0051	NA	4	KE01	KE02	KE03	KE04	KE05	KE06			NA	NA	2018-09-14	Child (12 months to less than 60 months)	Child (12 months to less than 60 months)			Include Maternal Questions	NA	Yes		...		Yes	hiv disease -	1	Other Etiology/Agent	Other Etiology/Agent	HIV		...			...	NA	NA
106	KEAA00188	KEAA00189	2019-10-15T17:36:12.765+03:00	2019-10-15T17:36:41.556+03:00	2019-10-15	kemricdc-kt-enketo.qed.ai:HAA3BrnsSofKZeuS	subscriberid not found	kemricdc-kt-enketo.qed.ai:HAA3BrnsSofKZeuS	phonenumber not found			no		NA	NA									NA	NA							NA																NA	NA
107	KEAA00190		2018-08-13T10:13:39.199+03:00	2019-06-17T17:39:44.118+03:00	2018-08-13	kemricdc-kt-enketo.qed.ai:ObOueqjcM3bObsBc	subscriberid not found	kemricdc-kt-enketo.qed.ai:ObOueqjcM3bObsBc	phonenumber not found	KEAA00190_01_01	2.0.0	yes	KMS0052	NA	4	KE01	KE02	KE03	KE04	KE05	KE06			NA	NA	2018-08-09	Child (12 months to less than 60 months)	Child (12 months to less than 60 months)				NA	Yes		...		Yes	malnutrition	1		...			...			...	NA	3
108	KEAA00191	KEAA00192	2018-08-13T11:29:42.211+03:00	2020-10-29T11:33:18.408+03:00	2018-08-13	kemricdc-kt-enketo.qed.ai:ObOueqjcM3bObsBc	subscriberid not found	kemricdc-kt-enketo.qed.ai:ObOueqjcM3bObsBc	phonenumber not found	KEAA00191_01_01	2.0.0	no		NA	4	KE01	KE02	KE03	KE04	KE05	KE06			NA	NA	2018-08-10	Early Neonate (1 to 6 days)	Early Neonate (1 to 6 days)				NA	Yes				No	respiratory distress syndrome of newborn	1									NA	1
109	KEAA00193	KEAA00194	2018-03-12T10:13:27.000+03:00	2018-03-12T10:29:27.000+03:00		kemricdc-kt-enketo.qed.ai:mZHhQJGU6ntIHJ6Y	subscriberid not found							NA	NA									NA	NA							NA																NA	NA
110	KEAA00195		2018-09-25T11:00:51.466+03:00	2018-12-18T14:34:10.070+01:00	2018-09-25	kemricdc-kt-enketo.qed.ai:pt6XtApCaopnsA7q	subscriberid not found	kemricdc-kt-enketo.qed.ai:pt6XtApCaopnsA7q	phonenumber not found	KEAA00195_01_01	2.0.0	yes	KMS0053	NA	4	KE01	KE02	KE03	KE04	KE05	KE06			NA	NA	2018-09-13	Child (12 months to less than 60 months)	Child (12 months to less than 60 months)				NA	Yes		...		Yes	aspiration pneumonia	1		...			...			...	NA	NA
111	KEAA00196	KEAA00205	2019-11-12T17:07:22.760+03:00	2019-11-12T17:07:49.618+03:00	2019-11-12	kemricdc-kt-enketo.qed.ai:3ImMDEfa98syGbUG	subscriberid not found	kemricdc-kt-enketo.qed.ai:3ImMDEfa98syGbUG	phonenumber not found			no		NA	NA									NA	NA							NA																NA	NA
112	KEAA00197	KEAA00198	2018-11-21T11:35:27.307+03:00	2019-01-09T16:41:22.668+03:00	2018-11-21	kemricdc-kt-enketo.qed.ai:HAA3BrnsSofKZeuS	subscriberid not found	kemricdc-kt-enketo.qed.ai:HAA3BrnsSofKZeuS	phonenumber not found	KEAA00197_01_01	2.0.0	no		NA	4	KE01	KE03	KE04	KE06					NA	NA	2018-11-15	Early Neonate (1 to 6 days)	Early Neonate (1 to 6 days)				NA	Yes		...		No	sepsis of newborn due to other and unspecified streptococci	1	Streptococcus pyogenes (Group A Streptococcus)	...			...			...	NA	NA
113	KEAA00199		2018-09-25T12:06:05.491+03:00	2018-12-18T14:34:38.178+01:00	2018-09-25	kemricdc-kt-enketo.qed.ai:pt6XtApCaopnsA7q	subscriberid not found	kemricdc-kt-enketo.qed.ai:pt6XtApCaopnsA7q	phonenumber not found	KEAA00199_01_01	2.0.0	yes	KMS0054	NA	4	KE01	KE02	KE03	KE04	KE05	KE06			NA	NA	2018-09-13	Child (12 months to less than 60 months)	Child (12 months to less than 60 months)				NA	Yes		...		Yes	malnutrion	1		...			...			...	NA	NA
114	KEAA00201	KEAA00202	2018-08-13T11:51:29.563+03:00	2019-06-17T17:56:28.144+03:00	2018-08-13	kemricdc-kt-enketo.qed.ai:ObOueqjcM3bObsBc	subscriberid not found	kemricdc-kt-enketo.qed.ai:ObOueqjcM3bObsBc	phonenumber not found	KEAA00201_01_01	2.0.0	yes	KMS0055	NA	4	KE01	KE02	KE03	KE04	KE05	KE06			NA	NA	2018-08-10	Infant (28 days to less than 12 months)	Infant (28 days to less than 12 months)				NA	Yes		...		Yes	gastroenteritis	1	Campylobacter jejuni	Campylobacter jejuni			...			...	NA	3
115	KEAA00203	KEAA00204	2020-01-14T14:20:11.285+03:00	2020-01-14T14:20:42.673+03:00	2020-01-14	kemricdc-kt-enketo.qed.ai:3ImMDEfa98syGbUG	subscriberid not found	kemricdc-kt-enketo.qed.ai:3ImMDEfa98syGbUG	phonenumber not found			no		NA	NA									NA	NA							NA																NA	NA
116	KEAA00206	KEAA00207	2018-09-25T09:57:52.715+03:00	2019-03-04T16:13:53.874+03:00	2018-09-25	kemricdc-kt-enketo.qed.ai:8UkiPveZlWDwesqr	subscriberid not found	kemricdc-kt-enketo.qed.ai:8UkiPveZlWDwesqr	phonenumber not found	KEAA00206_01_01	2.0.0	yes	KMS0056	NA	4	KE01	KE02	KE03	KE04	KE05	KE06			NA	NA	2018-09-13	Child (12 months to less than 60 months)	Child (12 months to less than 60 months)			Include Maternal Questions	NA	Yes		...		Yes	downs syndrome	1		...			...			...	NA	15
117	KEAA00208	KEAA00209	2018-11-21T15:22:22.093+03:00	2019-01-09T16:44:45.778+03:00	2018-11-21	kemricdc-kt-enketo.qed.ai:pt6XtApCaopnsA7q	subscriberid not found	kemricdc-kt-enketo.qed.ai:pt6XtApCaopnsA7q	phonenumber not found	KEAA00208_01_01	2.0.0	no		NA	4	KE01	KE03	KE04	KE06					NA	NA	2018-11-15	Late Neonate (7 to 27 days)	Late Neonate (7 to 27 days)				NA	Yes		...		Yes	sepsis of newborn due to staphylococcus aureus	1	Staphylococcus aureus	Staphylococcus aureus			...			...	NA	NA
118	KEAA00210	KEAA00211	2018-09-25T09:45:44.084+03:00	2019-05-29T15:42:56.310+03:00	2018-09-25	kemricdc-kt-enketo.qed.ai:pt6XtApCaopnsA7q	subscriberid not found	kemricdc-kt-enketo.qed.ai:pt6XtApCaopnsA7q	phonenumber not found	KEAA00210_01_01	2.0.0	yes	KMS0057	NA	4	KE01	KE02	KE03	KE04	KE05	KE06			NA	NA	2018-09-13	Infant (28 days to less than 12 months)	Infant (28 days to less than 12 months)				NA	Yes		...		Yes	cerebral malaria	1	Plasmodium falciparum	Plasmodium falciparum			...			...	NA	2
119	KEAA00212		2018-08-15T13:09:48.992+03:00	2018-12-18T14:36:32.432+01:00	2018-08-15	kemricdc-kt-enketo.qed.ai:pt6XtApCaopnsA7q	subscriberid not found	kemricdc-kt-enketo.qed.ai:pt6XtApCaopnsA7q	phonenumber not found	KEAA00212_01_01	2.0.0	yes	KMS0058	NA	4	KE01	KE02	KE03	KE04	KE05	KE06			NA	NA	2018-08-10	Child (12 months to less than 60 months)	Child (12 months to less than 60 months)				NA	Yes		...		Yes	malnutrition	1		...			...			...	NA	NA
120	KEAA00213	KEAA00214	2019-07-23T08:52:38.688+03:00	2019-07-23T10:01:19.599+03:00	2019-07-23	kemricdc-kt-enketo.qed.ai:8UkiPveZlWDwesqr	subscriberid not found	kemricdc-kt-enketo.qed.ai:8UkiPveZlWDwesqr	phonenumber not found	KEAA00213_01_02	2.0.0	no		NA	4	KE01	KE02	KE03	KE04	KE05	KE06			NA	NA	2019-07-19	Late Neonate (7 to 27 days)	Late Neonate (7 to 27 days)				NA	Yes		...		Yes	meningoencephalitis	1		...			...			...	NA	NA
121	KEAA00215	KEAA00216	2018-04-06T16:26:16.000+03:00	2018-04-06T16:37:11.000+03:00		kemricdc-kt-enketo.qed.ai:izqGYQtFSYaa5gtz	subscriberid not found							NA	NA									NA	NA							NA																NA	NA
122	KEAA00217	KEAA00218	2018-04-06T17:14:23.000+03:00	2019-07-11T10:37:57.306+03:00		kemricdc-kt-enketo.qed.ai:izqGYQtFSYaa5gtz	subscriberid not found							NA	NA									NA	NA							NA																NA	NA
123	KEAA00219	KEAA00220	2018-09-25T10:15:15.060+03:00	2019-06-06T15:45:52.341+03:00	2018-09-25	kemricdc-kt-enketo.qed.ai:8UkiPveZlWDwesqr	subscriberid not found	kemricdc-kt-enketo.qed.ai:8UkiPveZlWDwesqr	phonenumber not found	KEAA00219_01_01	2.0.0	yes	KMS0059	NA	4	KE01	KE02	KE03	KE04	KE05	KE06			NA	NA	2018-09-13	Infant (28 days to less than 12 months)	Infant (28 days to less than 12 months)				NA	Yes		...		Yes	other low birht weight	3		...			...			...	NA	42
124	KEAA00221	KEAA00222	2018-11-21T11:58:24.288+03:00	2019-10-10T13:19:27.000+03:00	2018-11-21	kemricdc-kt-enketo.qed.ai:HAA3BrnsSofKZeuS	subscriberid not found	kemricdc-kt-enketo.qed.ai:HAA3BrnsSofKZeuS	phonenumber not found	KEAA00221_01_01	2.0.0	no		NA	4	KE01	KE03	KE04	KE06					NA	NA	2018-11-16	Early Neonate (1 to 6 days)	Early Neonate (1 to 6 days)				NA	Yes		...		Yes	hiv disease		Other Etiology/Agent	Other Etiology/Agent	HIV		...			...	NA	NA
125	KEAA00223	KEAA00224	2018-04-19T09:37:00.347+03:00	2018-04-19T09:45:43.452+03:00		kemricdc-kt-enketo.qed.ai:bJfQ2e6YdGYiQgTw	subscriberid not found							NA	NA									NA	NA							NA																NA	NA
126	KEAA00225	KEAA00226	2020-01-15T15:29:27.236+03:00	2020-01-15T15:30:05.906+03:00	2020-01-15	kemricdc-kt-enketo.qed.ai:3ImMDEfa98syGbUG	subscriberid not found	kemricdc-kt-enketo.qed.ai:3ImMDEfa98syGbUG	phonenumber not found			no		NA	NA									NA	NA							NA																NA	NA
127	KEAA00227	KEAA00228	2018-04-11T14:12:38.000+03:00	2018-04-12T11:57:12.000+03:00		kemricdc-kt-enketo.qed.ai:qQ995g0CXaqI3HNR	subscriberid not found							NA	NA									NA	NA							NA																NA	NA
128	KEAA00229	KEAA00230	2018-04-11T15:48:12.000+03:00	2018-04-11T16:00:06.000+03:00		kemricdc-kt-enketo.qed.ai:ZBbFNXZXII3KNmoK	subscriberid not found							NA	NA									NA	NA							NA																NA	NA
129	KEAA00231	KEAA00232	2018-09-21T08:14:57.738+03:00	2018-12-18T14:37:35.620+01:00	2018-09-21	kemricdc-kt-enketo.qed.ai:gEIDzGTA8JPjHRS1	subscriberid not found	kemricdc-kt-enketo.qed.ai:gEIDzGTA8JPjHRS1	phonenumber not found	KEAA00231_01_01	2.0.0	yes	KMS0060	NA	4	KE01	KE02	KE03	KE04	KE05	KE06			NA	NA	2018-09-13	Infant (28 days to less than 12 months)	Infant (28 days to less than 12 months)			Include Maternal Questions	NA	Yes		...		Yes	malnutrition	1		...			...			...	NA	NA
130	KEAA00233	KEAA00234	2018-05-24T10:57:22.502+03:00	2018-05-24T10:57:41.162+03:00	2018-05-24	kemricdc-kt-enketo.qed.ai:eEYeouckDyghItug	subscriberid not found	kemricdc-kt-enketo.qed.ai:eEYeouckDyghItug	phonenumber not found			no		NA	NA									NA	NA							NA																NA	NA
131	KEAA00235	KEAA00236	2018-04-19T12:07:29.691+03:00	2018-04-19T12:10:46.803+03:00		kemricdc-kt-enketo.qed.ai:bJfQ2e6YdGYiQgTw	subscriberid not found							NA	NA									NA	NA							NA																NA	NA
132	KEAA00237	KEAA00238	2019-11-13T15:35:45.335+03:00	2019-11-13T15:36:07.061+03:00	2019-11-13	kemricdc-kt-enketo.qed.ai:HAA3BrnsSofKZeuS	subscriberid not found	kemricdc-kt-enketo.qed.ai:HAA3BrnsSofKZeuS	phonenumber not found			no		NA	NA									NA	NA							NA																NA	NA
133	KEAA00239		2019-11-12T14:35:46.005+03:00	2019-11-12T14:36:09.726+03:00	2019-11-12	kemricdc-kt-enketo.qed.ai:HAA3BrnsSofKZeuS	subscriberid not found	kemricdc-kt-enketo.qed.ai:HAA3BrnsSofKZeuS	phonenumber not found			no		NA	NA									NA	NA							NA																NA	NA
134	KEAA00240	KEAA00241	2019-10-08T14:36:21.091+03:00	2019-10-08T14:38:15.688+03:00	2019-10-08	kemricdc-kt-enketo.qed.ai:HAA3BrnsSofKZeuS	subscriberid not found	kemricdc-kt-enketo.qed.ai:HAA3BrnsSofKZeuS	phonenumber not found			no		NA	NA									NA	NA							NA																NA	NA
135	KEAA00242	KEAA00243	2018-04-19T12:43:23.762+03:00	2018-04-19T12:48:22.548+03:00		kemricdc-kt-enketo.qed.ai:bJfQ2e6YdGYiQgTw	subscriberid not found							NA	NA									NA	NA							NA																NA	NA
136	KEAA00244	KEAA00052	2018-04-19T13:07:02.484+03:00	2018-04-19T13:13:57.061+03:00		kemricdc-kt-enketo.qed.ai:bJfQ2e6YdGYiQgTw	subscriberid not found							NA	NA									NA	NA							NA																NA	NA
137	KEAA00245	KEAA00246	2018-11-21T14:08:35.800+03:00	2019-01-09T16:57:42.797+03:00	2018-11-21	kemricdc-kt-enketo.qed.ai:8UkiPveZlWDwesqr	subscriberid not found	kemricdc-kt-enketo.qed.ai:8UkiPveZlWDwesqr	phonenumber not found	KEAA00245_01_01	2.0.0	no		NA	4	KE01	KE03	KE04	KE06					NA	NA	2018-11-15	Early Neonate (1 to 6 days)	Early Neonate (1 to 6 days)				NA	Yes		...		No	intrauterine asphyxia	1		...			...			...	NA	1
138	KEAA00247	KEAA00248	2018-04-18T09:41:53.601+03	2018-04-18T14:11:49.553+03	2018-04-18	357773072671036	639031027467189	357773072671036						NA	NA									NA	NA							NA																NA	NA
139	KEAA00249	KEAA00250	2018-11-20T15:11:09.653+03:00	2018-11-21T15:20:46.768+03:00	2018-11-20	kemricdc-kt-enketo.qed.ai:pt6XtApCaopnsA7q	subscriberid not found	kemricdc-kt-enketo.qed.ai:pt6XtApCaopnsA7q	phonenumber not found	KEAA00249_01_01	2.0.0			NA	4	KE01	KE03	KE04	KE06					NA	NA	2018-11-15	Stillbirth	Stillbirth				NA	Yes		...		No	intrauterine hypoxia	1									NA	NA
140	KEAA00251	KEAA00252	2018-07-31T14:40:33.873+03:00	2018-07-31T14:41:10.628+03:00	2018-07-31	kemricdc-kt-enketo.qed.ai:pt6XtApCaopnsA7q	subscriberid not found	kemricdc-kt-enketo.qed.ai:pt6XtApCaopnsA7q	phonenumber not found			no		NA	NA									NA	NA							NA																NA	NA
141	KEAA00253	KEAA00299	2018-04-19T14:27:09.309+03:00	2018-04-19T14:31:25.656+03:00		kemricdc-kt-enketo.qed.ai:bJfQ2e6YdGYiQgTw	subscriberid not found							NA	NA									NA	NA							NA																NA	NA
142	KEAA00254		2018-09-24T15:14:47.280+03:00	2018-12-18T14:38:22.174+01:00	2018-09-24	kemricdc-kt-enketo.qed.ai:8UkiPveZlWDwesqr	subscriberid not found	kemricdc-kt-enketo.qed.ai:8UkiPveZlWDwesqr	phonenumber not found	KEAA00254_01_01	2.0.0	yes	KMS0061	NA	4	KE01	KE02	KE03	KE04	KE05	KE06			NA	NA	2018-09-13	Child (12 months to less than 60 months)	Child (12 months to less than 60 months)				NA	Yes		...		Yes	marasmus	1		...			...			...	NA	NA
143	KEAA00255	KEAA00256	2018-09-25T15:53:48.759+03:00	2019-01-09T17:03:24.574+03:00	2018-09-25	kemricdc-kt-enketo.qed.ai:gEIDzGTA8JPjHRS1	subscriberid not found	kemricdc-kt-enketo.qed.ai:gEIDzGTA8JPjHRS1	phonenumber not found	KEAA00255_01_01	2.0.0	yes	KMS0062	NA	4	KE01	KE02	KE03	KE04	KE05	KE06			NA	NA	2018-09-14	Infant (28 days to less than 12 months)	Infant (28 days to less than 12 months)			Include Maternal Questions	NA	Yes		...		Yes	hiv disease	1	Other Etiology/Agent	Other Etiology/Agent	HIV		...			...	NA	NA
144	KEAA00257	KEAA00258	2018-09-24T13:43:46.537+03:00	2019-03-04T16:10:41.832+03:00	2018-09-24	kemricdc-kt-enketo.qed.ai:pt6XtApCaopnsA7q	subscriberid not found	kemricdc-kt-enketo.qed.ai:pt6XtApCaopnsA7q	phonenumber not found	KEAA00257_01_01	2.0.0	yes	KMS0063	NA	4	KE01	KE02	KE03	KE04	KE05	KE06			NA	NA	2018-09-14	Infant (28 days to less than 12 months)	Infant (28 days to less than 12 months)			Include Maternal Questions	NA	Yes		...		Yes	down syndrome			...			...			...	NA	NA
145	KEAA00259		2018-04-27T11:59:23.231+03:00	2018-04-27T12:11:27.725+03:00		kemricdc-kt-enketo.qed.ai:ZBbFNXZXII3KNmoK	subscriberid not found							NA	NA									NA	NA							NA																NA	NA
146	KEAA00260	KEAA00261	2018-10-30T10:44:04.266+03:00	2018-11-01T16:47:43.801+03:00	2018-10-30	kemricdc-kt-enketo.qed.ai:HAA3BrnsSofKZeuS	subscriberid not found	kemricdc-kt-enketo.qed.ai:HAA3BrnsSofKZeuS	phonenumber not found			no		NA	NA									NA	NA							NA																NA	NA
147	KEAA00262		2018-04-30T16:32:24.139+03:00	2019-12-06T10:38:29.460+03:00		kemricdc-kt-enketo.qed.ai:ZBbFNXZXII3KNmoK	subscriberid not found							NA	NA									NA	NA							NA																NA	NA
148	KEAA00263		2018-09-24T14:56:19.496+03:00	2018-12-17T15:35:13.537+01:00	2018-09-24	kemricdc-kt-enketo.qed.ai:8UkiPveZlWDwesqr	subscriberid not found	kemricdc-kt-enketo.qed.ai:8UkiPveZlWDwesqr	phonenumber not found	KEAA00263_01_01	2.0.0	yes	KMS0000	NA	4	KE01	KE02	KE03	KE04	KE05	KE06			NA	NA	2018-09-13	Child (12 months to less than 60 months)	Child (12 months to less than 60 months)				NA	Yes		...		Yes	cerebral malaria	1	Plasmodium malariae	Plasmodium malariae			...			...	NA	1
149	KEAA00264	KEAA00265	2018-11-20T10:20:26.201+03:00	2019-09-16T10:47:33.068+03:00	2018-11-20	kemricdc-kt-enketo.qed.ai:HAA3BrnsSofKZeuS	subscriberid not found	kemricdc-kt-enketo.qed.ai:HAA3BrnsSofKZeuS	phonenumber not found	KEAA00264_01_01	2.0.0	no		NA	4	KE01	KE02	KE03	KE04	KE05	KE06			NA	NA	2018-11-16	Early Neonate (1 to 6 days)	Early Neonate (1 to 6 days)				NA	Yes		...		No	birth asphyxia	1		...			...			...	NA	2
150	KEAA00266	KEAA00267	2018-09-24T14:21:00.146+03:00	2018-11-26T15:40:44.695+03:00	2018-09-24	kemricdc-kt-enketo.qed.ai:pt6XtApCaopnsA7q	subscriberid not found	kemricdc-kt-enketo.qed.ai:pt6XtApCaopnsA7q	phonenumber not found	KEAA00266_01_01	2.0.0			NA	4	KE01	KE02	KE03	KE04	KE05	KE06			NA	NA	2018-09-13	Infant (28 days to less than 12 months)	Infant (28 days to less than 12 months)				NA	Yes		...		Yes	intussusception	1		...			...			...	NA	3
151	KEAA00268	KEAA00269	2019-04-26T07:48:02.884+03:00	2019-04-26T10:02:30.657+03:00	2019-04-26	kemricdc-kt-enketo.qed.ai:pt6XtApCaopnsA7q	subscriberid not found	kemricdc-kt-enketo.qed.ai:pt6XtApCaopnsA7q	phonenumber not found	KEAA00268_01_01	2.0.0	no		NA	4	KE01	KE02	KE03	KE04	KE05				NA	NA	2019-03-28	Stillbirth	Stillbirth				NA	Yes		...		No	intra-uterine hypoxia	1									NA	NA
152	KEAA00270	KEAA00271	2018-05-16T10:55:47.067+03:00	2018-05-16T11:02:44.245+03:00		kemricdc-kt-enketo.qed.ai:bJfQ2e6YdGYiQgTw	subscriberid not found							NA	NA									NA	NA							NA																NA	NA
153	KEAA00272	KEAA00273	2020-01-14T13:47:21.434+03:00	2020-01-14T13:47:43.019+03:00	2020-01-14	kemricdc-kt-enketo.qed.ai:gEIDzGTA8JPjHRS1	subscriberid not found	kemricdc-kt-enketo.qed.ai:gEIDzGTA8JPjHRS1	phonenumber not found			no		NA	NA									NA	NA							NA																NA	NA
155	KEAA00276	KEAA00277	2018-05-15T13:44:29.243+03:00	2018-05-15T14:22:31.313+03:00		kemricdc-kt-enketo.qed.ai:bJfQ2e6YdGYiQgTw	subscriberid not found							NA	NA									NA	NA							NA																NA	NA
156	KEAA00278	KEAA00279	2020-01-15T15:25:04.307+03:00	2020-01-15T15:26:33.440+03:00	2020-01-15	kemricdc-kt-enketo.qed.ai:Uhd9foFBZ5vcXDeN	subscriberid not found	kemricdc-kt-enketo.qed.ai:Uhd9foFBZ5vcXDeN	phonenumber not found			no		NA	NA									NA	NA							NA																NA	NA
157	KEAA00280	KEAA00281	2018-05-15T16:07:20.845+03:00	2018-05-15T16:13:18.939+03:00		kemricdc-kt-enketo.qed.ai:bJfQ2e6YdGYiQgTw	subscriberid not found							NA	NA									NA	NA							NA																NA	NA
158	KEAA00282	KEAA00348	2020-01-14T12:25:42.326+03:00	2020-01-14T12:26:19.556+03:00	2020-01-14	kemricdc-kt-enketo.qed.ai:gEIDzGTA8JPjHRS1	subscriberid not found	kemricdc-kt-enketo.qed.ai:gEIDzGTA8JPjHRS1	phonenumber not found			no		NA	NA									NA	NA							NA																NA	NA
159	KEAA00283		2020-01-14T10:46:34.673+03:00	2020-01-14T10:46:59.721+03:00	2020-01-14	kemricdc-kt-enketo.qed.ai:gEIDzGTA8JPjHRS1	subscriberid not found	kemricdc-kt-enketo.qed.ai:gEIDzGTA8JPjHRS1	phonenumber not found			no		NA	NA									NA	NA							NA																NA	NA
160	KEAA00284	KEAA00252	2018-08-01T16:51:38.270+03:00	2018-08-01T16:55:34.327+03:00	2018-08-01	kemricdc-kt-enketo.qed.ai:pt6XtApCaopnsA7q	subscriberid not found	kemricdc-kt-enketo.qed.ai:pt6XtApCaopnsA7q	phonenumber not found			no		NA	NA									NA	NA							NA																NA	NA
162	KEAA00287		2018-05-16T14:43:19.363+03:00	2018-05-16T14:48:25.875+03:00		kemricdc-kt-enketo.qed.ai:bJfQ2e6YdGYiQgTw	subscriberid not found							NA	NA									NA	NA							NA																NA	NA
163	KEAA00288	KEAA00289	2020-01-15T14:17:52.111+03:00	2020-01-15T14:18:28.821+03:00	2020-01-15	kemricdc-kt-enketo.qed.ai:gEIDzGTA8JPjHRS1	subscriberid not found	kemricdc-kt-enketo.qed.ai:gEIDzGTA8JPjHRS1	phonenumber not found			no		NA	NA									NA	NA							NA																NA	NA
164	KEAA00290		2018-07-25T12:41:24.900+03:00	2018-07-25T12:49:24.007+03:00	2018-07-25	kemricdc-kt-enketo.qed.ai:1jot1mLvlvtpvXEi	subscriberid not found	kemricdc-kt-enketo.qed.ai:1jot1mLvlvtpvXEi	phonenumber not found			no		NA	NA									NA	NA							NA																NA	NA
165	KEAA00291		2019-11-19T08:32:39.171+03:00	2019-11-19T08:32:56.466+03:00	2019-11-19	kemricdc-kt-enketo.qed.ai:Uhd9foFBZ5vcXDeN	subscriberid not found	kemricdc-kt-enketo.qed.ai:Uhd9foFBZ5vcXDeN	phonenumber not found			no		NA	NA									NA	NA							NA																NA	NA
166	KEAA00292		2019-10-17T16:27:19.415+03:00	2019-10-17T16:27:39.537+03:00	2019-10-17	kemricdc-kt-enketo.qed.ai:Uhd9foFBZ5vcXDeN	subscriberid not found	kemricdc-kt-enketo.qed.ai:Uhd9foFBZ5vcXDeN	phonenumber not found			no		NA	NA									NA	NA							NA																NA	NA
167	KEAA00293	KEAA00294	2019-11-19T10:22:41.555+03:00	2019-11-19T10:23:00.319+03:00	2019-11-19	kemricdc-kt-enketo.qed.ai:Uhd9foFBZ5vcXDeN	subscriberid not found	kemricdc-kt-enketo.qed.ai:Uhd9foFBZ5vcXDeN	phonenumber not found			no		NA	NA									NA	NA							NA																NA	NA
168	KEAA00295	KEAA00296	2018-11-21T13:51:12.123+03:00	2018-11-21T14:08:25.337+03:00	2018-11-21	kemricdc-kt-enketo.qed.ai:8UkiPveZlWDwesqr	subscriberid not found	kemricdc-kt-enketo.qed.ai:8UkiPveZlWDwesqr	phonenumber not found	KEAA00295_01_01	2.0.0			NA	4	KE01	KE03	KE04	KE06					NA	NA	2018-11-15	Death in the first 24 hours	Death in the first 24 hours				NA	Yes		...		No	extremely low birth weight	1		...			...			...	NA	1
169	KEAA00297	KEAA00298	2019-04-25T11:14:29.764+03:00	2019-04-25T12:44:51.010+03:00	2019-04-25	kemricdc-kt-enketo.qed.ai:pt6XtApCaopnsA7q	subscriberid not found	kemricdc-kt-enketo.qed.ai:pt6XtApCaopnsA7q	phonenumber not found	KEAA00297_01_01	2.0.0	no		NA	4	KE01	KE02	KE03	KE04	KE05				NA	NA	2019-03-27	Death in the first 24 hours	Death in the first 24 hours				NA	Yes		...		No	birth asphyxia	1		...			...			...	NA	11
170	KEAA00300	KEAA00364	2020-01-15T10:40:54.662+03:00	2020-01-15T10:41:12.580+03:00	2020-01-15	kemricdc-kt-enketo.qed.ai:Uhd9foFBZ5vcXDeN	subscriberid not found	kemricdc-kt-enketo.qed.ai:Uhd9foFBZ5vcXDeN	phonenumber not found			no		NA	NA									NA	NA							NA																NA	NA
171	KEAA00301	KEAA00302	2020-01-15T13:30:39.609+03:00	2020-01-15T13:30:58.136+03:00	2020-01-15	kemricdc-kt-enketo.qed.ai:Uhd9foFBZ5vcXDeN	subscriberid not found	kemricdc-kt-enketo.qed.ai:Uhd9foFBZ5vcXDeN	phonenumber not found			no		NA	NA									NA	NA							NA																NA	NA
172	KEAA00303		2018-07-31T14:41:30.094+03:00	2018-07-31T14:42:21.943+03:00	2018-07-31	kemricdc-kt-enketo.qed.ai:kNDQCLohBPhmAyP0	subscriberid not found	kemricdc-kt-enketo.qed.ai:kNDQCLohBPhmAyP0	phonenumber not found			no		NA	NA									NA	NA							NA																NA	NA
173	KEAA00304		2020-01-15T14:33:19.503+03:00	2020-01-15T14:33:42.677+03:00	2020-01-15	kemricdc-kt-enketo.qed.ai:Uhd9foFBZ5vcXDeN	subscriberid not found	kemricdc-kt-enketo.qed.ai:Uhd9foFBZ5vcXDeN	phonenumber not found			no		NA	NA									NA	NA							NA																NA	NA
174	KEAA00305	KEAA00306	2020-01-16T16:22:47.065+03:00	2020-01-16T16:23:02.158+03:00	2020-01-16	kemricdc-kt-enketo.qed.ai:Uhd9foFBZ5vcXDeN	subscriberid not found	kemricdc-kt-enketo.qed.ai:Uhd9foFBZ5vcXDeN	phonenumber not found			no		NA	NA									NA	NA							NA																NA	NA
175	KEAA00307	KEAA00308	2019-11-18T16:36:40.623+03:00	2019-11-18T16:36:56.969+03:00	2019-11-18	kemricdc-kt-enketo.qed.ai:Uhd9foFBZ5vcXDeN	subscriberid not found	kemricdc-kt-enketo.qed.ai:Uhd9foFBZ5vcXDeN	phonenumber not found			no		NA	NA									NA	NA							NA																NA	NA
176	KEAA00309		2020-01-16T11:54:17.627+03:00	2020-01-16T11:54:32.421+03:00	2020-01-16	kemricdc-kt-enketo.qed.ai:Uhd9foFBZ5vcXDeN	subscriberid not found	kemricdc-kt-enketo.qed.ai:Uhd9foFBZ5vcXDeN	phonenumber not found			no		NA	NA									NA	NA							NA																NA	NA
177	KEAA00310	KEAA00351	2020-01-16T11:04:36.436+03:00	2020-01-16T11:04:57.746+03:00	2020-01-16	kemricdc-kt-enketo.qed.ai:HAA3BrnsSofKZeuS	subscriberid not found	kemricdc-kt-enketo.qed.ai:HAA3BrnsSofKZeuS	phonenumber not found			no		NA	NA									NA	NA							NA																NA	NA
178	KEAA00311		2018-09-24T10:00:53.062+03:00	2019-03-04T16:08:05.419+03:00	2018-09-24	kemricdc-kt-enketo.qed.ai:HAA3BrnsSofKZeuS	subscriberid not found	kemricdc-kt-enketo.qed.ai:HAA3BrnsSofKZeuS	phonenumber not found	KEAA00311_01_01	2.0.0	yes	KMS0064	NA	4	KE01	KE02	KE03	KE04	KE05		KE06		NA	NA	2018-09-14	Child (12 months to less than 60 months)	Child (12 months to less than 60 months)				NA	Yes		...		Yes	pneumonia	1	Staphylococcus aureus	Staphylococcus aureus		Streptococcus pneumoniae	Streptococcus pneumoniae			...	NA	NA
179	KEAA00312	KEAA00313	2018-11-21T12:05:09.383+03:00	2018-12-18T14:40:13.499+01:00	2018-11-21	kemricdc-kt-enketo.qed.ai:8UkiPveZlWDwesqr	subscriberid not found	kemricdc-kt-enketo.qed.ai:8UkiPveZlWDwesqr	phonenumber not found	KEAA00312_01_01	2.0.0	yes	KMS0065	NA	4	KE01	KE02	KE03	KE04	KE05	KE06			NA	NA	2018-11-16	Infant (28 days to less than 12 months)	Infant (28 days to less than 12 months)				NA	Yes		...		No	pertusis	1	Bordetella pertussis	...			...			...	NA	0
180	KEAA00314	KEAA00315	2018-11-26T09:34:26.971+03:00	2019-01-09T17:23:40.852+03:00	2018-11-26	kemricdc-kt-enketo.qed.ai:gEIDzGTA8JPjHRS1	subscriberid not found	kemricdc-kt-enketo.qed.ai:gEIDzGTA8JPjHRS1	phonenumber not found	KEAA00314_01_01	2.0.0	no		NA	4	KE01	KE02	KE03	KE04	KE05	KE06			NA	NA	2018-11-16	Late Neonate (7 to 27 days)	Late Neonate (7 to 27 days)				NA	Yes		...		Yes	respiratory syncytial virus pneumonia	1	Respiratory syncytical virus (RSV)	Respiratory syncytical virus (RSV)			...			...	NA	22
181	KEAA00316	KEAA00317	2018-11-20T09:12:34.138+03:00	2018-11-20T10:09:25.872+03:00	2018-11-20	kemricdc-kt-enketo.qed.ai:HAA3BrnsSofKZeuS	subscriberid not found	kemricdc-kt-enketo.qed.ai:HAA3BrnsSofKZeuS	phonenumber not found	KEAA00316_01_01	2.0.0			NA	4	KE01	KE02	KE03	KE04	KE05	KE06			NA	NA	2018-11-16	Death in the first 24 hours	Death in the first 24 hours				NA	Yes		...		No	intrauterine hypoxia	1		...			...			...	NA	NA
182	KEAA00318	KEAA00319	2018-11-20T14:00:25.889+03:00	2019-01-09T17:30:08.754+03:00	2018-11-20	kemricdc-kt-enketo.qed.ai:HAA3BrnsSofKZeuS	subscriberid not found	kemricdc-kt-enketo.qed.ai:HAA3BrnsSofKZeuS	phonenumber not found	KEAA00318_01_01	2.0.0	no		NA	4	KE01	KE02	KE03	KE04	KE05	KE06			NA	NA	2018-11-16	Early Neonate (1 to 6 days)	Early Neonate (1 to 6 days)				NA	Yes		...		No	sepsis of newborn due to other and unspecified streptococci	1	Streptococcus pyogenes (Group A Streptococcus)	...			...			...	NA	3
183	KEAA00320		2018-11-21T12:27:37.582+03:00	2019-03-05T10:01:03.499+03:00	2018-11-21	kemricdc-kt-enketo.qed.ai:8UkiPveZlWDwesqr	subscriberid not found	kemricdc-kt-enketo.qed.ai:8UkiPveZlWDwesqr	phonenumber not found	KEAA00320_01_01	2.0.0	yes	KMS0066	NA	4	KE01	KE03	KE04	KE06					NA	NA	2018-11-15	Child (12 months to less than 60 months)	Child (12 months to less than 60 months)				NA	Yes		...		Yes	malnutrition	1		...			...			...	NA	4
184	KEAA00321		2020-01-16T15:04:41.707+03:00	2020-01-16T15:05:15.525+03:00	2020-01-16	kemricdc-kt-enketo.qed.ai:gEIDzGTA8JPjHRS1	subscriberid not found	kemricdc-kt-enketo.qed.ai:gEIDzGTA8JPjHRS1	phonenumber not found			no		NA	NA									NA	NA							NA																NA	NA
185	KEAA00322		2019-03-20T13:34:59.245+03:00	2019-03-20T14:29:00.082+03:00	2019-03-20	kemricdc-kt-enketo.qed.ai:pt6XtApCaopnsA7q	subscriberid not found	kemricdc-kt-enketo.qed.ai:pt6XtApCaopnsA7q	phonenumber not found	KEAA00322_01_02	2.0.0	yes	KMS0067	NA	4	KE01	KE02	KE03	KE04	KE05				NA	NA	2019-03-01	Child (12 months to less than 60 months)	Child (12 months to less than 60 months)				NA	Yes		...		Yes	pyothorax without fistula	1	Staphylococcus aureus	Staphylococcus aureus			...			...	NA	NA
186	KEAA00323	KEAA00324	2018-11-23T09:39:57.524+03:00	2018-11-23T11:40:16.432+03:00	2018-11-23	kemricdc-kt-enketo.qed.ai:gEIDzGTA8JPjHRS1	subscriberid not found	kemricdc-kt-enketo.qed.ai:gEIDzGTA8JPjHRS1	phonenumber not found	KEAA00323_01_01	2.0.0			NA	4	KE01	KE03	KE04	KE06					NA	NA	2018-11-15	Stillbirth	Stillbirth				NA	Yes		...		No	intrauterine hypoxia	1									NA	1
187	KEAA00325	KEAA00326	2019-01-10T12:53:22.116+03:00	2019-03-05T10:05:15.804+03:00	2019-01-10	kemricdc-kt-enketo.qed.ai:8UkiPveZlWDwesqr	subscriberid not found	kemricdc-kt-enketo.qed.ai:8UkiPveZlWDwesqr	phonenumber not found	KEAA00325_01_01	2.0.0	yes	KMS0068	NA	4	KE01	KE02	KE03	KE04	KE06				NA	NA	2018-12-10	Infant (28 days to less than 12 months)	Infant (28 days to less than 12 months)				NA	Yes		...		Yes	pneumonia due to other specified infectious organisms		Klebsiella pneumoniae	Klebsiella pneumoniae		Staphylococcus aureus	Staphylococcus aureus		Pneumocystis jirovecii	Pneumocystis jirovecii	NA	NA
188	KEAA00327	KEAA00328	2018-11-21T13:26:52.218+03:00	2020-11-02T13:50:51.258+03:00	2018-11-21	kemricdc-kt-enketo.qed.ai:8UkiPveZlWDwesqr	subscriberid not found	kemricdc-kt-enketo.qed.ai:8UkiPveZlWDwesqr	phonenumber not found	KEAA00327_01_01	2.0.0	no		NA	4	KE01	KE02	KE03	KE04	KE05	KE06			NA	NA	2018-11-16	Stillbirth	Stillbirth	Intrapartum (during labor)	Intrapartum		NA	Yes				No	sepsis of the newborn	1	Streptococcus spp	Streptococcus spp							NA	NA
189	KEAA00329	KEAA00330	2019-01-15T12:11:52.915+03:00	2019-10-10T13:07:38.022+03:00	2019-01-15	kemricdc-kt-enketo.qed.ai:pt6XtApCaopnsA7q	subscriberid not found	kemricdc-kt-enketo.qed.ai:pt6XtApCaopnsA7q	phonenumber not found	KEAA00329_01_01	2.0.0	yes	KMS0069	NA	4	KE01	KE02	KE03	KE04	KE06				NA	NA	2018-12-10	Infant (28 days to less than 12 months)	Infant (28 days to less than 12 months)				NA	Yes		...		Yes	malaria	1	Plasmodium falciparum	Plasmodium falciparum			...			...	NA	NA
190	KEAA00331	KEAA00332	2018-11-21T11:49:35.497+03:00	2018-11-21T12:05:06.936+03:00	2018-11-21	kemricdc-kt-enketo.qed.ai:8UkiPveZlWDwesqr	subscriberid not found	kemricdc-kt-enketo.qed.ai:8UkiPveZlWDwesqr	phonenumber not found	KEAA00331_01_01	2.0.0			NA	4	KE01	KE02	KE03	KE04	KE05	KE06			NA	NA	2018-11-16	Stillbirth	Stillbirth				NA	Yes		...		No	intrauterine hypoxia	1									NA	NA
191	KEAA00333		2019-03-22T09:14:16.713+03:00	2019-03-22T10:03:44.088+03:00	2019-03-22	kemricdc-kt-enketo.qed.ai:pt6XtApCaopnsA7q	subscriberid not found	kemricdc-kt-enketo.qed.ai:pt6XtApCaopnsA7q	phonenumber not found	KEAA00333_01_01	2.0.0	yes	KMS0070	NA	4	KE01	KE02	KE03	KE04	KE05				NA	NA	2019-03-01	Child (12 months to less than 60 months)	Child (12 months to less than 60 months)				NA	Yes		...		Yes	kwashiorkor	1		...			...			...	NA	NA
192	KEAA00334	KEAA00335	2018-11-21T16:00:03.613+03:00	2020-12-22T12:32:01.147+03:00	2018-11-21	kemricdc-kt-enketo.qed.ai:pt6XtApCaopnsA7q	subscriberid not found	kemricdc-kt-enketo.qed.ai:pt6XtApCaopnsA7q	phonenumber not found	KEAA00334_01_01	2.0.0	no		NA	4	KE01	KE02	KE03	KE04	KE05	KE06			NA	NA	2018-11-16	Death in the first 24 hours	Death in the first 24 hours				NA	Yes				No	other ill-defined and unspecified causes of mortality										NA	NA
193	KEAA00335		2018-12-14T08:53:48.936+03:00	2019-01-30T11:55:48.881+03:00	2018-12-14	kemricdc-kt-enketo.qed.ai:pt6XtApCaopnsA7q	subscriberid not found	kemricdc-kt-enketo.qed.ai:pt6XtApCaopnsA7q	phonenumber not found	KEAA00335_01_01	2.0.0	yes	KMS0071	NA	4	KE01	KE02	KE03	KE04	KE06				NA	NA	2018-12-10	Child (12 months to less than 60 months)	Child (12 months to less than 60 months)				NA	Yes		...		Yes	plasmodium falciparum malaria with cerebral complications	1	Plasmodium falciparum	Plasmodium falciparum			...			...	NA	NA
194	KEAA00337	KEAA00351	2018-07-12T11:51:05.676+03:00	2019-12-06T10:43:42.017+03:00		kemricdc-kt-enketo.qed.ai:ZBbFNXZXII3KNmoK	subscriberid not found							NA	NA									NA	NA							NA																NA	NA
195	KEAA00338		2018-07-08T11:34:22.556+03:00	2018-07-08T11:42:28.403+03:00		kemricdc-kt-enketo.qed.ai:ZBbFNXZXII3KNmoK	subscriberid not found							NA	NA									NA	NA							NA																NA	NA
196	KEAA00339	KEAA00340	2018-07-08T12:15:09.370+03:00	2018-07-08T12:20:21.490+03:00		kemricdc-kt-enketo.qed.ai:ZBbFNXZXII3KNmoK	subscriberid not found							NA	NA									NA	NA							NA																NA	NA
197	KEAA00341	KEAA00342	2018-07-08T12:46:56.573+03:00	2018-07-08T12:59:28.440+03:00		kemricdc-kt-enketo.qed.ai:ZBbFNXZXII3KNmoK	subscriberid not found							NA	NA									NA	NA							NA																NA	NA
198	KEAA00343		2018-07-08T13:24:24.748+03:00	2018-07-08T13:31:28.432+03:00		kemricdc-kt-enketo.qed.ai:ZBbFNXZXII3KNmoK	subscriberid not found							NA	NA									NA	NA							NA																NA	NA
199	KEAA00344	KEAA00345	2018-07-11T16:30:15.243+03:00	2018-07-11T16:39:10.246+03:00		kemricdc-kt-enketo.qed.ai:bJfQ2e6YdGYiQgTw	subscriberid not found							NA	NA									NA	NA							NA																NA	NA
200	KEAA00346	KEAA00347	2018-11-06T15:02:41.325+03:00	2018-11-06T15:08:54.590+03:00	2018-11-06	kemricdc-kt-enketo.qed.ai:HAA3BrnsSofKZeuS	subscriberid not found	kemricdc-kt-enketo.qed.ai:HAA3BrnsSofKZeuS	phonenumber not found			no		NA	NA									NA	NA							NA																NA	NA
201	KEAA00349	KEAA00350	2018-11-26T10:10:24.163+03:00	2019-03-05T10:03:00.621+03:00	2018-11-26	kemricdc-kt-enketo.qed.ai:gEIDzGTA8JPjHRS1	subscriberid not found	kemricdc-kt-enketo.qed.ai:gEIDzGTA8JPjHRS1	phonenumber not found	KEAA00349_01_01	2.0.0	yes	KMS0072	NA	4	KE01	KE03	KE04	KE02					NA	NA	2018-11-15	Infant (28 days to less than 12 months)	Infant (28 days to less than 12 months)				NA	Yes		...		Yes	cerebral malaria	1	Plasmodium falciparum	Plasmodium falciparum			...			...	NA	2
202	KEAA00352	KEAA00353	2018-07-26T16:45:05.195+03:00	2018-07-26T16:56:53.299+03:00		kemricdc-kt-enketo.qed.ai:ZBbFNXZXII3KNmoK	subscriberid not found							NA	NA									NA	NA							NA																NA	NA
203	KEAA00354		2020-01-15T14:14:23.328+03:00	2020-01-15T14:14:56.952+03:00	2020-01-15	kemricdc-kt-enketo.qed.ai:3ImMDEfa98syGbUG	subscriberid not found	kemricdc-kt-enketo.qed.ai:3ImMDEfa98syGbUG	phonenumber not found			no		NA	NA									NA	NA							NA																NA	NA
204	KEAA00355	KEAA00372	2020-01-16T10:46:12.026+03:00	2020-01-16T10:46:35.914+03:00	2020-01-16	kemricdc-kt-enketo.qed.ai:3ImMDEfa98syGbUG	subscriberid not found	kemricdc-kt-enketo.qed.ai:3ImMDEfa98syGbUG	phonenumber not found			no		NA	NA									NA	NA							NA																NA	NA
205	KEAA00356	KEAA00357	2019-01-18T05:09:25.380+03:00	2019-01-29T16:51:01.089+03:00	2019-01-18	kemricdc-kt-enketo.qed.ai:jxqYrx9IYEvqeJmr	subscriberid not found	kemricdc-kt-enketo.qed.ai:jxqYrx9IYEvqeJmr	phonenumber not found	KEAA00356_01_01	2.0.0	no		NA	4	KE01	KE02	KE03	KE04	KE05				NA	NA	2019-01-17	Late Neonate (7 to 27 days)	Late Neonate (7 to 27 days)				NA	Yes		...		Yes	bacterial sepsis of the newborn	1	Other Etiology/Agent	Other Etiology/Agent	Citrobacter freundii		...			...	NA	NA
206	KEAA00358	KEAA00359	2019-01-21T17:15:58.150+03:00	2019-01-21T18:37:37.288+03:00	2019-01-21	kemricdc-kt-enketo.qed.ai:pt6XtApCaopnsA7q	subscriberid not found	kemricdc-kt-enketo.qed.ai:pt6XtApCaopnsA7q	phonenumber not found	KEAA00358_01_01	2.0.0	yes	KMS0073	NA	4	KE01	KE02	KE03	KE04	KE05				NA	NA	2019-01-17	Child (12 months to less than 60 months)	Child (12 months to less than 60 months)				NA	Yes		...		Yes	hypertrophy of tonsils with hypertrophy of adenoids	1		...			...			...	NA	NA
207	KEAA00360	KEAA00361	2019-01-18T03:39:26.117+03:00	2019-01-29T16:27:33.988+03:00	2019-01-18	kemricdc-kt-enketo.qed.ai:jxqYrx9IYEvqeJmr	subscriberid not found	kemricdc-kt-enketo.qed.ai:jxqYrx9IYEvqeJmr	phonenumber not found	KEAA00360_01_01	2.0.0	yes	KMS0074	NA	4	KE01	KE02	KE03	KE04					NA	NA	2019-01-17	Infant (28 days to less than 12 months)	Infant (28 days to less than 12 months)				NA	Yes		...		Yes	cerebral malaria	1	Plasmodium falciparum	Plasmodium falciparum			...			...	NA	5
208	KEAA00362		2019-01-23T11:04:58.113+03:00	2019-02-18T14:19:16.675+03:00	2019-01-23	kemricdc-kt-enketo.qed.ai:pt6XtApCaopnsA7q	subscriberid not found	kemricdc-kt-enketo.qed.ai:pt6XtApCaopnsA7q	phonenumber not found	KEAA00362_01_01	2.0.0	yes	KMS0075	NA	4	KE01	KE02	KE03	KE04					NA	NA	2019-01-17	Child (12 months to less than 60 months)	Child (12 months to less than 60 months)				NA	Yes		...		Yes	e41	1		...			...			...	NA	NA
209	KEAA00363		2019-04-25T16:32:13.609+03:00	2019-04-25T17:19:59.506+03:00	2019-04-25	kemricdc-kt-enketo.qed.ai:pt6XtApCaopnsA7q	subscriberid not found	kemricdc-kt-enketo.qed.ai:pt6XtApCaopnsA7q	phonenumber not found	KEAA00363_01_01	2.0.0	yes	KMS0076	NA	4	KE01	KE02	KE03	KE04	KE05				NA	NA	2019-03-27	Child (12 months to less than 60 months)	Child (12 months to less than 60 months)				NA	Yes		...		Yes	unspecified hiv disease	1	Other Etiology/Agent	Other Etiology/Agent	Human Immunodeficiency Virus		...			...	NA	2
210	KEAA00365		2020-01-16T15:38:59.023+03:00	2020-01-16T15:39:28.260+03:00	2020-01-16	kemricdc-kt-enketo.qed.ai:3ImMDEfa98syGbUG	subscriberid not found	kemricdc-kt-enketo.qed.ai:3ImMDEfa98syGbUG	phonenumber not found			no		NA	NA									NA	NA							NA																NA	NA
211	KEAA00366	KEAA00367	2019-01-23T12:03:23.801+03:00	2019-02-14T10:27:17.738+03:00	2019-01-23	kemricdc-kt-enketo.qed.ai:pt6XtApCaopnsA7q	subscriberid not found	kemricdc-kt-enketo.qed.ai:pt6XtApCaopnsA7q	phonenumber not found	KEAA00366_01_01	2.0.0	no		NA	4	KE01	KE02	KE03	KE04					NA	NA	2019-01-17	Late Neonate (7 to 27 days)	Late Neonate (7 to 27 days)				NA	Yes		...		Yes	bacterial sepsis of the newborn	1	Other Etiology/Agent	Other Etiology/Agent	Citrobacter sedlakii		...			...	NA	NA
212	KEAA00368	KEAA00369	2019-01-29T09:47:39.672+03:00	2019-01-29T10:04:18.151+03:00	2019-01-29	kemricdc-kt-enketo.qed.ai:pt6XtApCaopnsA7q	subscriberid not found	kemricdc-kt-enketo.qed.ai:pt6XtApCaopnsA7q	phonenumber not found	KEAA00368_01_01	2.0.0	no		NA	4	KE01	KE02	KE03	KE04	KE05	KE06			NA	NA	2019-01-18	Death in the first 24 hours	Death in the first 24 hours				NA	No	Inconclusive Data	Inconclusive Data		No	undetermined										NA	NA
213	KEAA00370	KEAA00371	2020-01-16T16:47:27.971+03:00	2020-01-16T16:47:53.373+03:00	2020-01-16	kemricdc-kt-enketo.qed.ai:3ImMDEfa98syGbUG	subscriberid not found	kemricdc-kt-enketo.qed.ai:3ImMDEfa98syGbUG	phonenumber not found			no		NA	NA									NA	NA							NA																NA	NA
214	KEAA00373	KEAA00374	2020-01-07T10:43:41.276+03:00	2020-01-07T10:44:08.346+03:00	2020-01-07	kemricdc-kt-enketo.qed.ai:3ImMDEfa98syGbUG	subscriberid not found	kemricdc-kt-enketo.qed.ai:3ImMDEfa98syGbUG	phonenumber not found			no		NA	NA									NA	NA							NA																NA	NA
215	KEAA00375	KEAA00376	2019-11-12T11:10:41.800+03:00	2019-11-12T11:11:06.419+03:00	2019-11-12	kemricdc-kt-enketo.qed.ai:HAA3BrnsSofKZeuS	subscriberid not found	kemricdc-kt-enketo.qed.ai:HAA3BrnsSofKZeuS	phonenumber not found			no		NA	NA									NA	NA							NA																NA	NA
216	KEAA00377	KEAA00390	2019-11-12T09:44:41.180+03:00	2019-11-12T09:45:08.616+03:00	2019-11-12	kemricdc-kt-enketo.qed.ai:HAA3BrnsSofKZeuS	subscriberid not found	kemricdc-kt-enketo.qed.ai:HAA3BrnsSofKZeuS	phonenumber not found			no		NA	NA									NA	NA							NA																NA	NA
217	KEAA00378	KEAA00390	2019-11-12T08:04:51.958+03:00	2019-11-12T08:05:12.783+03:00	2019-11-12	kemricdc-kt-enketo.qed.ai:HAA3BrnsSofKZeuS	subscriberid not found	kemricdc-kt-enketo.qed.ai:HAA3BrnsSofKZeuS	phonenumber not found			no		NA	NA									NA	NA							NA																NA	NA
218	KEAA00379	KEAA00380	2019-01-23T13:59:04.963+03:00	2019-01-23T14:55:13.555+03:00	2019-01-23	kemricdc-kt-enketo.qed.ai:pt6XtApCaopnsA7q	subscriberid not found	kemricdc-kt-enketo.qed.ai:pt6XtApCaopnsA7q	phonenumber not found	KEAA00379_01_01	2.0.0	no		NA	4	KE01	KE02	KE03	KE04					NA	NA	2019-01-17	Early Neonate (1 to 6 days)	Early Neonate (1 to 6 days)				NA	Yes		...		Yes	severe birth asphyxia	2		...			...			...	NA	1
219	KEAA00381	KEAA00382	2019-01-23T14:55:15.159+03:00	2019-01-23T16:22:26.351+03:00	2019-01-23	kemricdc-kt-enketo.qed.ai:pt6XtApCaopnsA7q	subscriberid not found	kemricdc-kt-enketo.qed.ai:pt6XtApCaopnsA7q	phonenumber not found	KEAA00381_01_01	2.0.0	no		NA	4	KE01	KE02	KE03	KE04					NA	NA	2019-01-17	Early Neonate (1 to 6 days)	Early Neonate (1 to 6 days)				NA	Yes		...		Yes	other low birth weight	1		...			...			...	NA	NA
220	KEAA00383	KEAA00384	2019-01-07T13:43:35.679+03:00	2019-01-07T13:59:25.732+03:00	2019-01-07	kemricdc-kt-enketo.qed.ai:pt6XtApCaopnsA7q	subscriberid not found	kemricdc-kt-enketo.qed.ai:pt6XtApCaopnsA7q	phonenumber not found	KEAA00383_01_01	2.0.0	no		NA	4	KE01	KE02	KE03	KE04	KE06				NA	NA	2018-12-10	Early Neonate (1 to 6 days)	Early Neonate (1 to 6 days)				NA	Yes		...		Yes	intrauterine growth retardation	1		...			...			...	NA	NA
221	KEAA00385	KEAA00386	2019-01-23T16:23:57.349+03:00	2019-01-23T16:57:03.606+03:00	2019-01-23	kemricdc-kt-enketo.qed.ai:pt6XtApCaopnsA7q	subscriberid not found	kemricdc-kt-enketo.qed.ai:pt6XtApCaopnsA7q	phonenumber not found	KEAA00385_01_01	2.0.0	yes	KMS0077	NA	4	KE01	KE02	KE03	KE04	KE05				NA	NA	2019-01-17	Infant (28 days to less than 12 months)	Infant (28 days to less than 12 months)				NA	Yes		...		Yes	marasmic kwashiorkor	1		...			...			...	NA	NA
222	KEAA00387		2019-01-28T16:37:02.503+03:00	2019-01-28T17:09:06.572+03:00	2019-01-28	kemricdc-kt-enketo.qed.ai:pt6XtApCaopnsA7q	subscriberid not found	kemricdc-kt-enketo.qed.ai:pt6XtApCaopnsA7q	phonenumber not found	KEAA00387_01_01	2.0.0	yes	KMS0078	NA	4	KE01	KE02	KE03	KE04	KE05	KE06			NA	NA	2019-01-18	Child (12 months to less than 60 months)	Child (12 months to less than 60 months)				NA	Yes		...		Yes	gastroenteritis unspecified	1		...			...			...	NA	2
223	KEAA00388	KEAA00389	2019-04-23T16:52:25.895+03:00	2019-06-06T05:22:24.032+03:00	2019-04-23	kemricdc-kt-enketo.qed.ai:pt6XtApCaopnsA7q	subscriberid not found	kemricdc-kt-enketo.qed.ai:pt6XtApCaopnsA7q	phonenumber not found	KEAA00388_01_01	2.0.0	no		NA	4	KE01	KE02	KE03	KE04					NA	NA	2019-03-27	Death in the first 24 hours	Death in the first 24 hours				NA	Yes		...		No	intrauterine hypoxia	1		...			...			...	NA	16
224	KEAA00391	KEAA00392	2018-08-17T15:17:49.296+03:00	2018-08-17T15:33:54.971+03:00		kemricdc-kt-enketo.qed.ai:ZBbFNXZXII3KNmoK	subscriberid not found							NA	NA									NA	NA							NA																NA	NA
225	KEAA00393	KEAA00394	2019-01-14T09:49:43.821+03:00	2019-02-18T15:57:35.080+03:00	2019-01-14	kemricdc-kt-enketo.qed.ai:gEIDzGTA8JPjHRS1	subscriberid not found	kemricdc-kt-enketo.qed.ai:gEIDzGTA8JPjHRS1	phonenumber not found	KEAA00393_01_01	2.0.0	no		NA	4	KE01	KE04	KE06						NA	NA	2018-12-10	Early Neonate (1 to 6 days)	Early Neonate (1 to 6 days)				NA	Yes		...		Yes	extremely low birth weight	1		...			...			...	NA	NA
226	KEAA00395	KEAA00396	2019-03-21T13:44:00.804+03:00	2019-06-12T05:36:27.090+03:00	2019-03-21	kemricdc-kt-enketo.qed.ai:pt6XtApCaopnsA7q	subscriberid not found	kemricdc-kt-enketo.qed.ai:pt6XtApCaopnsA7q	phonenumber not found	KEAA00395_01_01	2.0.0	yes	KMS0079	NA	4	KE01	KE02	KE03	KE04	KE05	KE06			NA	NA	2019-02-28	Infant (28 days to less than 12 months)	Infant (28 days to less than 12 months)			Include Maternal Questions	NA	Yes		...		Yes	hiv disease resulting in wasting syndrome	1	Other Etiology/Agent	Other Etiology/Agent	Human Immunodeficiency Virus		...			...	NA	3
227	KEAA00397	KEAA00398	2019-01-07T10:32:12.889+03:00	2020-10-29T17:41:17.647+03:00	2019-01-07	kemricdc-kt-enketo.qed.ai:pt6XtApCaopnsA7q	subscriberid not found	kemricdc-kt-enketo.qed.ai:pt6XtApCaopnsA7q	phonenumber not found	KEAA00397_01_01	2.0.0	no		NA	4	KE01	KE02	KE03	KE04	KE06				NA	NA	2018-12-10	Death in the first 24 hours	Death in the first 24 hours				NA	Yes				No	birth asphyxia	1									NA	NA
228	KEAA00399	KEAA00400	2019-01-23T19:31:43.945+03:00	2019-01-23T20:03:52.179+03:00	2019-01-23	kemricdc-kt-enketo.qed.ai:pt6XtApCaopnsA7q	subscriberid not found	kemricdc-kt-enketo.qed.ai:pt6XtApCaopnsA7q	phonenumber not found	KEAA00399_01_01	2.0.0	no		NA	4	KE01	KE02	KE03	KE04	KE05				NA	NA	2019-01-17	Stillbirth	Stillbirth				NA	Yes		...		No	intrauterine hypoxia first noted during labour and delivery	1									NA	NA
229	KEAA00401	KEAA00402	2019-01-23T12:51:10.527+03:00	2019-03-05T10:10:29.784+03:00	2019-01-23	kemricdc-kt-enketo.qed.ai:pt6XtApCaopnsA7q	subscriberid not found	kemricdc-kt-enketo.qed.ai:pt6XtApCaopnsA7q	phonenumber not found	KEAA00401_01_01	2.0.0	yes	KMS0080	NA	4	KE01	KE02	KE03	KE04					NA	NA	2019-01-17	Infant (28 days to less than 12 months)	Infant (28 days to less than 12 months)				NA	Yes		...		Yes	sepsis	1	Streptococcus pneumoniae	Streptococcus pneumoniae		Klebsiella pneumoniae	Klebsiella pneumoniae			...	NA	3
230	KEAA00403	KEAA00404	2019-01-14T10:50:16.203+03:00	2019-09-16T10:44:31.602+03:00	2019-01-14	kemricdc-kt-enketo.qed.ai:gEIDzGTA8JPjHRS1	subscriberid not found	kemricdc-kt-enketo.qed.ai:gEIDzGTA8JPjHRS1	phonenumber not found	KEAA00403_01_01	2.0.0	no		NA	4	KE02	KE03	KE04						NA	NA	2018-12-10	Death in the first 24 hours	Death in the first 24 hours				NA	Yes		...		Yes	intrauterine hypoxia	1		...			...			...	NA	NA
231	KEAA00405	KEAA00406	2019-10-14T16:46:50.767+03:00	2019-10-14T16:47:08.943+03:00	2019-10-14	kemricdc-kt-enketo.qed.ai:HAA3BrnsSofKZeuS	subscriberid not found	kemricdc-kt-enketo.qed.ai:HAA3BrnsSofKZeuS	phonenumber not found			no		NA	NA									NA	NA							NA																NA	NA
232	KEAA00407	KEAA00408	2020-01-15T10:59:05.260+03:00	2020-01-15T10:59:34.705+03:00	2020-01-15	kemricdc-kt-enketo.qed.ai:HAA3BrnsSofKZeuS	subscriberid not found	kemricdc-kt-enketo.qed.ai:HAA3BrnsSofKZeuS	phonenumber not found			no		NA	NA									NA	NA							NA																NA	NA
233	KEAA00409		2020-01-15T10:35:42.422+03:00	2020-01-15T10:36:05.540+03:00	2020-01-15	kemricdc-kt-enketo.qed.ai:HAA3BrnsSofKZeuS	subscriberid not found	kemricdc-kt-enketo.qed.ai:HAA3BrnsSofKZeuS	phonenumber not found			no		NA	NA									NA	NA							NA																NA	NA
234	KEAA00410	KEAA00411	2018-09-04T11:22:01.799+03:00	2018-09-04T11:33:12.590+03:00		kemricdc-kt-enketo.qed.ai:ZBbFNXZXII3KNmoK	subscriberid not found							NA	NA									NA	NA							NA																NA	NA
235	KEAA00412	KEAA00413	2018-09-07T10:09:10.151+03:00	2018-09-07T10:14:39.991+03:00		kemricdc-kt-enketo.qed.ai:pHm4hn2fFLvIVEdG	subscriberid not found							NA	NA									NA	NA							NA																NA	NA
236	KEAA00414	KEAA00415	2018-09-07T10:42:13.397+03:00	2018-09-07T10:55:28.597+03:00		kemricdc-kt-enketo.qed.ai:pHm4hn2fFLvIVEdG	subscriberid not found							NA	NA									NA	NA							NA																NA	NA
237	KEAA00416	KEAA00417	2019-03-22T10:04:09.258+03:00	2019-03-22T10:44:31.221+03:00	2019-03-22	kemricdc-kt-enketo.qed.ai:pt6XtApCaopnsA7q	subscriberid not found	kemricdc-kt-enketo.qed.ai:pt6XtApCaopnsA7q	phonenumber not found	KEAA00416_01_01	2.0.0	yes	KMS0081	NA	4	KE01	KE02	KE03	KE04	KE05				NA	NA	2019-03-01	Infant (28 days to less than 12 months)	Infant (28 days to less than 12 months)				NA	No	Inconclusive Data	Inconclusive Data		No	undetermined										NA	NA
238	KEAA00418	KEAA00419	2019-01-25T14:31:40.983+03:00	2019-01-25T15:24:00.676+03:00	2019-01-25	kemricdc-kt-enketo.qed.ai:pt6XtApCaopnsA7q	subscriberid not found	kemricdc-kt-enketo.qed.ai:pt6XtApCaopnsA7q	phonenumber not found	KEAA00418_01_01	2.0.0	no		NA	4	KE01	KE03	KE04	KE06					NA	NA	2019-01-17	Stillbirth	Stillbirth				NA	Yes		...		No	intrauterine hypoxia first noted during labor and delivery	2									NA	3
239	KEAA00420		2019-01-28T13:08:00.274+03:00	2019-01-28T13:15:39.907+03:00	2019-01-28	kemricdc-kt-enketo.qed.ai:pt6XtApCaopnsA7q	subscriberid not found	kemricdc-kt-enketo.qed.ai:pt6XtApCaopnsA7q	phonenumber not found	KEAA00420_01_01	2.0.0	yes	KMS0082	NA	4	KE01	KE02	KE03	KE04	KE05	KE06			NA	NA	2019-01-18	Child (12 months to less than 60 months)	Child (12 months to less than 60 months)				NA	Yes		...		Yes	traumatic subdural hemorrhage	1		...			...			...	NA	10
240	KEAA00421	KEAA00422	2019-03-20T16:12:47.060+03:00	2019-03-20T17:09:56.922+03:00	2019-03-20	kemricdc-kt-enketo.qed.ai:pt6XtApCaopnsA7q	subscriberid not found	kemricdc-kt-enketo.qed.ai:pt6XtApCaopnsA7q	phonenumber not found	KEAA00421_01_01	2.0.0	yes	KMS0083	NA	4	KE01	KE02	KE03	KE04	KE05	KE06			NA	NA	2019-02-28	Infant (28 days to less than 12 months)	Infant (28 days to less than 12 months)				NA	Yes		...		Yes	bacterial pneumonia, unspecified	1		...			...			...	NA	NA
241	KEAA00423	KEAA00424	2019-01-25T13:26:38.263+03:00	2019-01-29T16:35:35.807+03:00	2019-01-25	kemricdc-kt-enketo.qed.ai:pt6XtApCaopnsA7q	subscriberid not found	kemricdc-kt-enketo.qed.ai:pt6XtApCaopnsA7q	phonenumber not found	KEAA00423_01_01	2.0.0	no		NA	4	KE01	KE02	KE03	KE04	KE05				NA	NA	2019-01-17	Death in the first 24 hours	Death in the first 24 hours				NA	Yes		...		Yes	other low birth weight	1		...			...			...	NA	NA
242	KEAA00425	KEAA00426	2019-04-25T17:55:39.868+03:00	2019-04-25T18:34:21.257+03:00	2019-04-25	kemricdc-kt-enketo.qed.ai:pt6XtApCaopnsA7q	subscriberid not found	kemricdc-kt-enketo.qed.ai:pt6XtApCaopnsA7q	phonenumber not found	KEAA00425_01_01	2.0.0	no		NA	4	KE01	KE02	KE03	KE04	KE05				NA	NA	2019-03-27	Stillbirth	Stillbirth				NA	Yes		...		No	intrauterine hypoxia, unspecified	1									NA	NA
243	KEAA00427	KEAA00428	2019-01-23T20:04:54.678+03:00	2019-01-25T12:37:21.865+03:00	2019-01-23	kemricdc-kt-enketo.qed.ai:pt6XtApCaopnsA7q	subscriberid not found	kemricdc-kt-enketo.qed.ai:pt6XtApCaopnsA7q	phonenumber not found	KEAA00427_01_01	2.0.0	no		NA	4	KE01	KE02	KE03	KE04	KE05				NA	NA	2019-01-17	Death in the first 24 hours	Death in the first 24 hours				NA	Yes		...		No	severe birth asphyxia	1		...			...			...	NA	19
244	KEAA00429	KEAA00430	2019-01-28T13:15:59.888+03:00	2019-01-28T14:39:18.678+03:00	2019-01-28	kemricdc-kt-enketo.qed.ai:pt6XtApCaopnsA7q	subscriberid not found	kemricdc-kt-enketo.qed.ai:pt6XtApCaopnsA7q	phonenumber not found	KEAA00429_01_01	2.0.0	yes	KMS0084	NA	4	KE01	KE02	KE03	KE04	KE05	KE06			NA	NA	2019-01-18	Infant (28 days to less than 12 months)	Infant (28 days to less than 12 months)				NA	No		...		No	undetermined										NA	NA
245	KEAA00432	KEAA00431	2020-01-16T15:02:01.557+03:00	2020-01-16T15:02:23.450+03:00	2020-01-16	kemricdc-kt-enketo.qed.ai:HAA3BrnsSofKZeuS	subscriberid not found	kemricdc-kt-enketo.qed.ai:HAA3BrnsSofKZeuS	phonenumber not found			no		NA	NA									NA	NA							NA																NA	NA
246	KEAA00433	KEAA00434	2019-01-28T15:01:54.308+03:00	2019-09-30T14:56:49.739+03:00	2019-01-28	kemricdc-kt-enketo.qed.ai:pt6XtApCaopnsA7q	subscriberid not found	kemricdc-kt-enketo.qed.ai:pt6XtApCaopnsA7q	phonenumber not found	KEAA00433_01_01	2.0.0	no		NA	4	KE01	KE02	KE03	KE04	KE05	KE06			NA	NA	2019-01-18	Stillbirth	Stillbirth				NA	Yes		...		No	intrauterine hypoxia	1									NA	NA
247	KEAA00435	KEAA00436	2019-03-21T11:50:55.173+03:00	2020-11-02T14:13:29.317+03:00	2019-03-21	kemricdc-kt-enketo.qed.ai:pt6XtApCaopnsA7q	subscriberid not found	kemricdc-kt-enketo.qed.ai:pt6XtApCaopnsA7q	phonenumber not found	KEAA00435_01_02	2.0.0	no		NA	4	KE01	KE02	KE03	KE04	KE05	KE06			NA	NA	2019-02-28	Late Neonate (7 to 27 days)	Late Neonate (7 to 27 days)				NA	Yes				No	bacterial sepsis of the newborn	1	Acinetobacter spp.	Acinetobacter spp.							NA	7
248	KEAA00437	KEAA00438	2019-03-05T11:17:55.198+03:00	2021-01-05T12:33:23.447+03:00	2019-03-05	kemricdc-kt-enketo.qed.ai:8UkiPveZlWDwesqr	subscriberid not found	kemricdc-kt-enketo.qed.ai:8UkiPveZlWDwesqr	phonenumber not found	KEAA00437_10_01	2.0.0	no		NA	4	KE01	KE02	KE03	KE04	KE05	KE06			NA	NA	2019-03-01	Death in the first 24 hours	Death in the first 24 hours				NA	Yes				No	intrauterine hypoxia	1									NA	NA
249	KEAA00439	KEAA00440	2019-11-18T08:55:41.663+03:00	2019-11-18T08:55:58.178+03:00	2019-11-18	kemricdc-kt-enketo.qed.ai:HAA3BrnsSofKZeuS	subscriberid not found	kemricdc-kt-enketo.qed.ai:HAA3BrnsSofKZeuS	phonenumber not found			no		NA	NA									NA	NA							NA																NA	NA
250	KEAA00441	KEAA00442	2018-11-16T12:13:50.190+03:00	2018-11-16T12:19:26.694+03:00	2018-11-16	kemricdc-kt-enketo.qed.ai:ao07nX0BuGhmedmd	subscriberid not found	kemricdc-kt-enketo.qed.ai:ao07nX0BuGhmedmd	phonenumber not found					NA	NA									NA	NA							NA																NA	NA
251	KEAA00443	KEAA00444	2018-09-26T16:24:30.729+03:00	2018-09-26T16:29:59.792+03:00		kemricdc-kt-enketo.qed.ai:pHm4hn2fFLvIVEdG	subscriberid not found							NA	NA									NA	NA							NA																NA	NA
252	KEAA00445		2019-03-20T14:29:02.484+03:00	2019-03-20T15:32:14.307+03:00	2019-03-20	kemricdc-kt-enketo.qed.ai:pt6XtApCaopnsA7q	subscriberid not found	kemricdc-kt-enketo.qed.ai:pt6XtApCaopnsA7q	phonenumber not found	KEAA00445_01_01	2.0.0	no		NA	4	KE02	KE03	KE04	KE05	KE06				NA	NA	2019-03-01	Child (12 months to less than 60 months)	Child (12 months to less than 60 months)				NA	Yes		...		Yes	aspiration pneumonia	1		...			...			...	NA	2
253	KEAA00446		2019-03-20T16:12:15.357+03:00	2022-01-26T17:29:20.292+03:00	2019-03-20	kemricdc-kt-enketo.qed.ai:pt6XtApCaopnsA7q	subscriberid not found	kemricdc-kt-enketo.qed.ai:pt6XtApCaopnsA7q	phonenumber not found	KEAA00446_01_01	2.0.0	no		NA	4	KE01	KE02	KE03	KE04	KE05	KE06			NA	NA	2019-02-28	Child (12 months to less than 60 months)	Child (12 months to less than 60 months)				NA	Yes				Yes	sickle cell with crisis i.e. acute chest syndrome	1									NA	1
254	KEAA00447	KEAA00448	2018-10-09T14:55:50.125+03:00	2018-10-09T15:09:44.951+03:00		kemricdc-kt-enketo.qed.ai:ZBbFNXZXII3KNmoK	subscriberid not found							NA	NA									NA	NA							NA																NA	NA
255	KEAA00449		2019-01-25T21:02:29.985+03:00	2019-01-25T21:52:12.297+03:00	2019-01-25	kemricdc-kt-enketo.qed.ai:pt6XtApCaopnsA7q	subscriberid not found	kemricdc-kt-enketo.qed.ai:pt6XtApCaopnsA7q	phonenumber not found	KEAA00449_01_01	2.0.0	no		NA	4	KE01	KE02	KE03	KE04	KE04	KE05	KE06		NA	NA	2019-01-18	Child (12 months to less than 60 months)	Child (12 months to less than 60 months)				NA	Yes		...		Yes	rotaviral enteritis	1	Rotavirus A	Rotavirus A			...			...	NA	2
256	KEAA00450		2019-03-21T10:10:04.157+03:00	2019-03-21T11:50:13.318+03:00	2019-03-21	kemricdc-kt-enketo.qed.ai:pt6XtApCaopnsA7q	subscriberid not found	kemricdc-kt-enketo.qed.ai:pt6XtApCaopnsA7q	phonenumber not found	KEAA00450_01_01	2.0.0	no		NA	4	KE01	KE02	KE03	KE04	KE05	KE06			NA	NA	2019-02-28	Child (12 months to less than 60 months)	Child (12 months to less than 60 months)				NA	Yes		...		Yes	cerebral malaria	1	Plasmodium falciparum	Plasmodium falciparum			...			...	NA	5
257	KEAA00451	KEAA00452	2019-05-20T12:55:55.506+03:00	2020-10-29T18:05:43.782+03:00	2019-05-20	kemricdc-kt-enketo.qed.ai:pt6XtApCaopnsA7q	subscriberid not found	kemricdc-kt-enketo.qed.ai:pt6XtApCaopnsA7q	phonenumber not found	KEAA00451_01_01	2.0.0	no		NA	4	KE01	KE02	KE03	KE04	KE05	KE06			NA	NA	2019-05-09	Late Neonate (7 to 27 days)	Late Neonate (7 to 27 days)				NA	Yes				No	sepsis	1	Klebsiella pneumoniae	Klebsiella pneumoniae		Escherichia coli	Escherichia coli		Enterobacter cloacae	Enterobacter cloacae	NA	NA
258	KEAA00453	KEAA00454	2019-03-20T15:32:24.758+03:00	2019-09-30T15:28:16.446+03:00	2019-03-20	kemricdc-kt-enketo.qed.ai:pt6XtApCaopnsA7q	subscriberid not found	kemricdc-kt-enketo.qed.ai:pt6XtApCaopnsA7q	phonenumber not found	KEAA00453_01_01	2.0.0	no		NA	4	KE01	KE02	KE03	KE04	KE05	KE06			NA	NA	2019-02-28	Stillbirth	Stillbirth				NA	Yes		...		No	intra-uterine hypoxia	1									NA	NA
259	KEAA00455	KEAA00456	2019-04-25T13:25:34.652+03:00	2019-04-25T15:51:57.217+03:00	2019-04-25	kemricdc-kt-enketo.qed.ai:pt6XtApCaopnsA7q	subscriberid not found	kemricdc-kt-enketo.qed.ai:pt6XtApCaopnsA7q	phonenumber not found	KEAA00455_01_01	2.0.0	no		NA	4	KE01	KE02	KE03	KE04	KE05				NA	NA	2019-03-27	Infant (28 days to less than 12 months)	Infant (28 days to less than 12 months)			Include Maternal Questions	NA	Yes		...		Yes	hiv disease resulting in other infectious and parasitic diseases	1		...			...			...	NA	NA
260	KEAA00457	KEAA00458	2019-02-19T11:21:08.205+03:00	2019-03-20T13:33:14.796+03:00	2019-02-19	kemricdc-kt-enketo.qed.ai:pt6XtApCaopnsA7q	subscriberid not found	kemricdc-kt-enketo.qed.ai:pt6XtApCaopnsA7q	phonenumber not found	KEAA00457_01_01	2.0.0	no		NA	4	KE01	KE02	KE03	KE04	KE05	KE06			NA	NA	2019-02-28	Death in the first 24 hours	Death in the first 24 hours				NA	Yes		...		Yes	meconium aspiration	1		...			...			...	NA	NA
261	KEAA00459	KEAA00460	2019-04-25T12:44:52.843+03:00	2019-05-09T20:00:57.238+03:00	2019-04-25	kemricdc-kt-enketo.qed.ai:pt6XtApCaopnsA7q	subscriberid not found	kemricdc-kt-enketo.qed.ai:pt6XtApCaopnsA7q	phonenumber not found	KEAA00459_01_01	2.0.0	no		NA	4	KE01	KE02	KE03	KE04	KE05				NA	NA	2019-03-27	Stillbirth	Stillbirth				NA	Yes		...		No	intrauterine hypoxia, unspecified	1									NA	NA
262	KEAA00461	KEAA00462	2019-04-23T14:58:11.492+03:00	2019-04-23T16:20:14.864+03:00	2019-04-23	kemricdc-kt-enketo.qed.ai:pt6XtApCaopnsA7q	subscriberid not found	kemricdc-kt-enketo.qed.ai:pt6XtApCaopnsA7q	phonenumber not found	KEAA00461_01_01	2.0.0	no		NA	4	KE01	KE02	KE03	KE04					NA	NA	2019-03-27	Infant (28 days to less than 12 months)	Infant (28 days to less than 12 months)				NA	Yes		...		Yes	other low birth weight	1		...			...			...	NA	3
263	KEAA00463	KEAA00464	2019-04-23T11:28:18.763+03:00	2019-04-23T12:32:43.711+03:00	2019-04-23	kemricdc-kt-enketo.qed.ai:pt6XtApCaopnsA7q	subscriberid not found	kemricdc-kt-enketo.qed.ai:pt6XtApCaopnsA7q	phonenumber not found	KEAA00463_01_01	2.0.0	no		NA	4	KE01	KE02	KE03	KE04					NA	NA	2019-03-27	Stillbirth	Stillbirth				NA	Yes		...		No	intrauterine hypoxia	1									NA	3
264	KEAA00465		2019-04-25T15:52:06.915+03:00	2019-04-25T17:26:11.844+03:00	2019-04-25	kemricdc-kt-enketo.qed.ai:pt6XtApCaopnsA7q	subscriberid not found	kemricdc-kt-enketo.qed.ai:pt6XtApCaopnsA7q	phonenumber not found	KEAA00465_01_01	2.0.0	no		NA	4	KE01	KE02	KE03	KE04					NA	NA	2019-03-27	Child (12 months to less than 60 months)	Child (12 months to less than 60 months)				NA	Yes		...		Yes	plasmodium falciparum malaria with cerebral complications	1		...			...			...	NA	1
265	KEAA00466	KEAA00467	2019-04-26T10:10:42.317+03:00	2019-09-30T16:00:10.859+03:00	2019-04-26	kemricdc-kt-enketo.qed.ai:pt6XtApCaopnsA7q	subscriberid not found	kemricdc-kt-enketo.qed.ai:pt6XtApCaopnsA7q	phonenumber not found	KEAA00466_01_01	2.0.0	no		NA	4	KE01	KE02	KE03	KE04					NA	NA	2019-03-28	Infant (28 days to less than 12 months)	Infant (28 days to less than 12 months)			Include Maternal Questions	NA	Yes		...		Yes	contact with and exposure to hiv	1	Other Etiology/Agent	Other Etiology/Agent	HIV		...			...	NA	NA
266	KEAA00468	KEAA00469	2018-10-22T14:38:50.570+03:00	2018-10-22T14:47:54.548+03:00		kemricdc-kt-enketo.qed.ai:ZBbFNXZXII3KNmoK	subscriberid not found							NA	NA									NA	NA							NA																NA	NA
267	KEAA00470	KEAA00471	2019-04-25T17:20:18.691+03:00	2019-04-25T17:53:52.798+03:00	2019-04-25	kemricdc-kt-enketo.qed.ai:pt6XtApCaopnsA7q	subscriberid not found	kemricdc-kt-enketo.qed.ai:pt6XtApCaopnsA7q	phonenumber not found	KEAA00470_01_01	2.0.0	no		NA	4	KE01	KE02	KE03	KE04	KE05				NA	NA	2019-03-27	Death in the first 24 hours	Death in the first 24 hours				NA	Yes		...		No	intrauterine hypoxia, unspecified	1		...			...			...	NA	NA
268	KEAA00472	KEAA00473	2019-04-23T10:11:31.766+03:00	2019-04-23T11:24:53.587+03:00	2019-04-23	kemricdc-kt-enketo.qed.ai:pt6XtApCaopnsA7q	subscriberid not found	kemricdc-kt-enketo.qed.ai:pt6XtApCaopnsA7q	phonenumber not found	KEAA00472_01_01	2.0.0	no		NA	4	KE01	KE02	KE03	KE04					NA	NA	2019-03-27	Death in the first 24 hours	Death in the first 24 hours				NA	Yes		...		Yes	birth asphyxia	1		...			...			...	NA	NA
269	KEAA00474	KEAA00475	2019-05-20T13:55:44.328+03:00	2019-05-20T15:10:19.176+03:00	2019-05-20	kemricdc-kt-enketo.qed.ai:pt6XtApCaopnsA7q	subscriberid not found	kemricdc-kt-enketo.qed.ai:pt6XtApCaopnsA7q	phonenumber not found	KEAA00474_01_01	2.0.0	no		NA	4	KE01	KE02	KE03	KE04	KE05	KE06			NA	NA	2019-05-09	Early Neonate (1 to 6 days)	Early Neonate (1 to 6 days)				NA	Yes		...		No	intrauterine hypoxia first noted during labor and delivery	1		...			...			...	NA	NA
270	KEAA00476	KEAA00477	2018-11-09T09:44:38.807+03:00	2018-11-09T09:50:35.020+03:00		kemricdc-kt-enketo.qed.ai:tlXFsEDyii0urJcZ	subscriberid not found							NA	NA									NA	NA							NA																NA	NA
271	KEAA00478	KEAA00479	2019-05-20T15:10:20.709+03:00	2019-05-20T16:11:41.956+03:00	2019-05-20	kemricdc-kt-enketo.qed.ai:pt6XtApCaopnsA7q	subscriberid not found	kemricdc-kt-enketo.qed.ai:pt6XtApCaopnsA7q	phonenumber not found	KEAA00478_01_01	2.0.0	no		NA	4	KE01	KE02	KE03	KE04	KE05	KE06			NA	NA	2019-05-09	Child (12 months to less than 60 months)	Child (12 months to less than 60 months)			Include Maternal Questions	NA	Yes		...		Yes	hiv disease resulting in wasting syndrome or failure to thrive	1	Other Etiology/Agent	Other Etiology/Agent	HIV		...			...	NA	NA
272	KEAA00480	KEAA00481	2019-04-27T12:19:04.026+03:00	2019-04-27T12:38:42.797+03:00	2019-04-27	kemricdc-kt-enketo.qed.ai:pt6XtApCaopnsA7q	subscriberid not found	kemricdc-kt-enketo.qed.ai:pt6XtApCaopnsA7q	phonenumber not found	KEAA00480_01_01	2.0.0	no		NA	4	KE01	KE02	KE03	KE04	KE05				NA	NA	2019-03-28	Infant (28 days to less than 12 months)	Infant (28 days to less than 12 months)				NA	Yes		...		Yes	cerebral malaria	2	Plasmodium falciparum	Plasmodium falciparum			...			...	NA	NA
273	KEAA00482	KEAA00483	2019-06-04T10:37:17.353+03:00	2019-07-23T10:30:49.372+03:00	2019-06-04	kemricdc-kt-enketo.qed.ai:pt6XtApCaopnsA7q	subscriberid not found	kemricdc-kt-enketo.qed.ai:pt6XtApCaopnsA7q	phonenumber not found	KEAA00482_01_01	2.0.0	no		NA	4	KE01	KE03	KE04	KE05					NA	NA	2019-05-30	Death in the first 24 hours	Death in the first 24 hours				NA	Yes		...		No	hydrops fetalis	1		...			...			...	NA	NA
274	KEAA00484	KEAA00485	2019-06-05T09:22:34.141+03:00	2019-06-05T09:34:13.461+03:00	2019-06-05	kemricdc-kt-enketo.qed.ai:pt6XtApCaopnsA7q	subscriberid not found	kemricdc-kt-enketo.qed.ai:pt6XtApCaopnsA7q	phonenumber not found	KEAA00484_01_01	2.0.0	no		NA	4	KE01	KE02	KE03	KE04	KE05				NA	NA	2019-05-30	Late Neonate (7 to 27 days)	Late Neonate (7 to 27 days)				NA	Yes		...		No	sepsis	1	Staphylococcus aureus	...			...			...	NA	NA
275	KEAA00486	KEAA00487	2019-04-27T11:41:58.270+03:00	2019-04-27T12:00:48.294+03:00	2019-04-27	kemricdc-kt-enketo.qed.ai:pt6XtApCaopnsA7q	subscriberid not found	kemricdc-kt-enketo.qed.ai:pt6XtApCaopnsA7q	phonenumber not found	KEAA00486_01_01	2.0.0	no		NA	4	KE01	KE02	KE03	KE04	KE05				NA	NA	2019-03-28	Infant (28 days to less than 12 months)	Infant (28 days to less than 12 months)				NA	Yes		...		Yes	facial abscess	1		...			...			...	NA	NA
276	KEAA00488	KEAA00489	2019-04-26T06:49:50.196+03:00	2019-04-26T07:48:00.330+03:00	2019-04-26	kemricdc-kt-enketo.qed.ai:pt6XtApCaopnsA7q	subscriberid not found	kemricdc-kt-enketo.qed.ai:pt6XtApCaopnsA7q	phonenumber not found	KEAA00488_01_01	2.0.0	no		NA	4	KE01	KE02	KE03	KE04	KE05				NA	NA	2019-03-28	Death in the first 24 hours	Death in the first 24 hours				NA	Yes		...		No	respiratory distress syndrome / hyaline membrane dise	1		...			...			...	NA	12
277	KEAA00490	KEAA00491	2019-05-20T16:11:47.083+03:00	2019-11-11T10:50:17.835+03:00	2019-05-20	kemricdc-kt-enketo.qed.ai:pt6XtApCaopnsA7q	subscriberid not found	kemricdc-kt-enketo.qed.ai:pt6XtApCaopnsA7q	phonenumber not found	KEAA00490_01_01	2.0.0	no		NA	4	KE01	KE02	KE03	KE04	KE05	KE06			NA	NA	2019-05-09	Stillbirth	Stillbirth				NA	Yes		...		No	congenital pneumonia due to streptococcus, group b	1	Streptococcus agalactiae (Group B Streptococcus)								NA	NA
278	KEAA00492	KEAA00493	2019-10-14T13:33:43.004+03:00	2019-10-14T13:34:12.618+03:00	2019-10-14	kemricdc-kt-enketo.qed.ai:HAA3BrnsSofKZeuS	subscriberid not found	kemricdc-kt-enketo.qed.ai:HAA3BrnsSofKZeuS	phonenumber not found			no		NA	NA									NA	NA							NA																NA	NA
279	KEAA00494	KEAA00495	2019-05-20T18:01:34.856+03:00	2019-05-20T18:08:01.347+03:00	2019-05-20	kemricdc-kt-enketo.qed.ai:pt6XtApCaopnsA7q	subscriberid not found	kemricdc-kt-enketo.qed.ai:pt6XtApCaopnsA7q	phonenumber not found	KEAA00494_01_01	2.0.0	no		NA	4	KE01	KE02	KE03	KE04	KE05	KE06			NA	NA	2019-05-09	Death in the first 24 hours	Death in the first 24 hours				NA	Yes		...		Yes	fetus and newborn affected by other compression of umbilical cord: cord (tightly) around neck	1		...			...			...	NA	NA
280	KEAA00496	KEAA00497	2019-06-05T09:34:38.120+03:00	2019-06-05T09:48:21.908+03:00	2019-06-05	kemricdc-kt-enketo.qed.ai:pt6XtApCaopnsA7q	subscriberid not found	kemricdc-kt-enketo.qed.ai:pt6XtApCaopnsA7q	phonenumber not found	KEAA00496_01_01	2.0.0	no		NA	4	KE01	KE02	KE03	KE04	KE05				NA	NA	2019-05-30	Infant (28 days to less than 12 months)	Infant (28 days to less than 12 months)				NA	Yes		...		Yes	marasmic kwashiorkor	1		...			...			...	NA	NA
281	KEAA00498	KEAA00499	2019-05-20T18:08:02.759+03:00	2019-11-11T10:57:20.446+03:00	2019-05-20	kemricdc-kt-enketo.qed.ai:pt6XtApCaopnsA7q	subscriberid not found	kemricdc-kt-enketo.qed.ai:pt6XtApCaopnsA7q	phonenumber not found	KEAA00498_01_01	2.0.0	no		NA	4	KE01	KE02	KE03	KE04	KE05	KE06			NA	NA	2019-05-09	Death in the first 24 hours	Death in the first 24 hours				NA	Yes		...		No	neonatal aspiration of meconium	1		...			...			...	NA	NA
282	KEAA00500	KEAA00501	2019-06-05T09:48:51.666+03:00	2019-11-11T11:02:53.594+03:00	2019-06-05	kemricdc-kt-enketo.qed.ai:pt6XtApCaopnsA7q	subscriberid not found	kemricdc-kt-enketo.qed.ai:pt6XtApCaopnsA7q	phonenumber not found	KEAA00500_01_01	2.0.0	no		NA	4	KE01	KE02	KE03	KE04	KE05				NA	NA	2019-05-31	Stillbirth	Stillbirth				NA	Yes		...		No	intrauterine hypoxia first noted during labor and delivery	1									NA	NA
283	KEAA00502	KEAA00477	2018-11-29T11:51:20.626+03:00	2018-11-29T11:58:03.070+03:00		kemricdc-kt-enketo.qed.ai:ZBbFNXZXII3KNmoK	subscriberid not found							NA	NA									NA	NA							NA																NA	NA
284	KEAA00503		2019-04-22T20:23:37.496+03:00	2019-04-22T20:35:19.656+03:00	2019-04-22	kemricdc-kt-enketo.qed.ai:pt6XtApCaopnsA7q	subscriberid not found	kemricdc-kt-enketo.qed.ai:pt6XtApCaopnsA7q	phonenumber not found	KEAA00503_01_01	2.0.0	no		NA	4	KE01	KE02	KE03	KE04	KE05				NA	NA	2019-03-27	Child (12 months to less than 60 months)	Child (12 months to less than 60 months)			Include Maternal Questions	NA	Yes		...		Yes	unspecified cleft palate with bilateral cleft lip	1		...			...			...	NA	16
285	KEAA00504		2019-10-17T16:06:07.568+03:00	2019-10-17T16:06:27.585+03:00	2019-10-17	kemricdc-kt-enketo.qed.ai:Uhd9foFBZ5vcXDeN	subscriberid not found	kemricdc-kt-enketo.qed.ai:Uhd9foFBZ5vcXDeN	phonenumber not found			no		NA	NA									NA	NA							NA																NA	NA
286	KEAA00505	KEAA00506	2019-10-17T09:25:30.300+03:00	2019-10-17T09:25:49.629+03:00	2019-10-17	kemricdc-kt-enketo.qed.ai:Uhd9foFBZ5vcXDeN	subscriberid not found	kemricdc-kt-enketo.qed.ai:Uhd9foFBZ5vcXDeN	phonenumber not found			no		NA	NA									NA	NA							NA																NA	NA
287	KEAA00507	KEAA00452	2019-10-17T11:52:12.409+03:00	2019-10-17T11:52:41.105+03:00	2019-10-17	kemricdc-kt-enketo.qed.ai:Uhd9foFBZ5vcXDeN	subscriberid not found	kemricdc-kt-enketo.qed.ai:Uhd9foFBZ5vcXDeN	phonenumber not found			no		NA	NA									NA	NA							NA																NA	NA
288	KEAA00508	KEAA00509	2018-11-29T11:17:12.901+03:00	2018-11-29T11:36:34.701+03:00		kemricdc-kt-enketo.qed.ai:aqaueq4bLijcvgEj	subscriberid not found							NA	NA									NA	NA							NA																NA	NA
289	KEAA00510	KEAA00511	2019-05-20T18:56:36.235+03:00	2019-05-20T19:11:57.190+03:00	2019-05-20	kemricdc-kt-enketo.qed.ai:pt6XtApCaopnsA7q	subscriberid not found	kemricdc-kt-enketo.qed.ai:pt6XtApCaopnsA7q	phonenumber not found	KEAA00510_01_01	2.0.0	no		NA	4	KE01	KE02	KE03	KE04	KE05	KE06			NA	NA	2019-05-09	Stillbirth	Stillbirth				NA	Yes		...		No	intrauterine hypoxia first noted during labor and delivery	2									NA	9
290	KEAA00512	KEAA00513	2019-05-20T19:12:07.546+03:00	2019-05-20T19:36:16.632+03:00	2019-05-20	kemricdc-kt-enketo.qed.ai:pt6XtApCaopnsA7q	subscriberid not found	kemricdc-kt-enketo.qed.ai:pt6XtApCaopnsA7q	phonenumber not found	KEAA00512_01_01	2.0.0	no		NA	4	KE01	KE02	KE03	KE04	KE05	KE06			NA	NA	2019-05-09	Stillbirth	Stillbirth				NA	Yes		...		No	intrauterine hypoxia first noted during labor and delivery	1									NA	NA
291	KEAA00514	KEAA00515	2019-05-22T10:00:29.508+03:00	2019-05-22T10:48:18.802+03:00	2019-05-22	kemricdc-kt-enketo.qed.ai:pt6XtApCaopnsA7q	subscriberid not found	kemricdc-kt-enketo.qed.ai:pt6XtApCaopnsA7q	phonenumber not found	KEAA00514_01_01	2.0.0	no		NA	4	KE01	KE02	KE03	KE04	KE05	KE06			NA	NA	2019-05-10	Stillbirth	Stillbirth				NA	Yes		...		No	intrauterine hypoxia unspecified	1									NA	NA
292	KEAA00516	KEAA00517	2019-05-22T10:50:10.787+03:00	2019-05-22T11:34:35.212+03:00	2019-05-22	kemricdc-kt-enketo.qed.ai:pt6XtApCaopnsA7q	subscriberid not found	kemricdc-kt-enketo.qed.ai:pt6XtApCaopnsA7q	phonenumber not found	KEAA00516_01_01	2.0.0	no		NA	4	KE01	KE02	KE03	KE04	KE05	KE06			NA	NA	2019-05-10	Early Neonate (1 to 6 days)	Early Neonate (1 to 6 days)				NA	Yes		...		No	birth asphyxia, unspecified	1		...			...			...	NA	3
293	KEAA00518		2019-06-05T10:05:00.867+03:00	2019-06-05T10:14:37.343+03:00	2019-06-05	kemricdc-kt-enketo.qed.ai:pt6XtApCaopnsA7q	subscriberid not found	kemricdc-kt-enketo.qed.ai:pt6XtApCaopnsA7q	phonenumber not found	KEAA00518_01_01	2.0.0	no		NA	4	KE01	KE03	KE04	KE05					NA	NA	2019-05-30	Child (12 months to less than 60 months)	Child (12 months to less than 60 months)				NA	Yes		...		Yes	plasmodium falciparum malaria with cerebral complications	1	Plasmodium falciparum	Plasmodium falciparum			...			...	NA	1
294	KEAA00519	KEAA00520	2019-06-05T10:15:16.151+03:00	2019-10-03T09:42:41.041+03:00	2019-06-05	kemricdc-kt-enketo.qed.ai:pt6XtApCaopnsA7q	subscriberid not found	kemricdc-kt-enketo.qed.ai:pt6XtApCaopnsA7q	phonenumber not found	KEAA00519_01_01	2.0.0	no		NA	4	KE01	KE02	KE03	KE04	KE05				NA	NA	2019-05-31	Stillbirth	Stillbirth				NA	Yes		...		No	intrauterine hypoxia, unspecified	1									NA	NA
295	KEAA00521	KEAA00522	2019-05-22T11:34:37.165+03:00	2019-10-03T09:46:24.446+03:00	2019-05-22	kemricdc-kt-enketo.qed.ai:pt6XtApCaopnsA7q	subscriberid not found	kemricdc-kt-enketo.qed.ai:pt6XtApCaopnsA7q	phonenumber not found	KEAA00521_01_01	2.0.0	no		NA	4	KE01	KE02	KE03	KE04	KE05	KE06			NA	NA	2019-05-10	Infant (28 days to less than 12 months)	Infant (28 days to less than 12 months)				NA	Yes		...		Yes	gastroschisis	1		...			...			...	NA	60
296	KEAA00523		2019-05-22T12:42:38.178+03:00	2019-11-11T11:08:19.639+03:00	2019-05-22	kemricdc-kt-enketo.qed.ai:pt6XtApCaopnsA7q	subscriberid not found	kemricdc-kt-enketo.qed.ai:pt6XtApCaopnsA7q	phonenumber not found	KEAA00523_01_01	2.0.0	no		NA	4	KE01	KE02	KE03	KE04	KE05	KE06			NA	NA	2019-05-10	Child (12 months to less than 60 months)	Child (12 months to less than 60 months)				NA	Yes		...		Yes	plasmodium falciparum malaria with cerebral complications	1	Plasmodium falciparum	Plasmodium falciparum			...			...	NA	7
297	KEAA00524	KEAA00525	2019-05-22T13:46:01.486+03:00	2019-05-22T15:03:52.134+03:00	2019-05-22	kemricdc-kt-enketo.qed.ai:pt6XtApCaopnsA7q	subscriberid not found	kemricdc-kt-enketo.qed.ai:pt6XtApCaopnsA7q	phonenumber not found	KEAA00524_01_01	2.0.0	no		NA	4	KE01	KE02	KE03	KE04	KE05	KE06			NA	NA	2019-05-09	Death in the first 24 hours	Death in the first 24 hours				NA	Yes		...		Yes	massive umbilical hemorrhage of newborn	1		...			...			...	NA	15
298	KEAA00526	KEAA00527	2019-05-22T15:03:53.611+03:00	2019-05-22T15:56:28.090+03:00	2019-05-22	kemricdc-kt-enketo.qed.ai:pt6XtApCaopnsA7q	subscriberid not found	kemricdc-kt-enketo.qed.ai:pt6XtApCaopnsA7q	phonenumber not found	KEAA00526_01_01	2.0.0	no		NA	4	KE01	KE02	KE03	KE04	KE05	KE06			NA	NA	2019-05-10	Stillbirth	Stillbirth				NA	Yes		...		No	intrauterine hypoxia first noted during labor and delivery	1									NA	NA
299	KEAA00528		2019-11-04T16:59:56.836+03:00	2019-11-04T17:03:49.188+03:00	2019-11-04	kemricdc-kt-enketo.qed.ai:3ImMDEfa98syGbUG	subscriberid not found	kemricdc-kt-enketo.qed.ai:3ImMDEfa98syGbUG	phonenumber not found			no		NA	NA									NA	NA							NA																NA	NA
300	KEAA00529	KEAA00535	2019-08-08T16:28:20.204+03:00	2019-10-28T09:31:59.027+03:00	2019-08-08	kemricdc-kt-enketo.qed.ai:3ImMDEfa98syGbUG	subscriberid not found	kemricdc-kt-enketo.qed.ai:3ImMDEfa98syGbUG	phonenumber not found	KEAA00529_01_01	2.0.0	no		NA	4	KE01	KE02	KE03	KE04	KE06				NA	NA	2019-07-18	Child (12 months to less than 60 months)	Child (12 months to less than 60 months)				NA	Yes		...		Yes	cerebral palsy	1		...			...			...	NA	NA
301	KEAA00530	KEAA00531	2019-01-09T12:00:51.136+03:00	2019-01-09T12:02:49.994+03:00	2019-01-09	kemricdc-kt-enketo.qed.ai:tnd4XWRrKiPUK8gs	subscriberid not found	kemricdc-kt-enketo.qed.ai:tnd4XWRrKiPUK8gs	phonenumber not found					NA	NA									NA	NA							NA																NA	NA
302	KEAA00532	KEAA00534	2019-01-09T12:03:20.811+03:00	2019-01-09T12:05:05.398+03:00	2019-01-09	kemricdc-kt-enketo.qed.ai:tnd4XWRrKiPUK8gs	subscriberid not found	kemricdc-kt-enketo.qed.ai:tnd4XWRrKiPUK8gs	phonenumber not found					NA	NA									NA	NA							NA																NA	NA
303	KEAA00533	KEAA00534	2019-01-09T12:05:06.119+03:00	2019-01-09T12:06:26.981+03:00	2019-01-09	kemricdc-kt-enketo.qed.ai:tnd4XWRrKiPUK8gs	subscriberid not found	kemricdc-kt-enketo.qed.ai:tnd4XWRrKiPUK8gs	phonenumber not found					NA	NA									NA	NA							NA																NA	NA
304	KEAA00536	KEAA00537	2019-05-22T15:56:33.484+03:00	2019-05-22T16:38:09.304+03:00	2019-05-22	kemricdc-kt-enketo.qed.ai:pt6XtApCaopnsA7q	subscriberid not found	kemricdc-kt-enketo.qed.ai:pt6XtApCaopnsA7q	phonenumber not found	KEAA00536_01_01	2.0.0	no		NA	4	KE01	KE02	KE03	KE04	KE05	KE06			NA	NA	2019-05-10	Stillbirth	Stillbirth				NA	Yes		...		No	intrauterine hypoxia first noted during labor and delivery	1									NA	NA
305	KEAA00538	KEAA00539	2020-01-09T15:08:06.341+03:00	2020-01-09T15:08:27.537+03:00	2020-01-09	kemricdc-kt-enketo.qed.ai:3ImMDEfa98syGbUG	subscriberid not found	kemricdc-kt-enketo.qed.ai:3ImMDEfa98syGbUG	phonenumber not found			no		NA	NA									NA	NA							NA																NA	NA
306	KEAA00540	KEAA00541	2019-08-16T02:19:51.673+03:00	2019-08-16T03:34:49.293+03:00	2019-08-16	kemricdc-kt-enketo.qed.ai:3ImMDEfa98syGbUG	subscriberid not found	kemricdc-kt-enketo.qed.ai:3ImMDEfa98syGbUG	phonenumber not found	KEAA00540_01_01	2.0.0	no		NA	4	KE01	KE02	KE03	KE04	KE06				NA	NA	2019-07-18	Death in the first 24 hours	Death in the first 24 hours				NA	Yes		...		No	respiratory distress syndrome	1		...			...			...	NA	NA
307	KEAA00542	KEAA00543	2019-05-22T16:38:18.541+03:00	2019-07-23T10:43:07.347+03:00	2019-05-22	kemricdc-kt-enketo.qed.ai:pt6XtApCaopnsA7q	subscriberid not found	kemricdc-kt-enketo.qed.ai:pt6XtApCaopnsA7q	phonenumber not found	KEAA00542_01_01	2.0.0	no		NA	4	KE01	KE02	KE03	KE04	KE05	KE06			NA	NA	2019-05-10	Death in the first 24 hours	Death in the first 24 hours				NA	Yes		...		No	birth asphyxia, unspecified	1		...			...			...	NA	NA
308	KEAA00544		2019-09-09T16:11:51.009+03:00	2019-09-09T16:34:46.529+03:00	2019-09-09	kemricdc-kt-enketo.qed.ai:gEIDzGTA8JPjHRS1	subscriberid not found	kemricdc-kt-enketo.qed.ai:gEIDzGTA8JPjHRS1	phonenumber not found	KEAA00544_01_01	2.0.0	no		NA	4	KE01	KE02	KE03	KE04	KE06				NA	NA	2019-07-18	Child (12 months to less than 60 months)	Child (12 months to less than 60 months)				NA	Yes		...		Yes	hiv wasting syndrome	1		...			...			...	NA	NA
309	KEAA00545	KEAA00546	2019-08-15T16:39:54.744+03:00	2019-08-15T16:52:11.666+03:00	2019-08-15	kemricdc-kt-enketo.qed.ai:3ImMDEfa98syGbUG	subscriberid not found	kemricdc-kt-enketo.qed.ai:3ImMDEfa98syGbUG	phonenumber not found	KEAA00545_01_01	2.0.0	no		NA	4	KE01	KE02	KE03	KE04	KE05				NA	NA	2019-07-18	Stillbirth	Stillbirth				NA	Yes		...		No	meconium aspiration	1									NA	NA
310	KEAA00547	KEAA00548	2019-07-22T14:25:11.672+03:00	2019-07-22T15:02:16.832+03:00	2019-07-22	kemricdc-kt-enketo.qed.ai:HAA3BrnsSofKZeuS	subscriberid not found	kemricdc-kt-enketo.qed.ai:HAA3BrnsSofKZeuS	phonenumber not found	KEAA00547_01_01	2.0.0	no		NA	4	KE01	KE02	KE03	KE04	KE06				NA	NA	2019-07-18	Late Neonate (7 to 27 days)	Late Neonate (7 to 27 days)				NA	Yes		...		No	congenital heart disease	2		...			...			...	NA	NA
311	KEAA00549	KEAA00550	2019-08-16T03:35:10.723+03:00	2019-08-16T04:16:22.497+03:00	2019-08-16	kemricdc-kt-enketo.qed.ai:3ImMDEfa98syGbUG	subscriberid not found	kemricdc-kt-enketo.qed.ai:3ImMDEfa98syGbUG	phonenumber not found	KEAA00549_01_01	2.0.0	no		NA	4	KE01	KE02	KE03	KE04	KE06				NA	NA	2019-07-18	Early Neonate (1 to 6 days)	Early Neonate (1 to 6 days)				NA	Yes		...		No	intra-uterine hypoxia	1		...			...			...	NA	22
312	KEAA00551	KEAA00552	2019-06-05T05:11:10.950+03:00	2019-06-05T05:52:52.462+03:00	2019-06-05	kemricdc-kt-enketo.qed.ai:pt6XtApCaopnsA7q	subscriberid not found	kemricdc-kt-enketo.qed.ai:pt6XtApCaopnsA7q	phonenumber not found	KEAA00551_01_01	2.0.0	no		NA	4	KE01	KE02	KE03	KE04	KE05				NA	NA	2019-05-30	Early Neonate (1 to 6 days)	Early Neonate (1 to 6 days)				NA	Yes		...		No	respiratory distress syndrome (rds) (hyaline membrane disease)	1		...			...			...	NA	NA
313	KEAA00553	KEAA00554	2019-06-24T11:18:57.470+03:00	2019-07-23T16:33:07.146+03:00	2019-06-24	kemricdc-kt-enketo.qed.ai:8UkiPveZlWDwesqr	subscriberid not found	kemricdc-kt-enketo.qed.ai:8UkiPveZlWDwesqr	phonenumber not found	KEAA00553_01_01	2.0.0	no		NA	4	KE01	KE02	KE03	KE04	KE05	KE06	KE07		NA	NA	2019-06-20	Death in the first 24 hours	Death in the first 24 hours				NA	Yes		...		Yes	severe birth asphyxia	1		...			...			...	NA	NA
314	KEAA00555	KEAA00556	2019-06-05T05:52:57.865+03:00	2019-06-05T06:22:41.548+03:00	2019-06-05	kemricdc-kt-enketo.qed.ai:pt6XtApCaopnsA7q	subscriberid not found	kemricdc-kt-enketo.qed.ai:pt6XtApCaopnsA7q	phonenumber not found	KEAA00555_01_01	2.0.0	no		NA	4	KE01	KE03	KE04	KE05					NA	NA	2019-05-30	Stillbirth	Stillbirth				NA	Yes		...		No	intrauterine hypoxia first noted during labor and delivery	1									NA	NA
315	KEAA00557	KEAA00558	2019-07-22T15:03:07.038+03:00	2019-07-22T15:23:21.955+03:00	2019-07-22	kemricdc-kt-enketo.qed.ai:HAA3BrnsSofKZeuS	subscriberid not found	kemricdc-kt-enketo.qed.ai:HAA3BrnsSofKZeuS	phonenumber not found	KEAA00557_01_01	2.0.0	no		NA	4	KE01	KE02	KE03	KE04	KE05	KE06			NA	NA	2019-07-19	Late Neonate (7 to 27 days)	Late Neonate (7 to 27 days)				NA	Yes		...		No	sepsis	1	Streptococcus agalactiae (Group B Streptococcus)	...		Klebsiella pneumoniae	...			...	NA	NA
316	KEAA00559	KEAA00560	2019-07-01T16:24:13.784+03:00	2020-04-09T13:59:39.735+03:00	2019-07-01	kemricdc-kt-enketo.qed.ai:pt6XtApCaopnsA7q	subscriberid not found	kemricdc-kt-enketo.qed.ai:pt6XtApCaopnsA7q	phonenumber not found	KEAA00559_01_01	2.0.0	no		NA	4	KE01	KE02	KE03	KE04	KE05	KE06			NA	NA	2019-06-20	Stillbirth	Stillbirth				NA	Yes		...		No	intrauterine hypoxia unspecified	1									NA	NA
317	KEAA00561	KEAA00562	2019-06-05T06:22:51.450+03:00	2019-06-05T08:49:42.044+03:00	2019-06-05	kemricdc-kt-enketo.qed.ai:pt6XtApCaopnsA7q	subscriberid not found	kemricdc-kt-enketo.qed.ai:pt6XtApCaopnsA7q	phonenumber not found	KEAA00561_01_01	2.0.0	no		NA	4	KE01	KE02	KE03	KE04	KE05				NA	NA	2019-05-30	Stillbirth	Stillbirth				NA	Yes		...		No	intrauterine hypoxia unspecified	1									NA	NA
318	KEAA00563	KEAA00564	2019-07-01T15:09:28.090+03:00	2019-07-01T15:35:00.131+03:00	2019-07-01	kemricdc-kt-enketo.qed.ai:HAA3BrnsSofKZeuS	subscriberid not found	kemricdc-kt-enketo.qed.ai:HAA3BrnsSofKZeuS	phonenumber not found	KEAA00563_01_01	2.0.0	no		NA	4	KE01	KE02	KE03	KE05	KE04	KE06			NA	NA	2019-06-20	Death in the first 24 hours	Death in the first 24 hours				NA	Yes		...		No	respiratory distress syndrome (hyaline membrane sisease)	1		...			...			...	NA	NA
319	KEAA00565	KEAA00566	2019-08-28T15:30:37.378+03:00	2019-08-28T15:44:39.868+03:00	2019-08-28	kemricdc-kt-enketo.qed.ai:HAA3BrnsSofKZeuS	subscriberid not found	kemricdc-kt-enketo.qed.ai:HAA3BrnsSofKZeuS	phonenumber not found	KEAA00565_01_01	2.0.0	no		NA	4	KE01	KE02	KE03	KE04	KE05	KE06			NA	NA	2019-06-20	Stillbirth	Stillbirth				NA	Yes		...		No	intrauterine hypoxia	1									NA	NA
320	KEAA00567	KEAA00568	2019-06-05T10:36:31.692+03:00	2019-11-11T11:56:31.685+03:00	2019-06-05	kemricdc-kt-enketo.qed.ai:pt6XtApCaopnsA7q	subscriberid not found	kemricdc-kt-enketo.qed.ai:pt6XtApCaopnsA7q	phonenumber not found	KEAA00567_01_01	2.0.0	no		NA	4	KE01	KE02	KE03	KE04	KE05				NA	NA	2019-05-30	Death in the first 24 hours	Death in the first 24 hours				NA	Yes		...		No	birth asphyxia	1		...			...			...	NA	6
321	KEAA00569	KEAA00570	2019-06-05T05:03:35.561+03:00	2022-03-02T17:35:14.797+03:00	2019-06-05	kemricdc-kt-enketo.qed.ai:pt6XtApCaopnsA7q	subscriberid not found	kemricdc-kt-enketo.qed.ai:pt6XtApCaopnsA7q	phonenumber not found	KEAA00569_01_01	2.0.0	no		NA	4	KE01	KE02	KE03	KE04	KE05				NA	NA	2019-05-30	Death in the first 24 hours	Death in the first 24 hours				NA	Yes				No	respiratory distress syndrome (rds) (hyaline membrane disease	1									NA	23
322	KEAA00571	KEAA00572	2019-06-05T08:49:57.416+03:00	2019-06-05T09:22:13.562+03:00	2019-06-05	kemricdc-kt-enketo.qed.ai:pt6XtApCaopnsA7q	subscriberid not found	kemricdc-kt-enketo.qed.ai:pt6XtApCaopnsA7q	phonenumber not found	KEAA00571_01_01	2.0.0	no		NA	4	KE01	KE02	KE03	KE04	KE05				NA	NA	2019-05-30	Early Neonate (1 to 6 days)	Early Neonate (1 to 6 days)				NA	Yes		...		No	bacterial sepsis of the newborn	1	Escherichia coli	...			...			...	NA	3
323	KEAA00573	KEAA00574	2019-11-25T14:06:43.939+03:00	2019-11-25T14:15:40.760+03:00	2019-11-25	kemricdc-kt-enketo.qed.ai:HAA3BrnsSofKZeuS	subscriberid not found	kemricdc-kt-enketo.qed.ai:HAA3BrnsSofKZeuS	phonenumber not found	KEAA00573_01_01	2.0.0	no		NA	4	KE01	KE02	KE03	KE04	KE05				NA	NA	2019-11-20	Stillbirth	Stillbirth				NA	Yes		...		No	intrauterine fetal hypoxia (p20.9)	1									NA	NA
324	KEAA00575	KEAA00576	2019-06-26T14:06:25.989+03:00	2019-07-01T16:23:52.544+03:00	2019-06-26	kemricdc-kt-enketo.qed.ai:pt6XtApCaopnsA7q	subscriberid not found	kemricdc-kt-enketo.qed.ai:pt6XtApCaopnsA7q	phonenumber not found	KEAA00575_01_01	2.0.0	no		NA	4	KE01	KE02	KE03	KE04	KE05	KE06			NA	NA	2019-06-20	Death in the first 24 hours	Death in the first 24 hours				NA	Yes		...		No	birth asphyxia	1		...			...			...	NA	NA
325	KEAA00577	KEAA00578	2019-07-04T10:45:29.583+03:00	2019-11-11T12:11:44.520+03:00	2019-07-04	kemricdc-kt-enketo.qed.ai:gEIDzGTA8JPjHRS1	subscriberid not found	kemricdc-kt-enketo.qed.ai:gEIDzGTA8JPjHRS1	phonenumber not found	KEAA00577_01_01	2.0.0	no		NA	4	KE02	KE03	KE06	KE04	KE05				NA	NA	2019-06-20	Infant (28 days to less than 12 months)	Infant (28 days to less than 12 months)			Include Maternal Questions	NA	Yes		...		Yes	low birth weight	1		...			...			...	NA	NA
326	KEAA00579		2020-01-17T12:53:34.747+03:00	2020-01-17T12:55:10.271+03:00	2020-01-17	kemricdc-kt-enketo.qed.ai:3ImMDEfa98syGbUG	subscriberid not found	kemricdc-kt-enketo.qed.ai:3ImMDEfa98syGbUG	phonenumber not found			no		NA	NA									NA	NA							NA																NA	NA
327	KEAA00580	KEAA00581	2020-01-17T13:58:06.735+03:00	2020-01-17T13:58:39.925+03:00	2020-01-17	kemricdc-kt-enketo.qed.ai:3ImMDEfa98syGbUG	subscriberid not found	kemricdc-kt-enketo.qed.ai:3ImMDEfa98syGbUG	phonenumber not found			no		NA	NA									NA	NA							NA																NA	NA
328	KEAA00582	KEAA00583	2019-09-18T06:38:24.277+03:00	2019-09-18T06:48:28.418+03:00	2019-09-18	kemricdc-kt-enketo.qed.ai:gEIDzGTA8JPjHRS1	subscriberid not found	kemricdc-kt-enketo.qed.ai:gEIDzGTA8JPjHRS1	phonenumber not found	KEAA00582_01_01	2.0.0	no		NA	4	KE01	KE02	KE03	KE04	KE06				NA	NA	2019-07-18	Infant (28 days to less than 12 months)	Infant (28 days to less than 12 months)			Include Maternal Questions	NA	No	Inconclusive Data	Inconclusive Data		No	undetermined										NA	NA
329	KEAA00584	KEAA00585	2019-10-08T13:15:00.051+03:00	2019-10-08T13:15:46.904+03:00	2019-10-08	kemricdc-kt-enketo.qed.ai:gEIDzGTA8JPjHRS1	subscriberid not found	kemricdc-kt-enketo.qed.ai:gEIDzGTA8JPjHRS1	phonenumber not found			no		NA	NA									NA	NA							NA																NA	NA
330	KEAA00586	KEAA00587	2019-07-03T14:02:01.011+03:00	2019-07-03T15:37:25.731+03:00	2019-07-03	kemricdc-kt-enketo.qed.ai:pt6XtApCaopnsA7q	subscriberid not found	kemricdc-kt-enketo.qed.ai:pt6XtApCaopnsA7q	phonenumber not found	KEAA00586_01_01	2.0.0	no		NA	4	KE01	KE02	KE03	KE04	KE05	KE06			NA	NA	2019-06-21	Stillbirth	Stillbirth				NA	Yes		...		No	intrauterine hypoxia, unspecified	1									NA	NA
331	KEAA00588	KEAA00589	2019-08-26T07:27:00.516+03:00	2019-08-26T07:57:09.488+03:00	2019-08-26	kemricdc-kt-enketo.qed.ai:3ImMDEfa98syGbUG	subscriberid not found	kemricdc-kt-enketo.qed.ai:3ImMDEfa98syGbUG	phonenumber not found	KEAA00588_01_01	2.0.0	no		NA	4	KE01	KE02	KE03	KE04	KE06				NA	NA	2019-07-18	Death in the first 24 hours	Death in the first 24 hours				NA	No	Incomplete Data	Incomplete Data		No	undetermined										NA	NA
332	KEAA00590	KEAA00591	2019-07-23T08:16:10.378+03:00	2019-07-26T16:09:41.725+03:00	2019-07-23	kemricdc-kt-enketo.qed.ai:8UkiPveZlWDwesqr	subscriberid not found	kemricdc-kt-enketo.qed.ai:8UkiPveZlWDwesqr	phonenumber not found	KEAA00590_01_01	2.0.0	no		NA	4	KE01	KE02	KE03	KE04	KE06				NA	NA	2019-07-18	Death in the first 24 hours	Death in the first 24 hours				NA	Yes		...		Yes	neonatal aspiration of amniotic fluid and mucus	1		...			...			...	NA	NA
333	KEAA00592	KEAA00593	2019-08-26T14:25:09.986+03:00	2019-11-11T12:13:56.053+03:00	2019-08-26	kemricdc-kt-enketo.qed.ai:8UkiPveZlWDwesqr	subscriberid not found	kemricdc-kt-enketo.qed.ai:8UkiPveZlWDwesqr	phonenumber not found	KEAA00592_01_02	2.0.0	no		NA	4	KE01	KE02	KE03	KE04	KE05	KE06			NA	NA	2019-08-23	Stillbirth	Stillbirth				NA	Yes		...		No	intrauterine hypoxia	1									NA	NA
334	KEAA00594	KEAA00595	2019-07-22T08:57:26.886+03:00	2019-07-26T16:01:27.247+03:00	2019-07-22	kemricdc-kt-enketo.qed.ai:8UkiPveZlWDwesqr	subscriberid not found	kemricdc-kt-enketo.qed.ai:8UkiPveZlWDwesqr	phonenumber not found	KEAA00594_01_01	2.0.0	no		NA	4	KE01	KE02	KE03	KE04	KE06				NA	NA	2019-07-18	Stillbirth	Stillbirth				NA	Yes		...		No	intrauterine hypoxia	1									NA	NA
335	KEAA00596	KEAA00597	2019-09-09T10:57:35.535+03:00	2019-09-09T11:16:42.495+03:00	2019-09-09	kemricdc-kt-enketo.qed.ai:3ImMDEfa98syGbUG	subscriberid not found	kemricdc-kt-enketo.qed.ai:3ImMDEfa98syGbUG	phonenumber not found	KEAA00596_01_01	2.0.0	no		NA	4	KE01	KE02	KE03	KE06					NA	NA	2019-07-19	Infant (28 days to less than 12 months)	Infant (28 days to less than 12 months)				NA	Yes		...		No	cerebral malaria	1	Plasmodium falciparum	...			...			...	NA	3
336	KEAA00598	KEAA00599	2019-08-26T06:52:23.260+03:00	2019-08-29T09:22:09.387+03:00	2019-08-26	kemricdc-kt-enketo.qed.ai:3ImMDEfa98syGbUG	subscriberid not found	kemricdc-kt-enketo.qed.ai:3ImMDEfa98syGbUG	phonenumber not found	KEAA00598_01_01	2.0.0	no		NA	4	KE01	KE02	KE03	KE06					NA	NA	2019-07-18	Infant (28 days to less than 12 months)	Infant (28 days to less than 12 months)			Include Maternal Questions	NA	Yes		...		No	aspiration pneumonia	1		...			...			...	NA	6
337	KEAA00600	KEAA00601	2019-08-26T07:57:11.263+03:00	2019-08-26T08:35:21.144+03:00	2019-08-26	kemricdc-kt-enketo.qed.ai:3ImMDEfa98syGbUG	subscriberid not found	kemricdc-kt-enketo.qed.ai:3ImMDEfa98syGbUG	phonenumber not found	KEAA00600_01_01	2.0.0	no		NA	4	KE01	KE02	KE03	KE04	KE05				NA	NA	2019-07-18	Infant (28 days to less than 12 months)	Infant (28 days to less than 12 months)			Include Maternal Questions	NA	Yes		...		No	sepsis	1	Adenovirus	...		Other Etiology/Agent	...	Enterococcus species		...	NA	10
338	KEAA00602	KEAA00603	2019-09-09T16:34:49.142+03:00	2019-09-09T17:37:06.547+03:00	2019-09-09	kemricdc-kt-enketo.qed.ai:gEIDzGTA8JPjHRS1	subscriberid not found	kemricdc-kt-enketo.qed.ai:gEIDzGTA8JPjHRS1	phonenumber not found	KEAA00602_01_01	2.0.0	no		NA	4	KE01	KE02	KE03	KE04	KE06				NA	NA	2019-07-19	Infant (28 days to less than 12 months)	Infant (28 days to less than 12 months)				NA	Yes		...		Yes	malnutrition (kwashiorkor)	1		...			...			...	NA	NA
339	KEAA00604	KEAA00605	2019-07-23T08:23:36.612+03:00	2019-07-26T16:19:07.467+03:00	2019-07-23	kemricdc-kt-enketo.qed.ai:8UkiPveZlWDwesqr	subscriberid not found	kemricdc-kt-enketo.qed.ai:8UkiPveZlWDwesqr	phonenumber not found	KEAA00604_01_10	2.0.0	no		NA	4	KE01	KE02	KE03	KE04	KE06				NA	NA	2019-07-19	Late Neonate (7 to 27 days)	Late Neonate (7 to 27 days)				NA	Yes		...		Yes	aspiration pneumonia	1		...			...			...	NA	3
340	KEAA00606	KEAA00607	2019-09-18T05:58:52.219+03:00	2019-11-12T16:00:47.004+03:00	2019-09-18	kemricdc-kt-enketo.qed.ai:gEIDzGTA8JPjHRS1	subscriberid not found	kemricdc-kt-enketo.qed.ai:gEIDzGTA8JPjHRS1	phonenumber not found	KEAA00606_01_01	2.0.0	no		NA	4	KE01	KE02	KE03	KE04	KE05	KE06			NA	NA	2019-06-20	Death in the first 24 hours	Death in the first 24 hours				NA	Yes		...		No	respiratory distress syndrome	1		...			...			...	NA	4
341	KEAA00608	KEAA00609	2019-10-01T09:40:21.778+03:00	2019-10-01T09:48:28.986+03:00	2019-10-01	kemricdc-kt-enketo.qed.ai:Uhd9foFBZ5vcXDeN	subscriberid not found	kemricdc-kt-enketo.qed.ai:Uhd9foFBZ5vcXDeN	phonenumber not found	KEAA00608_01_01	2.0.0	no		NA	4	KE01	KE02	KE03	KE04	KE05	KE06			NA	NA	2019-09-27	Stillbirth	Stillbirth				NA	Yes		...		No	intrauterine hypoxia	1									NA	NA
342	KEAA00610		2019-07-22T15:39:11.731+03:00	2019-08-01T18:06:34.322+03:00	2019-07-22	kemricdc-kt-enketo.qed.ai:HAA3BrnsSofKZeuS	subscriberid not found	kemricdc-kt-enketo.qed.ai:HAA3BrnsSofKZeuS	phonenumber not found	KEAA00610_01_01	2.0.0	no		NA	4	KE01	KE02	KE03	KE04	KE05	KE06			NA	NA	2019-07-19	Child (12 months to less than 60 months)	Child (12 months to less than 60 months)				NA	Yes		...		Yes	hiv with wasting syndrome	1		...			...			...	NA	NA
343	KEAA00611	KEAA00612	2019-07-22T15:23:53.918+03:00	2019-08-01T17:50:46.115+03:00	2019-07-22	kemricdc-kt-enketo.qed.ai:HAA3BrnsSofKZeuS	subscriberid not found	kemricdc-kt-enketo.qed.ai:HAA3BrnsSofKZeuS	phonenumber not found	KEAA00611_01_01	2.0.0	no		NA	4	KE01	KE02	KE03	KE04	KE06				NA	NA	2019-07-18	Death in the first 24 hours	Death in the first 24 hours				NA	Yes		...		No	severe birth asphyxia	1		...			...			...	NA	NA
344	KEAA00613	KEAA00614	2019-03-07T09:33:17.150+03:00	2019-03-07T10:08:57.652+03:00		kemricdc-kt-enketo.qed.ai:ZBbFNXZXII3KNmoK	subscriberid not found							NA	NA									NA	NA							NA																NA	NA
345	KEAA00615	KEAA00616	2019-10-01T10:29:04.418+03:00	2019-10-01T10:37:30.266+03:00	2019-10-01	kemricdc-kt-enketo.qed.ai:Uhd9foFBZ5vcXDeN	subscriberid not found	kemricdc-kt-enketo.qed.ai:Uhd9foFBZ5vcXDeN	phonenumber not found	KEAA00615_01_01	2.0.0	no		NA	4	KE01	KE02	KE03	KE04	KE05	KE06			NA	NA	2019-09-27	Stillbirth	Stillbirth				NA	Yes		...		No	intrauterine hypoxia	1									NA	NA
346	KEAA00617		2019-08-26T08:35:27.533+03:00	2019-08-26T10:11:26.921+03:00	2019-08-26	kemricdc-kt-enketo.qed.ai:3ImMDEfa98syGbUG	subscriberid not found	kemricdc-kt-enketo.qed.ai:3ImMDEfa98syGbUG	phonenumber not found	KEAA00617_01_01	2.0.0	no		NA	4	KE01	KE02	KE03	KE04	KE05	KE06			NA	NA	2019-07-19	Child (12 months to less than 60 months)	Child (12 months to less than 60 months)			Include Maternal Questions	NA	Yes		...		Yes	chronic malaria	1		...			...			...	NA	NA
347	KEAA00618	KEAA00619	2019-09-09T17:37:11.625+03:00	2019-09-09T18:15:08.030+03:00	2019-09-09	kemricdc-kt-enketo.qed.ai:gEIDzGTA8JPjHRS1	subscriberid not found	kemricdc-kt-enketo.qed.ai:gEIDzGTA8JPjHRS1	phonenumber not found	KEAA00618_01_01	2.0.0	no		NA	4	KE01	KE02	KE03	KE04	KE05	KE06			NA	NA	2019-07-19	Death in the first 24 hours	Death in the first 24 hours				NA	Yes		...		No	congenital heart disease	2		...			...			...	NA	5
348	KEAA00620		2019-09-18T06:51:07.203+03:00	2019-09-18T07:14:48.098+03:00	2019-09-18	kemricdc-kt-enketo.qed.ai:gEIDzGTA8JPjHRS1	subscriberid not found	kemricdc-kt-enketo.qed.ai:gEIDzGTA8JPjHRS1	phonenumber not found	KEAA00620_01_01	2.0.0	no		NA	4	KE01	KE02	KE03	KE05	KE06				NA	NA	2019-08-22	Child (12 months to less than 60 months)	Child (12 months to less than 60 months)			Include Maternal Questions	NA	Yes		...		Yes	pneumonia unspecified	1		...			...			...	NA	NA
349	KEAA00621	KEAA00622	2019-09-26T11:46:46.423+03:00	2019-10-01T14:09:55.998+03:00	2019-09-26	kemricdc-kt-enketo.qed.ai:HAA3BrnsSofKZeuS	subscriberid not found	kemricdc-kt-enketo.qed.ai:HAA3BrnsSofKZeuS	phonenumber not found	KEAA00621_01_01	2.0.0	no		NA	4	KE01	KE02	KE03	KE04	KE05	KE06			NA	NA	2019-09-26	Death in the first 24 hours	Death in the first 24 hours				NA	Yes		...		No	neonatal sepsis	1	Streptococcus agalactiae (Group B Streptococcus)	...			...			...	NA	NA
350	KEAA00624	KEAA00625	2019-03-18T14:46:40.873+03:00	2019-10-25T09:12:11.114+03:00		kemricdc-kt-enketo.qed.ai:aqaueq4bLijcvgEj	subscriberid not found							NA	NA									NA	NA							NA																NA	NA
351	KEAA00626	KEAA00627	2019-03-18T15:15:07.733+03:00	2019-05-03T17:01:10.601+03:00		kemricdc-kt-enketo.qed.ai:aqaueq4bLijcvgEj	subscriberid not found							NA	NA									NA	NA							NA																NA	NA
352	KEAA00628	KEAA00629	2019-03-20T14:29:51.280+03:00	2019-03-20T14:42:11.441+03:00		kemricdc-kt-enketo.qed.ai:aqaueq4bLijcvgEj	subscriberid not found							NA	NA									NA	NA							NA																NA	NA
353	KEAA00630	KEAA00629	2019-03-20T14:43:09.428+03:00	2019-03-20T14:50:24.153+03:00		kemricdc-kt-enketo.qed.ai:aqaueq4bLijcvgEj	subscriberid not found							NA	NA									NA	NA							NA																NA	NA
354	KEAA00631	KEAA00632	2019-03-20T14:51:07.744+03:00	2019-03-20T15:52:33.406+03:00		kemricdc-kt-enketo.qed.ai:aqaueq4bLijcvgEj	subscriberid not found							NA	NA									NA	NA							NA																NA	NA
355	KEAA00633	KEAA00634	2019-03-20T15:53:19.873+03:00	2019-03-20T16:12:14.385+03:00		kemricdc-kt-enketo.qed.ai:aqaueq4bLijcvgEj	subscriberid not found							NA	NA									NA	NA							NA																NA	NA
356	KEAA00635		2019-08-26T10:11:37.421+03:00	2019-08-29T07:53:54.586+03:00	2019-08-26	kemricdc-kt-enketo.qed.ai:3ImMDEfa98syGbUG	subscriberid not found	kemricdc-kt-enketo.qed.ai:3ImMDEfa98syGbUG	phonenumber not found	KEAA00635_01_01	2.0.0	no		NA	4	KE03	KE04	KE05	KE05	KE06				NA	NA	2019-08-19	Child (12 months to less than 60 months)	Child (12 months to less than 60 months)				NA	Yes		...		Yes	marasmus	1		...			...			...	NA	NA
357	KEAA00636	KEAA00637	2019-09-18T06:16:16.728+03:00	2019-09-18T06:36:44.071+03:00	2019-09-18	kemricdc-kt-enketo.qed.ai:gEIDzGTA8JPjHRS1	subscriberid not found	kemricdc-kt-enketo.qed.ai:gEIDzGTA8JPjHRS1	phonenumber not found	KEAA00636_01_01	2.0.0	no		NA	4	KE01	KE02	KE03	KE04	KE06				NA	NA	2019-07-18	Stillbirth	Stillbirth				NA	Yes		...		No	intrauterinehypoxia	1									NA	NA
358	KEAA00638		2019-07-24T10:57:24.772+03:00	2019-07-24T11:11:59.270+03:00	2019-07-24	kemricdc-kt-enketo.qed.ai:8UkiPveZlWDwesqr	subscriberid not found	kemricdc-kt-enketo.qed.ai:8UkiPveZlWDwesqr	phonenumber not found	KEAA00638_01_01	2.0.0	no		NA	4	KE01	KE02	KE03	KE04	KE06				NA	NA	2019-07-19	Child (12 months to less than 60 months)	Child (12 months to less than 60 months)				NA	Yes		...		Yes	plasmodium falciparum malaria unspecified	1	Plasmodium falciparum	Plasmodium falciparum			...			...	NA	NA
359	KEAA00639	KEAA00640	2019-08-26T12:24:17.773+03:00	2019-08-26T16:27:32.556+03:00	2019-08-26	kemricdc-kt-enketo.qed.ai:3ImMDEfa98syGbUG	subscriberid not found	kemricdc-kt-enketo.qed.ai:3ImMDEfa98syGbUG	phonenumber not found	KEAA00639_01_01	2.0.0	no		NA	4	KE01	KE02	KE03	KE05	KE06				NA	NA	2019-08-22	Stillbirth	Stillbirth				NA	Yes		...		No	intra-uterine hypoxia	1									NA	NA
360	KEAA00641	KEAA00642	2019-08-26T13:40:13.063+03:00	2021-04-14T18:03:46.913+03:00	2019-08-26	kemricdc-kt-enketo.qed.ai:8UkiPveZlWDwesqr	subscriberid not found	kemricdc-kt-enketo.qed.ai:8UkiPveZlWDwesqr	phonenumber not found	KEAA00641_01_01	2.0.0	no		NA	4	KE01	KE02	KE03	KE04	KE05	KE06			NA	NA	2019-08-23	Stillbirth	Stillbirth	Unknown or Unavailable	Unknown		NA	Yes				No	intrauterine hypoxia										NA	NA
361	KEAA00643	KEAA00644	2019-09-18T07:14:53.958+03:00	2019-09-18T07:32:04.570+03:00	2019-09-18	kemricdc-kt-enketo.qed.ai:gEIDzGTA8JPjHRS1	subscriberid not found	kemricdc-kt-enketo.qed.ai:gEIDzGTA8JPjHRS1	phonenumber not found	KEAA00643_01_01	2.0.0	no		NA	4	KE01	KE02	KE03		KE05	KE06			NA	NA	2019-08-22	Stillbirth	Stillbirth				NA	Yes		...		No	intrauterine hypoxia	1									NA	NA
362	KEAA00645	KEAA00646	2019-10-01T11:39:16.948+03:00	2019-11-06T15:45:49.381+03:00	2019-10-01	kemricdc-kt-enketo.qed.ai:Uhd9foFBZ5vcXDeN	subscriberid not found	kemricdc-kt-enketo.qed.ai:Uhd9foFBZ5vcXDeN	phonenumber not found	KEAA00645_01_01	2.0.0	no		NA	4	KE01	KE02	KE03	KE04	KE05	KE06			NA	NA	2019-09-26	Infant (28 days to less than 12 months)	Infant (28 days to less than 12 months)				NA	Yes		...		Yes	marasmus	1		...			...			...	NA	NA
363	KEAA00647	KEAA00648	2019-10-01T09:48:49.836+03:00	2019-10-01T10:09:12.136+03:00	2019-10-01	kemricdc-kt-enketo.qed.ai:Uhd9foFBZ5vcXDeN	subscriberid not found	kemricdc-kt-enketo.qed.ai:Uhd9foFBZ5vcXDeN	phonenumber not found	KEAA00647_01_01	2.0.0	no		NA	4	KE01	KE02	KE03	KE04	KE05	KE06			NA	NA	2019-09-27	Stillbirth	Stillbirth				NA	Yes		...		No	intrauterine hypoxia	1									NA	NA
364	KEAA00649	KEAA00650	2019-08-26T16:27:54.294+03:00	2019-08-26T17:15:04.355+03:00	2019-08-26	kemricdc-kt-enketo.qed.ai:3ImMDEfa98syGbUG	subscriberid not found	kemricdc-kt-enketo.qed.ai:3ImMDEfa98syGbUG	phonenumber not found	KEAA00649_01_01	2.0.0	no		NA	4	KE01	KE02	KE03	KE05	KE06				NA	NA	2019-08-20	Death in the first 24 hours	Death in the first 24 hours				NA	Yes		...		No	severe birth asphyxia	1		...			...			...	NA	12
365	KEAA00651		2019-10-01T11:09:55.899+03:00	2019-10-29T12:04:08.898+03:00	2019-10-01	kemricdc-kt-enketo.qed.ai:Uhd9foFBZ5vcXDeN	subscriberid not found	kemricdc-kt-enketo.qed.ai:Uhd9foFBZ5vcXDeN	phonenumber not found	KEAA00651_01_01	2.0.0	no		NA	4	KE01	KE02	KE03	KE04	KE05	KE06			NA	NA	2019-09-26	Child (12 months to less than 60 months)	Child (12 months to less than 60 months)				NA	Yes		...		Yes	diabetes mellitus type 2	1		...			...			...	NA	NA
366	KEAA00652	KEAA00653	2019-10-28T13:37:42.036+03:00	2019-10-28T13:49:09.036+03:00	2019-10-28	kemricdc-kt-enketo.qed.ai:HAA3BrnsSofKZeuS	subscriberid not found	kemricdc-kt-enketo.qed.ai:HAA3BrnsSofKZeuS	phonenumber not found	KEAA00652_01_01	2.0.0	no		NA	4	KE01	KE02	KE03	KE04	KE05	KE06			NA	NA	2019-10-25	Infant (28 days to less than 12 months)	Infant (28 days to less than 12 months)			Include Maternal Questions	NA	Yes		...		No	gastroenteritis (a09.0)	1		...			...			...	NA	9
367	KEAA00654	KEAA00655	2019-09-30T15:53:00.298+03:00	2019-09-30T16:42:35.452+03:00	2019-09-30	kemricdc-kt-enketo.qed.ai:3ImMDEfa98syGbUG	subscriberid not found	kemricdc-kt-enketo.qed.ai:3ImMDEfa98syGbUG	phonenumber not found	KEAA00654_01_01	2.0.0	no		NA	4	KE01	KE02	KE03	KE05	KE06				NA	NA	2019-09-22	Early Neonate (1 to 6 days)	Early Neonate (1 to 6 days)				NA	Yes		...		No	pneumonia	1	Klebsiella pneumoniae	...		Escherichia coli	...			...	NA	2
368	KEAA00656	KEAA00657	2019-10-01T11:24:36.027+03:00	2019-10-01T11:38:54.266+03:00	2019-10-01	kemricdc-kt-enketo.qed.ai:Uhd9foFBZ5vcXDeN	subscriberid not found	kemricdc-kt-enketo.qed.ai:Uhd9foFBZ5vcXDeN	phonenumber not found	KEAA00656_01_01	2.0.0	no		NA	4	KE01	KE02	KE03	KE04	KE05	KE06			NA	NA	2019-09-26	Infant (28 days to less than 12 months)	Infant (28 days to less than 12 months)				NA	Yes		...		Yes	marasmus	1		...			...			...	NA	NA
369	KEAA00658	KEAA00659	2019-10-30T14:59:45.348+03:00	2019-10-31T10:08:28.683+03:00	2019-10-30	kemricdc-kt-enketo.qed.ai:STWJ7mfEgSdheMWq	subscriberid not found	kemricdc-kt-enketo.qed.ai:STWJ7mfEgSdheMWq	phonenumber not found	KEAA00658_01_01	2.0.0	no		NA	4	KE01	KE02	KE03	KE04	KE05	KE06			NA	NA	2019-10-24	Early Neonate (1 to 6 days)	Early Neonate (1 to 6 days)				NA	Yes		...		No	bronchopneumonia	1	Klebsiella pneumoniae	...			...			...	NA	3
370	KEAA00660	KEAA00661	2019-09-18T07:32:11.259+03:00	2019-11-27T11:09:36.143+03:00	2019-09-18	kemricdc-kt-enketo.qed.ai:gEIDzGTA8JPjHRS1	subscriberid not found	kemricdc-kt-enketo.qed.ai:gEIDzGTA8JPjHRS1	phonenumber not found	KEAA00660_01_01	2.0.0	no		NA	4	KE01	KE02	KE03	KE04	KE05	KE06			NA	NA	2019-08-22	Infant (28 days to less than 12 months)	Infant (28 days to less than 12 months)				NA	Yes		...		Yes	malnutrition	1		...			...			...	NA	NA
371	KEAA00662	KEAA00663	2019-09-30T11:45:05.780+03:00	2019-09-30T13:29:17.067+03:00	2019-09-30	kemricdc-kt-enketo.qed.ai:3ImMDEfa98syGbUG	subscriberid not found	kemricdc-kt-enketo.qed.ai:3ImMDEfa98syGbUG	phonenumber not found	KEAA00662_01_01	2.0.0	no		NA	4	KE01	KE02	KE03	KE04	KE05	KE06			NA	NA	2019-09-27	Infant (28 days to less than 12 months)	Infant (28 days to less than 12 months)			Include Maternal Questions	NA	Yes		...		Yes	hiv infection	1	Other Etiology/Agent	Other Etiology/Agent	Human Immunodeficiency Virus		...			...	NA	9
372	KEAA00664	KEAA00665	2019-08-22T12:41:38.119+03:00	2019-08-22T13:04:19.562+03:00	2019-08-22	kemricdc-kt-enketo.qed.ai:HAA3BrnsSofKZeuS	subscriberid not found	kemricdc-kt-enketo.qed.ai:HAA3BrnsSofKZeuS	phonenumber not found	KEAA00664_01_01	2.0.0	no		NA	4	KE01	KE02	KE03	KE05	KE06				NA	NA	2019-08-22	Infant (28 days to less than 12 months)	Infant (28 days to less than 12 months)				NA	Yes		...		Yes	pneumonia	2	Klebsiella pneumoniae	Klebsiella pneumoniae			...			...	NA	5
373	KEAA00666	KEAA00667	2019-10-28T13:49:33.219+03:00	2019-10-28T14:03:09.708+03:00	2019-10-28	kemricdc-kt-enketo.qed.ai:HAA3BrnsSofKZeuS	subscriberid not found	kemricdc-kt-enketo.qed.ai:HAA3BrnsSofKZeuS	phonenumber not found	KEAA00666_01_01	2.0.0	no		NA	4	KE01	KE02	KE03	KE04	KE05	KE06			NA	NA	2019-10-24	Stillbirth	Stillbirth				NA	Yes		...		No	intrauterine fetal hypoxia (p20.9)	1									NA	NA
374	KEAA00668	KEAA00669	2019-08-27T05:23:40.184+03:00	2021-01-04T16:30:17.682+03:00	2019-08-27	kemricdc-kt-enketo.qed.ai:3ImMDEfa98syGbUG	subscriberid not found	kemricdc-kt-enketo.qed.ai:3ImMDEfa98syGbUG	phonenumber not found	KEAA00668_01_01	2.0.0	no		NA	4	KE01	KE02	KE03	KE04	KE05	KE06			NA	NA	2019-08-23	Infant (28 days to less than 12 months)	Infant (28 days to less than 12 months)				NA	Yes				Yes	low birth weight	1									NA	7
375	KEAA00670		2019-09-26T12:34:18.485+03:00	2019-09-26T13:20:25.292+03:00	2019-09-26	kemricdc-kt-enketo.qed.ai:gEIDzGTA8JPjHRS1	subscriberid not found	kemricdc-kt-enketo.qed.ai:gEIDzGTA8JPjHRS1	phonenumber not found	KEAA00670_01_01	2.0.0	no		NA	4	KE01	KE02	KE03	KE04	KE05	KE06			NA	NA	2019-09-26	Child (12 months to less than 60 months)	Child (12 months to less than 60 months)				NA	Yes		...		Yes	hiv disease	1		...			...			...	NA	NA
376	KEAA00671	KEAA00672	2019-09-12T13:43:45.060+03:00	2019-09-12T14:07:57.942+03:00	2019-09-12	kemricdc-kt-enketo.qed.ai:Uhd9foFBZ5vcXDeN	subscriberid not found	kemricdc-kt-enketo.qed.ai:Uhd9foFBZ5vcXDeN	phonenumber not found	KEAA00671_01_01	2.0.0	no		NA	4	KE01	KE02	KE03	KE04	KE05	KE06			NA	NA	2019-08-22	Stillbirth	Stillbirth				NA	Yes		...		No	intrauterine hypoxia	1									NA	NA
377	KEAA00673	KEAA00674	2019-09-11T09:17:26.344+03:00	2019-09-11T09:43:26.001+03:00	2019-09-11	kemricdc-kt-enketo.qed.ai:Uhd9foFBZ5vcXDeN	subscriberid not found	kemricdc-kt-enketo.qed.ai:Uhd9foFBZ5vcXDeN	phonenumber not found	KEAA00673_01_01	2.0.0	no		NA	4	KE01	KE02	KE03	KE04	KE05	KE06			NA	NA	2019-08-23	Early Neonate (1 to 6 days)	Early Neonate (1 to 6 days)				NA	Yes		...		Yes	neonatal sepsis	3		...			...			...	NA	2
378	KEAA00675	KEAA00676	2019-08-26T17:15:30.732+03:00	2019-08-26T17:33:35.258+03:00	2019-08-26	kemricdc-kt-enketo.qed.ai:3ImMDEfa98syGbUG	subscriberid not found	kemricdc-kt-enketo.qed.ai:3ImMDEfa98syGbUG	phonenumber not found	KEAA00675_01_01	2.0.0	no		NA	4	KE01	KE02	KE03	KE04	KE05	KE06			NA	NA	2019-08-22	Death in the first 24 hours	Death in the first 24 hours				NA	Yes		...		No	meconium aspiration syndrome	1		...			...			...	NA	3
379	KEAA00677	KEAA00678	2019-10-01T09:55:52.194+03:00	2019-10-01T10:28:22.054+03:00	2019-10-01	kemricdc-kt-enketo.qed.ai:Uhd9foFBZ5vcXDeN	subscriberid not found	kemricdc-kt-enketo.qed.ai:Uhd9foFBZ5vcXDeN	phonenumber not found	KEAA00677_01_01	2.0.0	no		NA	4	KE01	KE02	KE03	KE04	KE05	KE06			NA	NA	2019-09-27	Stillbirth	Stillbirth				NA	Yes		...		No	intrauterine sepsis	1	Escherichia coli								NA	NA
380	KEAA00679	KEAA00680	2019-08-26T12:15:10.620+03:00	2020-06-01T08:02:10.025+03:00	2019-08-26	kemricdc-kt-enketo.qed.ai:8UkiPveZlWDwesqr	subscriberid not found	kemricdc-kt-enketo.qed.ai:8UkiPveZlWDwesqr	phonenumber not found	KEAA00679_01_01	2.0.0	no		NA	4	KE01	KE02	KE03	KE04	KE05	KE06			NA	NA	2019-08-22	Infant (28 days to less than 12 months)	Infant (28 days to less than 12 months)				NA	Yes				Yes	marasmic kwashiokor	1									NA	2
381	KEAA00681	KEAA00682	2019-08-23T12:45:42.993+03:00	2021-01-07T10:56:58.589+03:00	2019-08-23	kemricdc-kt-enketo.qed.ai:HAA3BrnsSofKZeuS	subscriberid not found	kemricdc-kt-enketo.qed.ai:HAA3BrnsSofKZeuS	phonenumber not found	KEAA00681_01_01	2.0.0	no		NA	4	KE01	KE02	KE03	KE04	KE05	KE06			NA	NA	2019-08-23	Infant (28 days to less than 12 months)	Infant (28 days to less than 12 months)				NA	Yes				Yes	marasmickwashaikor	1									NA	NA
382	KEAA00683	KEAA00684	2019-04-17T16:04:20.996+03:00	2019-04-17T16:11:23.996+03:00		kemricdc-kt-enketo.qed.ai:tlXFsEDyii0urJcZ	subscriberid not found							NA	NA									NA	NA							NA																NA	NA
383	KEAA00685	KEAA00686	2019-04-27T20:47:56.969+03:00	2019-04-27T20:52:44.454+03:00		kemricdc-kt-enketo.qed.ai:tlXFsEDyii0urJcZ	subscriberid not found							NA	NA									NA	NA							NA																NA	NA
384	KEAA00687	KEAA00688	2019-11-15T09:56:40.596+03:00	2021-01-05T13:04:27.244+03:00	2019-11-15	kemricdc-kt-enketo.qed.ai:gEIDzGTA8JPjHRS1	subscriberid not found	kemricdc-kt-enketo.qed.ai:gEIDzGTA8JPjHRS1	phonenumber not found	KEAA00687_01_01	2.0.0	no		NA	4	KE01	KE02	KE03	KE04	KE05	KE06			NA	NA	2019-08-23	Child (12 months to less than 60 months)	Child (12 months to less than 60 months)				NA	Yes				No	gastroenteritis	1									NA	3
385	KEAA00689	KEAA00690	2019-08-27T04:22:46.043+03:00	2019-08-27T04:31:47.836+03:00	2019-08-27	kemricdc-kt-enketo.qed.ai:3ImMDEfa98syGbUG	subscriberid not found	kemricdc-kt-enketo.qed.ai:3ImMDEfa98syGbUG	phonenumber not found	KEAA00689_01_01	2.0.0	no		NA	4	KE01	KE02	KE03	KE04	KE05	KE06			NA	NA	2019-08-23	Stillbirth	Stillbirth				NA	Yes		...		No	intrauterine hypoxia	1									NA	NA
386	KEAA00691	KEAA00692	2019-04-26T09:10:05.271+03:00	2019-04-26T09:20:31.572+03:00		kemricdc-kt-enketo.qed.ai:qQ995g0CXaqI3HNR	subscriberid not found							NA	NA									NA	NA							NA																NA	NA
387	KEAA00693	KEAA00694	2019-04-26T09:51:34.441+03:00	2019-04-26T09:58:18.703+03:00		kemricdc-kt-enketo.qed.ai:qQ995g0CXaqI3HNR	subscriberid not found							NA	NA									NA	NA							NA																NA	NA
388	KEAA00695		2019-08-27T11:01:52.680+03:00	2019-08-27T11:12:09.976+03:00	2019-08-27	kemricdc-kt-enketo.qed.ai:8UkiPveZlWDwesqr	subscriberid not found	kemricdc-kt-enketo.qed.ai:8UkiPveZlWDwesqr	phonenumber not found	KEAA00695_01_01	2.0.0	no		NA	4	KE01	KE02	KE03	KE04	KE05	KE06			NA	NA	2019-08-22	Child (12 months to less than 60 months)	Child (12 months to less than 60 months)				NA	Yes		...		Yes	pneumonia	1	Adenovirus	Adenovirus		Cytomegalovirus (CMV)	Cytomegalovirus (CMV)		Haemophilus influenzae	Haemophilus influenzae	NA	6
389	KEAA00696	KEAA00697	2019-04-26T10:16:20.450+03:00	2019-04-26T10:26:48.335+03:00		kemricdc-kt-enketo.qed.ai:qQ995g0CXaqI3HNR	subscriberid not found							NA	NA									NA	NA							NA																NA	NA
390	KEAA00698	KEAA00699	2019-09-18T07:54:13.024+03:00	2019-09-18T08:17:00.565+03:00	2019-09-18	kemricdc-kt-enketo.qed.ai:gEIDzGTA8JPjHRS1	subscriberid not found	kemricdc-kt-enketo.qed.ai:gEIDzGTA8JPjHRS1	phonenumber not found	KEAA00698_01_01	2.0.0	no		NA	4	KE01	KE02	KE03	KE04	KE05	KE06			NA	NA	2019-08-22	Stillbirth	Stillbirth				NA	Yes		...		No	intrauterine hypoxia	1									NA	NA
391	KEAA00700	KEAA00701	2019-08-23T11:39:09.083+03:00	2019-08-23T11:58:57.978+03:00	2019-08-23	kemricdc-kt-enketo.qed.ai:HAA3BrnsSofKZeuS	subscriberid not found	kemricdc-kt-enketo.qed.ai:HAA3BrnsSofKZeuS	phonenumber not found	KEAA00700_01_01	2.0.0	no		NA	4	KE01	KE02	KE03	KE04	KE05	KE06			NA	NA	2019-08-23	Stillbirth	Stillbirth				NA	Yes		...		No	intrauterine hypoxia	1									NA	NA
392	KEAA00702		2019-09-12T13:23:04.402+03:00	2019-09-12T13:43:24.947+03:00	2019-09-12	kemricdc-kt-enketo.qed.ai:Uhd9foFBZ5vcXDeN	subscriberid not found	kemricdc-kt-enketo.qed.ai:Uhd9foFBZ5vcXDeN	phonenumber not found	KEAA00702_01_01	2.0.0	no		NA	4	KE01	KE02	KE03	KE04	KE05	KE06			NA	NA	2019-08-23	Child (12 months to less than 60 months)	Child (12 months to less than 60 months)				NA	Yes		...		Yes	hiv with wasting syndrome	1		...			...			...	NA	NA
393	KEAA00703	KEAA00704	2019-08-23T14:59:47.877+03:00	2019-08-23T15:34:11.737+03:00	2019-08-23	kemricdc-kt-enketo.qed.ai:HAA3BrnsSofKZeuS	subscriberid not found	kemricdc-kt-enketo.qed.ai:HAA3BrnsSofKZeuS	phonenumber not found	KEAA00703_01_01	2.0.0	no		NA	4	KE01	KE02	KE03	KE04	KE05	KE06			NA	NA	2019-08-23	Stillbirth	Stillbirth				NA	Yes		...		No	intrauterine hypoxia	1									NA	NA
394	KEAA00705	KEAA00706	2019-09-26T12:42:18.322+03:00	2019-09-26T12:55:36.601+03:00	2019-09-26	kemricdc-kt-enketo.qed.ai:HAA3BrnsSofKZeuS	subscriberid not found	kemricdc-kt-enketo.qed.ai:HAA3BrnsSofKZeuS	phonenumber not found	KEAA00705_01_01	2.0.0	no		NA	4	KE01	KE02	KE03	KE04	KE05	KE06			NA	NA	2019-09-26	Infant (28 days to less than 12 months)	Infant (28 days to less than 12 months)			Include Maternal Questions	NA	No	Inconclusive Data	Inconclusive Data		No	undetermined										NA	NA
395	KEAA00707	KEAA00708	2019-10-04T10:25:03.899+03:00	2019-10-30T20:34:22.477+03:00	2019-10-04	kemricdc-kt-enketo.qed.ai:Uhd9foFBZ5vcXDeN	subscriberid not found	kemricdc-kt-enketo.qed.ai:Uhd9foFBZ5vcXDeN	phonenumber not found	KEAA00707_01_01	2.0.0	no		NA	4	KE01	KE02	KE03	KE04	KE05	KE06			NA	NA	2019-09-27	Stillbirth	Stillbirth				NA	Yes		...		No	intrauterine hypoxia	1									NA	NA
396	KEAA00709	KEAA00710	2019-09-30T08:49:08.101+03:00	2019-09-30T10:30:08.919+03:00	2019-09-30	kemricdc-kt-enketo.qed.ai:3ImMDEfa98syGbUG	subscriberid not found	kemricdc-kt-enketo.qed.ai:3ImMDEfa98syGbUG	phonenumber not found	KEAA00709_01_01	2.0.0	no		NA	4	KE01	KE02	KE03	KE04	KE05	KE06			NA	NA	2019-09-26	Death in the first 24 hours	Death in the first 24 hours				NA	Yes		...		No	anencephaly	1		...			...			...	NA	9
397	KEAA00711	KEAA00712	2019-10-01T11:18:26.633+03:00	2019-10-01T11:24:30.543+03:00	2019-10-01	kemricdc-kt-enketo.qed.ai:Uhd9foFBZ5vcXDeN	subscriberid not found	kemricdc-kt-enketo.qed.ai:Uhd9foFBZ5vcXDeN	phonenumber not found	KEAA00711_01_01	2.0.0	no		NA	4	KE01	KE02	KE03	KE04	KE05	KE06			NA	NA	2019-09-26	Stillbirth	Stillbirth				NA	Yes		...		No	intrauterine hypoxia	1									NA	NA
398	KEAA00713	KEAA00714	2019-09-27T08:28:49.281+03:00	2019-09-27T09:46:47.585+03:00	2019-09-27	kemricdc-kt-enketo.qed.ai:HAA3BrnsSofKZeuS	subscriberid not found	kemricdc-kt-enketo.qed.ai:HAA3BrnsSofKZeuS	phonenumber not found	KEAA00713_01_01	2.0.0	no		NA	4	KE01	KE02	KE03	KE04	KE05	KE06			NA	NA	2019-09-26	Infant (28 days to less than 12 months)	Infant (28 days to less than 12 months)			Include Maternal Questions	NA	Yes		...		Yes	marusmickwashaikor	1		...			...			...	NA	3
399	KEAA00715		2019-09-27T12:55:10.018+03:00	2019-09-27T13:09:00.499+03:00	2019-09-27	kemricdc-kt-enketo.qed.ai:gEIDzGTA8JPjHRS1	subscriberid not found	kemricdc-kt-enketo.qed.ai:gEIDzGTA8JPjHRS1	phonenumber not found	KEAA00715_01_01	2.0.0	no		NA	4	KE01	KE02	KE03	KE04	KE05	KE06			NA	NA	2019-09-27	Child (12 months to less than 60 months)	Child (12 months to less than 60 months)				NA	Yes		...		Yes	cerebral malaria	1	Plasmodium falciparum	Plasmodium falciparum			...			...	NA	1
400	KEAA00716	KEAA00717	2019-10-28T13:17:31.775+03:00	2019-10-28T13:29:06.299+03:00	2019-10-28	kemricdc-kt-enketo.qed.ai:HAA3BrnsSofKZeuS	subscriberid not found	kemricdc-kt-enketo.qed.ai:HAA3BrnsSofKZeuS	phonenumber not found	KEAA00716_01_01	2.0.0	no		NA	4	KE01	KE02	KE03	KE04	KE05		KE06		NA	NA	2019-10-25	Early Neonate (1 to 6 days)	Early Neonate (1 to 6 days)				NA	Yes		...		No	pneumonia due to klebsiella pneumonae, acinetobacter baumanii (j15.8)	1	Acinetobacter baumanii	...		Klebsiella pneumoniae	...			...	NA	2
401	KEAA00718	KEAA00719	2019-10-30T18:06:13.435+03:00	2019-10-30T18:27:43.014+03:00	2019-10-30	kemricdc-kt-enketo.qed.ai:3ImMDEfa98syGbUG	subscriberid not found	kemricdc-kt-enketo.qed.ai:3ImMDEfa98syGbUG	phonenumber not found	KEAA00718_01_01	2.0.0	no		NA	4	KE01	KE02	KE03	KE04	KE05	KE06			NA	NA	2019-10-24	Stillbirth	Stillbirth				NA	Yes		...		No	intrauterine hypoxia	1									NA	NA
402	KEAA00720		2019-10-30T19:00:28.118+03:00	2019-10-30T19:33:07.630+03:00	2019-10-30	kemricdc-kt-enketo.qed.ai:3ImMDEfa98syGbUG	subscriberid not found	kemricdc-kt-enketo.qed.ai:3ImMDEfa98syGbUG	phonenumber not found	KEAA00720_01_01	2.0.0	no		NA	4	KE01	KE02	KE03	KE04	KE05	KE06			NA	NA	2019-10-25	Child (12 months to less than 60 months)	Child (12 months to less than 60 months)				NA	Yes		...		No	foreign body in trachea	1		...			...			...	NA	23
403	KEAA00721		2019-10-30T18:27:44.680+03:00	2019-10-30T19:04:37.845+03:00	2019-10-30	kemricdc-kt-enketo.qed.ai:3ImMDEfa98syGbUG	subscriberid not found	kemricdc-kt-enketo.qed.ai:3ImMDEfa98syGbUG	phonenumber not found	KEAA00721_01_01	2.0.0	no		NA	4	KE01	KE02	KE03	KE04	KE05	KE06			NA	NA	2019-10-24	Child (12 months to less than 60 months)	Child (12 months to less than 60 months)				NA	Yes		...		Yes	hiv infection	1	Other Etiology/Agent	Other Etiology/Agent	Human Immunodeficiency Virus		...			...	NA	3
404	KEAA00722	KEAA00723	2019-10-29T10:24:50.206+03:00	2019-10-29T10:35:05.383+03:00	2019-10-29	kemricdc-kt-enketo.qed.ai:Uhd9foFBZ5vcXDeN	subscriberid not found	kemricdc-kt-enketo.qed.ai:Uhd9foFBZ5vcXDeN	phonenumber not found	KEAA00722_01_01	2.0.0	no		NA	4	KE01	KE02	KE03	KE04	KE05	KE06			NA	NA	2019-10-24	Infant (28 days to less than 12 months)	Infant (28 days to less than 12 months)				NA	Yes		...		Yes	aspiration pneumonia	1		...			...			...	NA	NA
405	KEAA00724	KEAA00725	2019-11-21T18:09:48.683+03:00	2019-11-21T19:03:45.213+03:00	2019-11-21	kemricdc-kt-enketo.qed.ai:gEIDzGTA8JPjHRS1	subscriberid not found	kemricdc-kt-enketo.qed.ai:gEIDzGTA8JPjHRS1	phonenumber not found	KEAA00724_01_01	2.0.0	no		NA	4	KE01	KE02	KE03	KE04	KE05	KE06			NA	NA	2019-11-19	Stillbirth	Stillbirth				NA	Yes		...		No	intrauterine hypoxia	1									NA	NA
406	KEAA00726	KEAA00727	2019-11-01T03:44:55.436+03:00	2019-11-01T14:31:07.990+03:00	2019-11-01	kemricdc-kt-enketo.qed.ai:3ImMDEfa98syGbUG	subscriberid not found	kemricdc-kt-enketo.qed.ai:3ImMDEfa98syGbUG	phonenumber not found	KEAA00726_01_01	2.0.0	no		NA	4	KE01	KE02	KE03	KE04	KE05	KE06			NA	NA	2019-10-24	Infant (28 days to less than 12 months)	Infant (28 days to less than 12 months)				NA	Yes		...		Yes	child neglect	2		...			...			...	NA	NA
407	KEAA00728	KEAA00729	2019-10-28T13:29:33.576+03:00	2019-10-28T13:36:48.859+03:00	2019-10-28	kemricdc-kt-enketo.qed.ai:HAA3BrnsSofKZeuS	subscriberid not found	kemricdc-kt-enketo.qed.ai:HAA3BrnsSofKZeuS	phonenumber not found	KEAA00728_01_01	2.0.0	no		NA	4	KE01	KE02	KE03	KE04	KE05	KE06			NA	NA	2019-10-24	Stillbirth	Stillbirth				NA	Yes		...		No	intrauterine fetal hypoxia (p20.9)	1									NA	NA
408	KEAA00730	KEAA00731	2019-10-31T14:47:30.395+03:00	2019-10-31T16:38:29.908+03:00	2019-10-31	kemricdc-kt-enketo.qed.ai:gEIDzGTA8JPjHRS1	subscriberid not found	kemricdc-kt-enketo.qed.ai:gEIDzGTA8JPjHRS1	phonenumber not found	KEAA00730_01_01	2.0.0	no		NA	4	KE01	KE02	KE03	KE04	KE05	KE06	KE06		NA	NA	2019-10-24	Death in the first 24 hours	Death in the first 24 hours				NA	Yes		...		No	birth asphyxia	1		...			...			...	NA	5
409	KEAA00732	KEAA00733	2019-11-25T14:15:50.787+03:00	2019-11-25T14:27:13.726+03:00	2019-11-25	kemricdc-kt-enketo.qed.ai:HAA3BrnsSofKZeuS	subscriberid not found	kemricdc-kt-enketo.qed.ai:HAA3BrnsSofKZeuS	phonenumber not found	KEAA00732_01_01	2.0.0	no		NA	4	KE01	KE02	KE03	KE06					NA	NA	2019-11-19	Stillbirth	Stillbirth				NA	Yes		...		No	intrauterine fetal hypoxia (p20.9)	1									NA	NA
410	KEAA00734	KEAA00357	2019-10-29T10:10:56.558+03:00	2019-10-29T10:24:25.485+03:00	2019-10-29	kemricdc-kt-enketo.qed.ai:Uhd9foFBZ5vcXDeN	subscriberid not found	kemricdc-kt-enketo.qed.ai:Uhd9foFBZ5vcXDeN	phonenumber not found	KEAA00734_01_01	2.0.0	no		NA	4	KE01	KE02	KE03	KE04	KE05	KE06			NA	NA	2019-10-24	Infant (28 days to less than 12 months)	Infant (28 days to less than 12 months)			Include Maternal Questions	NA	Yes		...		Yes	malnutrition	1		...			...			...	NA	NA
411	KEAA00735	KEAA00736	2019-10-16T16:30:56.617+03:00	2019-10-16T16:31:15.856+03:00	2019-10-16	kemricdc-kt-enketo.qed.ai:HAA3BrnsSofKZeuS	subscriberid not found	kemricdc-kt-enketo.qed.ai:HAA3BrnsSofKZeuS	phonenumber not found			no		NA	NA									NA	NA							NA																NA	NA
412	KEAA00737	KEAA00738	2019-05-27T13:15:31.711+03:00	2019-05-27T13:27:39.942+03:00		kemricdc-kt-enketo.qed.ai:aqaueq4bLijcvgEj	subscriberid not found							NA	NA									NA	NA							NA																NA	NA
413	KEAA00739	KEAA00740	2019-05-31T12:26:34.051+03:00	2019-05-31T12:31:15.353+03:00		kemricdc-kt-enketo.qed.ai:aqaueq4bLijcvgEj	subscriberid not found							NA	NA									NA	NA							NA																NA	NA
414	KEAA00741	KEAA00742	2020-01-28T11:51:20.849+03:00	2020-01-28T11:51:41.379+03:00	2020-01-28	kemricdc-kt-enketo.qed.ai:gEIDzGTA8JPjHRS1	subscriberid not found	kemricdc-kt-enketo.qed.ai:gEIDzGTA8JPjHRS1	phonenumber not found			no		NA	NA									NA	NA							NA																NA	NA
415	KEAA00743		2019-05-31T12:46:58.090+03:00	2019-05-31T13:02:04.663+03:00		kemricdc-kt-enketo.qed.ai:aqaueq4bLijcvgEj	subscriberid not found							NA	NA									NA	NA							NA																NA	NA
416	KEAA00744	KEAA00745	2019-05-31T12:58:37.003+03:00	2019-11-14T13:29:10.917+03:00		kemricdc-kt-enketo.qed.ai:ZBbFNXZXII3KNmoK	subscriberid not found							NA	NA									NA	NA							NA																NA	NA
417	KEAA00746	KEAA00747	2019-09-27T13:09:04.504+03:00	2019-11-14T10:43:03.140+03:00	2019-09-27	kemricdc-kt-enketo.qed.ai:gEIDzGTA8JPjHRS1	subscriberid not found	kemricdc-kt-enketo.qed.ai:gEIDzGTA8JPjHRS1	phonenumber not found	KEAA00746_01_01	2.0.0	no		NA	4	KE01	KE02	KE03	KE04	KE05	KE06			NA	NA	2019-09-27	Child (12 months to less than 60 months)	Child (12 months to less than 60 months)				NA	Yes		...		No	cerebral malaria	1	Plasmodium falciparum	...			...			...	NA	6
418	KEAA00748	KEAA00749	2019-12-17T11:47:06.323+03:00	2019-12-17T12:32:11.284+03:00	2019-12-17	kemricdc-kt-enketo.qed.ai:3ImMDEfa98syGbUG	subscriberid not found	kemricdc-kt-enketo.qed.ai:3ImMDEfa98syGbUG	phonenumber not found	KEAA00748_01_01	2.0.0	no		NA	4	KE01	KE02	KE03	KE04	KE05				NA	NA	2019-11-20	Death in the first 24 hours	Death in the first 24 hours				NA	Yes		...		No	intrauterine hypoxia	1		...			...			...	NA	NA
419	KEAA00750	KEAA00751	2019-10-28T13:03:32.525+03:00	2019-10-28T13:16:32.688+03:00	2019-10-28	kemricdc-kt-enketo.qed.ai:HAA3BrnsSofKZeuS	subscriberid not found	kemricdc-kt-enketo.qed.ai:HAA3BrnsSofKZeuS	phonenumber not found	KEAA00750_01_01	2.0.0	no		NA	4	KE01	KE02	KE03	KE04	KE05	KE06			NA	NA	2019-10-25	Infant (28 days to less than 12 months)	Infant (28 days to less than 12 months)				NA	Yes		...		Yes	low birth weight(p07.1)	1		...			...			...	NA	NA
420	KEAA00752		2019-09-30T10:32:33.309+03:00	2019-09-30T11:45:04.106+03:00	2019-09-30	kemricdc-kt-enketo.qed.ai:3ImMDEfa98syGbUG	subscriberid not found	kemricdc-kt-enketo.qed.ai:3ImMDEfa98syGbUG	phonenumber not found	KEAA00752_01_01	2.0.0	no		NA	4	KE01	KE02	KE03	KE04	KE05	KE06			NA	NA	2019-09-26	Child (12 months to less than 60 months)	Child (12 months to less than 60 months)				NA	Yes		...		Yes	marasmus	1		...			...			...	NA	11
421	KEAA00753	KEAA00756	2019-11-25T10:49:50.865+03:00	2020-05-27T16:32:01.825+03:00	2019-11-25	kemricdc-kt-enketo.qed.ai:gEIDzGTA8JPjHRS1	subscriberid not found	kemricdc-kt-enketo.qed.ai:gEIDzGTA8JPjHRS1	phonenumber not found	KEAA00753_01_01	2.0.0	no		NA	4	KE01	KE02	KE03	KE04	KE05	KE06			NA	NA	2019-11-19	Infant (28 days to less than 12 months)	Infant (28 days to less than 12 months)				NA	Yes				No	myeloid leukaemia	1									NA	29
422	KEAA00754	KEAA00755	2019-10-29T10:44:40.613+03:00	2019-10-29T11:16:13.323+03:00	2019-10-29	kemricdc-kt-enketo.qed.ai:Uhd9foFBZ5vcXDeN	subscriberid not found	kemricdc-kt-enketo.qed.ai:Uhd9foFBZ5vcXDeN	phonenumber not found	KEAA00754_01_01	2.0.0	no		NA	4	KE01	KE02	KE03	KE04	KE05	KE06			NA	NA	2019-10-25	Stillbirth	Stillbirth				NA	Yes		...		No	intrauterine hypoxia	1									NA	NA
423	KEAA00757	KEAA00758	2019-11-12T10:46:27.756+03:00	2020-06-01T15:21:29.206+03:00	2019-11-12	kemricdc-kt-enketo.qed.ai:gEIDzGTA8JPjHRS1	subscriberid not found	kemricdc-kt-enketo.qed.ai:gEIDzGTA8JPjHRS1	phonenumber not found	KEAA00757_01_01	2.0.0	no		NA	4	KE01	KE02	KE03	KE04	KE05	KE06			NA	NA	2019-10-24	Infant (28 days to less than 12 months)	Infant (28 days to less than 12 months)			Include Maternal Questions	NA	Yes				Yes	congenital syphillis	1	Treponema pallidum	Treponema pallidum							NA	6
424	KEAA00759		2019-09-27T11:55:53.748+03:00	2019-09-27T12:18:15.120+03:00	2019-09-27	kemricdc-kt-enketo.qed.ai:HAA3BrnsSofKZeuS	subscriberid not found	kemricdc-kt-enketo.qed.ai:HAA3BrnsSofKZeuS	phonenumber not found	KEAA00759_01_01	2.0.0	no		NA	4	KE01	KE02	KE03	KE04	KE05	KE06			NA	NA	2019-09-27	Child (12 months to less than 60 months)	Child (12 months to less than 60 months)				NA	Yes		...		Yes	marasmus	1		...			...			...	NA	1
425	KEAA00760	KEAA00761	2019-06-20T12:30:56.503+03:00	2019-06-20T12:40:58.197+03:00		kemricdc-kt-enketo.qed.ai:ZBbFNXZXII3KNmoK	subscriberid not found							NA	NA									NA	NA							NA																NA	NA
426	KEAA00762	KEAA00763	2019-06-24T10:43:13.425+03:00	2019-06-24T10:50:41.094+03:00		kemricdc-kt-enketo.qed.ai:ZBbFNXZXII3KNmoK	subscriberid not found							NA	NA									NA	NA							NA																NA	NA
427	KEAA00764		2022-01-25T11:51:12.927+03:00	2022-01-25T12:01:07.473+03:00	2022-01-25	kemricdc-kt-enketo.qed.ai:Uhd9foFBZ5vcXDeN	subscriberid not found	kemricdc-kt-enketo.qed.ai:Uhd9foFBZ5vcXDeN	phonenumber not found	KEAA00764_01_01	2.0.0	no		NA	4	KE01	KE02	KE03	KE04	KE05	KE06			NA	NA	2022-01-20	Child (12 months to less than 60 months)	Child (12 months to less than 60 months)				NA	Yes				Yes	sickle cell disease	1									NA	NA
428	KEAA00765	KEAA00766	2019-06-18T13:06:35.619+03:00	2019-06-18T13:12:57.313+03:00		kemricdc-kt-enketo.qed.ai:aqaueq4bLijcvgEj	subscriberid not found							NA	NA									NA	NA							NA																NA	NA
429	KEAA00767		2019-10-29T10:35:08.570+03:00	2019-10-29T10:44:32.634+03:00	2019-10-29	kemricdc-kt-enketo.qed.ai:Uhd9foFBZ5vcXDeN	subscriberid not found	kemricdc-kt-enketo.qed.ai:Uhd9foFBZ5vcXDeN	phonenumber not found	KEAA00767_01_01	2.0.0	no		NA	4	KE01	KE02	KE03	KE04	KE05	KE06			NA	NA	2019-10-24	Child (12 months to less than 60 months)	Child (12 months to less than 60 months)				NA	Yes		...		Yes	aspiration pneumonia	1		...			...			...	NA	NA
430	KEAA00768	KEAA00769	2019-10-30T19:33:20.220+03:00	2019-10-30T20:15:42.672+03:00	2019-10-30	kemricdc-kt-enketo.qed.ai:3ImMDEfa98syGbUG	subscriberid not found	kemricdc-kt-enketo.qed.ai:3ImMDEfa98syGbUG	phonenumber not found	KEAA00768_01_01	2.0.0	no		NA	4	KE01	KE02	KE03	KE04	KE05	KE06			NA	NA	2019-10-24	Infant (28 days to less than 12 months)	Infant (28 days to less than 12 months)				NA	Yes		...		Yes	pneumonia	3		...			...			...	NA	5
431	KEAA00770	KEAA00771	2020-07-22T14:30:57.140+03:00	2020-07-22T15:38:44.826+03:00	2020-07-22	kemricdc-kt-enketo.qed.ai:DuX1bLXdMg9EfCt9	subscriberid not found	kemricdc-kt-enketo.qed.ai:DuX1bLXdMg9EfCt9	phonenumber not found	KEAA00770_01_01	2.0.0	no		NA	4	KE01	KE02	KE03	KE04	KE05		KE05		NA	NA	2020-06-30	Infant (28 days to less than 12 months)	Infant (28 days to less than 12 months)			Include Maternal Questions	NA	Yes				Yes	prematurity (p07.3)	2									NA	2
432	KEAA00772		2019-10-30T13:55:56.992+03:00	2019-10-30T14:58:59.720+03:00	2019-10-30	kemricdc-kt-enketo.qed.ai:STWJ7mfEgSdheMWq	subscriberid not found	kemricdc-kt-enketo.qed.ai:STWJ7mfEgSdheMWq	phonenumber not found	KEAA00772_01_01	2.0.0	no		NA	4	KE01	KE02	KE03	KE04	KE05	KE06			NA	NA	2019-10-24	Child (12 months to less than 60 months)	Child (12 months to less than 60 months)				NA	Yes		...		Yes	cerebral palsy	1		...			...			...	NA	22
433	KEAA00773		2019-11-21T19:03:49.721+03:00	2019-11-21T20:25:19.790+03:00	2019-11-21	kemricdc-kt-enketo.qed.ai:gEIDzGTA8JPjHRS1	subscriberid not found	kemricdc-kt-enketo.qed.ai:gEIDzGTA8JPjHRS1	phonenumber not found	KEAA00773_01_01	2.0.0	no		NA	4	KE01	KE02	KE03	KE04	KE05	KE06			NA	NA	2019-11-19	Child (12 months to less than 60 months)	Child (12 months to less than 60 months)				NA	Yes		...		Yes	malnutrition (marasmic kwashiorkor	1		...			...			...	NA	NA
434	KEAA00774	KEAA00775	2019-10-28T10:24:18.946+03:00	2019-10-28T10:24:41.884+03:00	2019-10-28	kemricdc-kt-enketo.qed.ai:HAA3BrnsSofKZeuS	subscriberid not found	kemricdc-kt-enketo.qed.ai:HAA3BrnsSofKZeuS	phonenumber not found			no		NA	NA									NA	NA							NA																NA	NA
435	KEAA00776		2019-11-12T13:28:39.540+03:00	2019-11-12T14:15:53.312+03:00	2019-11-12	kemricdc-kt-enketo.qed.ai:gEIDzGTA8JPjHRS1	subscriberid not found	kemricdc-kt-enketo.qed.ai:gEIDzGTA8JPjHRS1	phonenumber not found	KEAA00776_01_01	2.0.0	no		NA	4	KE01	KE02	KE03	KE04	KE05	KE06			NA	NA	2019-10-25	Child (12 months to less than 60 months)	Child (12 months to less than 60 months)				NA	Yes		...		Yes	hiv wasting syndrome	1	Other Etiology/Agent	Other Etiology/Agent	HIV		...			...	NA	NA
436	KEAA00777	KEAA00778	2019-07-04T09:46:27.459+03:00	2019-07-04T09:59:29.147+03:00		kemricdc-kt-enketo.qed.ai:aqaueq4bLijcvgEj	subscriberid not found							NA	NA									NA	NA							NA																NA	NA
437	KEAA00779	KEAA00780	2019-11-25T14:27:27.233+03:00	2020-02-14T14:04:08.790+03:00	2019-11-25	kemricdc-kt-enketo.qed.ai:HAA3BrnsSofKZeuS	subscriberid not found	kemricdc-kt-enketo.qed.ai:HAA3BrnsSofKZeuS	phonenumber not found	KEAA00779_01_01	2.0.0	no		NA	4	KE01	KE02	KE03	KE04	KE05	KE06			NA	NA	2019-11-19	Early Neonate (1 to 6 days)	Early Neonate (1 to 6 days)				NA	Yes		...		No	aspiration pneumonia	1		...			...			...	NA	NA
438	KEAA00781	KEAA00782	2022-01-10T16:14:04.270+03:00	2022-01-27T17:18:04.415+03:00	2022-01-10	kemricdc-kt-enketo.qed.ai:jQaF3HSAYDLDV2iQ	subscriberid not found	kemricdc-kt-enketo.qed.ai:jQaF3HSAYDLDV2iQ	phonenumber not found	KEAA00781_01_01	2.0.0	no		NA	4	KE01	KE02	KE03	KE04	KE05	KE06			NA	NA	2019-12-09	Infant (28 days to less than 12 months)	Infant (28 days to less than 12 months)			Include Maternal Questions	NA	Yes				Yes	malnutrition	1									NA	NA
439	KEAA00783	KEAA00784	2019-11-25T14:39:28.657+03:00	2019-11-25T14:54:43.323+03:00	2019-11-25	kemricdc-kt-enketo.qed.ai:HAA3BrnsSofKZeuS	subscriberid not found	kemricdc-kt-enketo.qed.ai:HAA3BrnsSofKZeuS	phonenumber not found	KEAA00783_01_01	2.0.0	no		NA	4	KE01	KE02	KE03	KE04	KE05				NA	NA	2019-11-20	Stillbirth	Stillbirth				NA	Yes		...		No	intrauterine fetal hypoxia (p20.9)	1									NA	NA
440	KEAA00785	KEAA00786	2019-11-25T15:01:12.124+03:00	2019-11-25T16:41:24.793+03:00	2019-11-25	kemricdc-kt-enketo.qed.ai:gEIDzGTA8JPjHRS1	subscriberid not found	kemricdc-kt-enketo.qed.ai:gEIDzGTA8JPjHRS1	phonenumber not found	KEAA00785_01_01	2.0.0	no		NA	4	KE01	KE02	KE03	KE04	KE05	KE06			NA	NA	2019-11-19	Infant (28 days to less than 12 months)	Infant (28 days to less than 12 months)			Include Maternal Questions	NA	Yes		...		Yes	malnutrition( kwashiorkor)	1		...			...			...	NA	NA
441	KEAA00787	KEAA00788	2019-12-17T08:12:06.920+03:00	2020-01-14T14:52:27.400+03:00	2019-12-17	kemricdc-kt-enketo.qed.ai:HAA3BrnsSofKZeuS	subscriberid not found	kemricdc-kt-enketo.qed.ai:HAA3BrnsSofKZeuS	phonenumber not found	KEAA00787_01_01	2.0.0	no		NA	4	KE02	KE03	KE04	KE06					NA	NA	2019-12-09	Infant (28 days to less than 12 months)	Infant (28 days to less than 12 months)				NA	Yes		...		Yes	malnutrition (e43)	1		...			...			...	NA	5
442	KEAA00789	KEAA00790	2019-11-25T14:55:06.311+03:00	2019-11-25T15:07:38.485+03:00	2019-11-25	kemricdc-kt-enketo.qed.ai:HAA3BrnsSofKZeuS	subscriberid not found	kemricdc-kt-enketo.qed.ai:HAA3BrnsSofKZeuS	phonenumber not found	KEAA00789_01_01	2.0.0	no		NA	4	KE01	KE02	KE03	KE04					NA	NA	2019-11-20	Stillbirth	Stillbirth				NA	Yes		...		No	intrauterine fetal hypoxia (p20.9)	1									NA	NA
443	KEAA00791		2019-11-25T16:41:29.857+03:00	2019-11-25T17:23:10.190+03:00	2019-11-25	kemricdc-kt-enketo.qed.ai:gEIDzGTA8JPjHRS1	subscriberid not found	kemricdc-kt-enketo.qed.ai:gEIDzGTA8JPjHRS1	phonenumber not found	KEAA00791_01_01	2.0.0	no		NA	4	KE01	KE02	KE03	KE04	KE05				NA	NA	2019-11-20	Child (12 months to less than 60 months)	Child (12 months to less than 60 months)				NA	Yes		...		Yes	cerebral malaria	1	Plasmodium falciparum	Plasmodium falciparum			...			...	NA	4
444	KEAA00792	KEAA00793	2019-12-17T13:36:26.098+03:00	2019-12-17T13:49:05.092+03:00	2019-12-17	kemricdc-kt-enketo.qed.ai:3ImMDEfa98syGbUG	subscriberid not found	kemricdc-kt-enketo.qed.ai:3ImMDEfa98syGbUG	phonenumber not found	KEAA00792_01_01	2.0.0	no		NA	4	KE01	KE02	KE03	KE04	KE05	KE06			NA	NA	2019-11-19	Death in the first 24 hours	Death in the first 24 hours				NA	Yes		...		No	respiratory distress syndrome	1		...			...			...	NA	20
445	KEAA00794	KEAA00795	2019-12-17T12:53:06.036+03:00	2019-12-17T13:05:50.915+03:00	2019-12-17	kemricdc-kt-enketo.qed.ai:3ImMDEfa98syGbUG	subscriberid not found	kemricdc-kt-enketo.qed.ai:3ImMDEfa98syGbUG	phonenumber not found	KEAA00794_01_01	2.0.0	no		NA	4	KE01	KE02	KE03	KE04	KE05	KE06			NA	NA	2019-11-19	Early Neonate (1 to 6 days)	Early Neonate (1 to 6 days)				NA	Yes		...		No	neonatal sepsis	3		...			...			...	NA	3
446	KEAA00796		2019-12-16T16:14:29.954+03:00	2019-12-16T16:21:29.201+03:00	2019-12-16	kemricdc-kt-enketo.qed.ai:Uhd9foFBZ5vcXDeN	subscriberid not found	kemricdc-kt-enketo.qed.ai:Uhd9foFBZ5vcXDeN	phonenumber not found	KEAA00796_01_01	2.0.0	no		NA	4	KE01	KE02	KE03	KE04	KE06				NA	NA	2019-12-09	Child (12 months to less than 60 months)	Child (12 months to less than 60 months)				NA	Yes		...		Yes	pneumonia	3		...			...			...	NA	4
447	KEAA00797	KEAA00798	2019-12-16T16:48:39.945+03:00	2021-01-04T11:01:08.676+03:00	2019-12-16	kemricdc-kt-enketo.qed.ai:Uhd9foFBZ5vcXDeN	subscriberid not found	kemricdc-kt-enketo.qed.ai:Uhd9foFBZ5vcXDeN	phonenumber not found	KEAA00797_01_01	2.0.0	no		NA	4	KE01	KE02	KE03	KE04	KE06				NA	NA	2019-12-09	Death in the first 24 hours	Death in the first 24 hours				NA	Yes				No	birth asphyxia	2									NA	10
448	KEAA00799	KEAA00800	2019-11-21T17:42:48.341+03:00	2019-11-21T18:09:46.138+03:00	2019-11-21	kemricdc-kt-enketo.qed.ai:gEIDzGTA8JPjHRS1	subscriberid not found	kemricdc-kt-enketo.qed.ai:gEIDzGTA8JPjHRS1	phonenumber not found	KEAA00799_01_01	2.0.0	no		NA	4	KE01	KE02	KE03	KE04	KE05				NA	NA	2019-11-20	Infant (28 days to less than 12 months)	Infant (28 days to less than 12 months)				NA	Yes		...		Yes	cerebral pulsy			...			...			...	NA	NA
449	KEAA00801	KEAA00802	2020-01-07T13:24:53.969+03:00	2020-01-07T17:15:21.125+03:00	2020-01-07	kemricdc-kt-enketo.qed.ai:gEIDzGTA8JPjHRS1	subscriberid not found	kemricdc-kt-enketo.qed.ai:gEIDzGTA8JPjHRS1	phonenumber not found	KEAA00801_01_01	2.0.0	no		NA	4	KE01	KE02	KE03	KE04	KE05				NA	NA	2019-12-09	Death in the first 24 hours	Death in the first 24 hours				NA	Yes		...		No	meconium aspiration syndrome	1		...			...			...	NA	NA
450	KEAA00803	KEAA00804	2020-02-04T10:59:04.419+03:00	2020-02-04T11:05:56.187+03:00	2020-02-04	kemricdc-kt-enketo.qed.ai:Uhd9foFBZ5vcXDeN	subscriberid not found	kemricdc-kt-enketo.qed.ai:Uhd9foFBZ5vcXDeN	phonenumber not found	KEAA00803_01_01	2.0.0	no		NA	4	KE01	KE02	KE03	KE04	KE05				NA	NA	2020-01-30	Infant (28 days to less than 12 months)	Infant (28 days to less than 12 months)				NA	Yes		...		Yes	pneumonia	1	Influenza B	Influenza B			...			...	NA	2
451	KEAA00805		2020-02-14T14:40:28.522+03:00	2020-02-14T15:56:02.527+03:00	2020-02-14	kemricdc-kt-enketo.qed.ai:3ImMDEfa98syGbUG	subscriberid not found	kemricdc-kt-enketo.qed.ai:3ImMDEfa98syGbUG	phonenumber not found	KEAA00805_01_01	2.0.0	no		NA	4	KE01	KE02	KE03	KE04	KE05				NA	NA	2020-01-30	Child (12 months to less than 60 months)	Child (12 months to less than 60 months)				NA	Yes		...		Yes	hiv with wasting syndrome	1	Other Etiology/Agent	Other Etiology/Agent	HIV		...			...	NA	NA
452	KEAA00806		2020-02-04T11:06:05.030+03:00	2020-02-04T11:13:34.804+03:00	2020-02-04	kemricdc-kt-enketo.qed.ai:Uhd9foFBZ5vcXDeN	subscriberid not found	kemricdc-kt-enketo.qed.ai:Uhd9foFBZ5vcXDeN	phonenumber not found	KEAA00806_01_01	2.0.0	no		NA	4	KE01	KE02	KE03	KE04	KE05				NA	NA	2020-01-30	Child (12 months to less than 60 months)	Child (12 months to less than 60 months)				NA	Yes		...		Yes	battered baby syndrome	1		...			...			...	NA	NA
453	KEAA00807	KEAA00808	2019-12-19T11:29:16.792+03:00	2020-04-09T14:08:43.052+03:00	2019-12-19	kemricdc-kt-enketo.qed.ai:gEIDzGTA8JPjHRS1	subscriberid not found	kemricdc-kt-enketo.qed.ai:gEIDzGTA8JPjHRS1	phonenumber not found	KEAA00807_01_01	2.0.0	no		NA	4	KE01	KE02	KE03	KE04	KE06				NA	NA	2019-12-09	Infant (28 days to less than 12 months)	Infant (28 days to less than 12 months)			Include Maternal Questions	NA	Yes		...		Yes	hiv disease	1	Pneumocystis jirovecii	Pneumocystis jirovecii		Other Etiology/Agent	Other Etiology/Agent	Human Immunodeficiency Virus		...	NA	2
454	KEAA00809	KEAA00810	2019-12-16T16:29:54.518+03:00	2021-01-04T11:19:29.494+03:00	2019-12-16	kemricdc-kt-enketo.qed.ai:Uhd9foFBZ5vcXDeN	subscriberid not found	kemricdc-kt-enketo.qed.ai:Uhd9foFBZ5vcXDeN	phonenumber not found	KEAA00809_01_01	2.0.0	no		NA	4	KE01	KE02	KE03	KE04	KE06				NA	NA	2019-12-09	Late Neonate (7 to 27 days)	Late Neonate (7 to 27 days)				NA	Yes				Yes	sepsis	1	Streptococcus pyogenes (Group A Streptococcus)	Streptococcus pyogenes							NA	10
455	KEAA00811	KEAA00812	2019-12-16T16:21:34.979+03:00	2021-04-14T17:16:20.031+03:00	2019-12-16	kemricdc-kt-enketo.qed.ai:Uhd9foFBZ5vcXDeN	subscriberid not found	kemricdc-kt-enketo.qed.ai:Uhd9foFBZ5vcXDeN	phonenumber not found	KEAA00811_01_01	2.0.0	no		NA	4	KE01	KE02	KE03	KE04	KE06				NA	NA	2019-12-09	Stillbirth	Stillbirth	Unknown or Unavailable	Unknown		NA	Yes				No	intrauterine hypoxia	1									NA	NA
456	KEAA00813	KEAA00814	2019-12-16T16:01:53.336+03:00	2021-01-04T11:55:24.756+03:00	2019-12-16	kemricdc-kt-enketo.qed.ai:Uhd9foFBZ5vcXDeN	subscriberid not found	kemricdc-kt-enketo.qed.ai:Uhd9foFBZ5vcXDeN	phonenumber not found	KEAA00813_01_01	2.0.0	no		NA	4	KE01	KE02	KE03	KE04	KE06				NA	NA	2019-12-09	Death in the first 24 hours	Death in the first 24 hours				NA	Yes				No	birth asphyxia	1									NA	NA
457	KEAA00815	KEAA00816	2021-01-07T09:37:08.966+03:00	2021-01-07T13:48:25.572+03:00	2021-01-07	kemricdc-kt-enketo.qed.ai:gEIDzGTA8JPjHRS1	subscriberid not found	kemricdc-kt-enketo.qed.ai:gEIDzGTA8JPjHRS1	phonenumber not found	KEAA00815_01_01	2.0.0	no		NA	4	KE01	KE02	KE03	KE04	KE05	KE06			NA	NA	2020-08-28	Infant (28 days to less than 12 months)	Infant (28 days to less than 12 months)			Include Maternal Questions	NA	Yes				Yes	severe malnutrition	1									NA	NA
458	KEAA00817		2019-12-17T08:39:43.528+03:00	2019-12-17T08:52:21.440+03:00	2019-12-17	kemricdc-kt-enketo.qed.ai:HAA3BrnsSofKZeuS	subscriberid not found	kemricdc-kt-enketo.qed.ai:HAA3BrnsSofKZeuS	phonenumber not found	KEAA00817_01_01	2.0.0	no		NA	4	KE01	KE02	KE03	KE04	KE06				NA	NA	2019-12-09	Child (12 months to less than 60 months)	Child (12 months to less than 60 months)				NA	Yes		...		No	cerebral malaria due to p. falciparum (b50)	1	Plasmodium falciparum	...			...			...	NA	1
459	KEAA00818	KEAA00819	2019-08-15T17:08:48.100+03:00	2019-11-14T13:32:49.439+03:00		kemricdc-kt-enketo.qed.ai:ZBbFNXZXII3KNmoK	subscriberid not found							NA	NA									NA	NA							NA																NA	NA
460	KEAA00820	KEAA00821	2019-12-17T08:32:47.150+03:00	2019-12-17T08:39:32.604+03:00	2019-12-17	kemricdc-kt-enketo.qed.ai:HAA3BrnsSofKZeuS	subscriberid not found	kemricdc-kt-enketo.qed.ai:HAA3BrnsSofKZeuS	phonenumber not found	KEAA00820_01_01	2.0.0	no		NA	4	KE01	KE02	KE03	KE04	KE06				NA	NA	2019-12-09	Stillbirth	Stillbirth				NA	Yes		...		No	intrauterine fetal hypoxia (p20.9)	1									NA	NA
461	KEAA00822		2020-02-06T09:34:14.269+03:00	2020-02-06T09:44:12.422+03:00	2020-02-06	kemricdc-kt-enketo.qed.ai:HAA3BrnsSofKZeuS	subscriberid not found	kemricdc-kt-enketo.qed.ai:HAA3BrnsSofKZeuS	phonenumber not found	KEAA00822_01_01	2.0.0	no		NA	4	KE01	KE02	KE03	KE04	KE05				NA	NA	2020-01-31	Child (12 months to less than 60 months)	Child (12 months to less than 60 months)				NA	Yes		...		Yes	hiv wasting disease (b22.2)	1		...			...			...	NA	NA
462	KEAA00823		2020-02-14T14:24:16.507+03:00	2020-02-14T14:40:23.003+03:00	2020-02-14	kemricdc-kt-enketo.qed.ai:3ImMDEfa98syGbUG	subscriberid not found	kemricdc-kt-enketo.qed.ai:3ImMDEfa98syGbUG	phonenumber not found	KEAA00823_01_01	2.0.0	no		NA	4	KE01	KE02	KE03	KE04	KE05				NA	NA	2020-01-30	Child (12 months to less than 60 months)	Child (12 months to less than 60 months)				NA	Yes		...		No	cerebral malaria	1	Plasmodium falciparum	...			...			...	NA	3
463	KEAA00824		2019-12-18T11:29:53.889+03:00	2019-12-18T12:01:04.602+03:00	2019-12-18	kemricdc-kt-enketo.qed.ai:gEIDzGTA8JPjHRS1	subscriberid not found	kemricdc-kt-enketo.qed.ai:gEIDzGTA8JPjHRS1	phonenumber not found	KEAA00824_01_01	2.0.0	no		NA	4	KE02	KE03	KE04	KE06					NA	NA	2019-12-09	Child (12 months to less than 60 months)	Child (12 months to less than 60 months)				NA	Yes		...		Yes	sepsis	1		...			...			...	NA	3
464	KEAA00825	KEAA00826	2020-03-13T15:34:28.803+03:00	2020-03-13T16:36:31.795+03:00	2020-03-13	kemricdc-kt-enketo.qed.ai:3ImMDEfa98syGbUG	subscriberid not found	kemricdc-kt-enketo.qed.ai:3ImMDEfa98syGbUG	phonenumber not found	KEAA00825_01_01	2.0.0	no		NA	4	KE01	KE02	KE03	KE04	KE05	KE06			NA	NA	2020-01-30	Infant (28 days to less than 12 months)	Infant (28 days to less than 12 months)				NA	Yes		...		Yes	viral pneumonia	1	Influenza B	Influenza B			...			...	NA	NA
465	KEAA00827	KEAA00828	2019-12-16T17:02:20.605+03:00	2019-12-16T17:10:28.096+03:00	2019-12-16	kemricdc-kt-enketo.qed.ai:Uhd9foFBZ5vcXDeN	subscriberid not found	kemricdc-kt-enketo.qed.ai:Uhd9foFBZ5vcXDeN	phonenumber not found	KEAA00827_01_01	2.0.0	no		NA	4	KE01	KE02	KE03	KE04	KE06				NA	NA	2019-12-10	Infant (28 days to less than 12 months)	Infant (28 days to less than 12 months)				NA	Yes		...		Yes	cleft palate and cleft lip	1		...			...			...	NA	2
466	KEAA00829	KEAA00830	2020-04-30T09:54:24.041+03:00	2020-04-30T11:27:12.930+03:00	2020-04-30	kemricdc-kt-enketo.qed.ai:gEIDzGTA8JPjHRS1	subscriberid not found	kemricdc-kt-enketo.qed.ai:gEIDzGTA8JPjHRS1	phonenumber not found	KEAA00829_01_01	2.0.0	no		NA	4	KE01	KE02	KE03	KE04	KE05	KE06			NA	NA	2020-04-23	Death in the first 24 hours	Death in the first 24 hours				NA	Yes		...		No	intrauterine hypoxia	2		...			...			...	NA	NA
467	KEAA00831	KEAA00832	2019-12-16T16:08:22.217+03:00	2019-12-16T17:18:48.692+03:00	2019-12-16	kemricdc-kt-enketo.qed.ai:Uhd9foFBZ5vcXDeN	subscriberid not found	kemricdc-kt-enketo.qed.ai:Uhd9foFBZ5vcXDeN	phonenumber not found	KEAA00831_01_01	2.0.0	no		NA	4	KE01	KE02	KE03	KE04	KE06				NA	NA	2019-12-09	Child (12 months to less than 60 months)	Child (12 months to less than 60 months)				NA	Yes		...		Yes	cerebral malaria	1	Plasmodium falciparum	Plasmodium falciparum			...			...	NA	2
468	KEAA00833	KEAA00834	2019-12-16T16:54:34.855+03:00	2021-04-14T17:10:45.205+03:00	2019-12-16	kemricdc-kt-enketo.qed.ai:Uhd9foFBZ5vcXDeN	subscriberid not found	kemricdc-kt-enketo.qed.ai:Uhd9foFBZ5vcXDeN	phonenumber not found	KEAA00833_01_01	2.0.0	no		NA	4	KE01	KE02	KE03	KE04	KE06				NA	NA	2019-12-10	Stillbirth	Stillbirth	Intrapartum (during labor)	Intrapartum		NA	Yes				No	intrauterine hypoxia	1									NA	NA
469	KEAA00835	KEAA00836	2020-02-14T15:56:04.126+03:00	2020-02-14T16:57:22.217+03:00	2020-02-14	kemricdc-kt-enketo.qed.ai:3ImMDEfa98syGbUG	subscriberid not found	kemricdc-kt-enketo.qed.ai:3ImMDEfa98syGbUG	phonenumber not found	KEAA00835_01_01	2.0.0	no		NA	4	KE01	KE02	KE03	KE04	KE05				NA	NA	2020-01-30	Infant (28 days to less than 12 months)	Infant (28 days to less than 12 months)			Include Maternal Questions	NA	Yes		...		No	cerebral malaria	1	Plasmodium falciparum	...			...			...	NA	7
470	KEAA00837		2019-08-30T10:57:02.090+03:00	2019-11-19T16:11:31.985+03:00		kemricdc-kt-enketo.qed.ai:ZBbFNXZXII3KNmoK	subscriberid not found							NA	NA									NA	NA							NA																NA	NA
471	KEAA00838		2019-08-30T11:58:26.819+03:00	2019-08-30T12:05:30.137+03:00		kemricdc-kt-enketo.qed.ai:ZBbFNXZXII3KNmoK	subscriberid not found							NA	NA									NA	NA							NA																NA	NA
472	KEAA00839	KEAA00840	2019-08-30T12:51:44.962+03:00	2019-08-30T12:57:26.813+03:00		kemricdc-kt-enketo.qed.ai:ZBbFNXZXII3KNmoK	subscriberid not found							NA	NA									NA	NA							NA																NA	NA
473	KEAA00841	KEAA00842	2020-02-19T16:48:36.201+03:00	2020-02-19T17:09:38.487+03:00	2020-02-19	kemricdc-kt-enketo.qed.ai:3ImMDEfa98syGbUG	subscriberid not found	kemricdc-kt-enketo.qed.ai:3ImMDEfa98syGbUG	phonenumber not found	KEAA00841_01_01	2.0.0	no		NA	4	KE01	KE02	KE03	KE05					NA	NA	2020-01-31	Infant (28 days to less than 12 months)	Infant (28 days to less than 12 months)				NA	Yes		...		No	polymicrobiol pneumonia	1	Klebsiella pneumoniae	...		Streptococcus pneumoniae	...			...	NA	NA
474	KEAA00843		2019-08-30T11:49:23.300+03	2019-08-30T11:56:15.585+03		355216070040640	639021076638838							NA	NA									NA	NA							NA																NA	NA
475	KEAA00845		2020-02-04T11:13:46.327+03:00	2020-02-04T11:21:06.962+03:00	2020-02-04	kemricdc-kt-enketo.qed.ai:Uhd9foFBZ5vcXDeN	subscriberid not found	kemricdc-kt-enketo.qed.ai:Uhd9foFBZ5vcXDeN	phonenumber not found	KEAA00845_01_01	2.0.0	no		NA	4	KE01	KE02	KE03	KE04	KE05				NA	NA	2020-01-30	Child (12 months to less than 60 months)	Child (12 months to less than 60 months)				NA	Yes		...		Yes	malnutrition (marasmickwashiokor)			...			...			...	NA	NA
476	KEAA00846	KEAA00847	2020-02-05T15:25:27.110+03:00	2020-02-05T15:36:07.080+03:00	2020-02-05	kemricdc-kt-enketo.qed.ai:HAA3BrnsSofKZeuS	subscriberid not found	kemricdc-kt-enketo.qed.ai:HAA3BrnsSofKZeuS	phonenumber not found	KEAA00846_01_01	2.0.0	no		NA	4	KE01	KE02	KE03	KE04	KE05				NA	NA	2020-01-30	Infant (28 days to less than 12 months)	Infant (28 days to less than 12 months)			Include Maternal Questions	NA	Yes		...		No	aspiration pneumonia (j69.0)	1		...			...			...	NA	1
477	KEAA00848	KEAA00849	2020-02-05T16:26:37.798+03:00	2020-02-05T16:47:03.324+03:00	2020-02-05	kemricdc-kt-enketo.qed.ai:HAA3BrnsSofKZeuS	subscriberid not found	kemricdc-kt-enketo.qed.ai:HAA3BrnsSofKZeuS	phonenumber not found	KEAA00848_01_01	2.0.0	no		NA	4	KE01	KE02	KE03	KE04	KE05				NA	NA	2020-01-30	Death in the first 24 hours	Death in the first 24 hours				NA	Yes		...		No	intrauterine fetal hypoxia (p20.9)	1		...			...			...	NA	NA
478	KEAA00850	KEAA00849	2020-02-05T15:23:28.244+03:00	2020-02-05T16:26:26.266+03:00	2020-02-05	kemricdc-kt-enketo.qed.ai:HAA3BrnsSofKZeuS	subscriberid not found	kemricdc-kt-enketo.qed.ai:HAA3BrnsSofKZeuS	phonenumber not found	KEAA00850_01_01	2.0.0	no		NA	4	KE01	KE02	KE03	KE04	KE05				NA	NA	2020-01-30	Death in the first 24 hours	Death in the first 24 hours				NA	Yes		...		No	intrauterine fetal hypoxia (p20.9)	1		...			...			...	NA	NA
479	KEAA00851	KEAA00868	2019-09-20T15:08:40.437+03:00	2019-09-20T15:19:20.454+03:00		kemricdc-kt-enketo.qed.ai:ZBbFNXZXII3KNmoK	subscriberid not found							NA	NA									NA	NA							NA																NA	NA
480	KEAA00852		2020-08-27T16:15:15.579+03:00	2020-08-27T16:42:04.915+03:00	2020-08-27	kemricdc-kt-enketo.qed.ai:gEIDzGTA8JPjHRS1	subscriberid not found	kemricdc-kt-enketo.qed.ai:gEIDzGTA8JPjHRS1	phonenumber not found	KEAA00852_01_01	2.0.0	no		NA	4	KE02	KE03	KE04	KE05	KE06				NA	NA	2020-02-27	Child (12 months to less than 60 months)	Child (12 months to less than 60 months)				NA	Yes				Yes	50% burns	1									NA	6
481	KEAA00853	KEAA00854	2020-02-04T10:52:28.206+03:00	2020-02-04T10:58:58.472+03:00	2020-02-04	kemricdc-kt-enketo.qed.ai:Uhd9foFBZ5vcXDeN	subscriberid not found	kemricdc-kt-enketo.qed.ai:Uhd9foFBZ5vcXDeN	phonenumber not found	KEAA00853_01_01	2.0.0	no		NA	4	KE01	KE02	KE03	KE04	KE05				NA	NA	2020-01-30	Stillbirth	Stillbirth				NA	Yes		...		No	intrauterine hypoxia	1									NA	NA
482	KEAA00855		2020-03-02T11:16:33.874+03:00	2020-04-09T14:14:11.639+03:00	2020-03-02	kemricdc-kt-enketo.qed.ai:Uhd9foFBZ5vcXDeN	subscriberid not found	kemricdc-kt-enketo.qed.ai:Uhd9foFBZ5vcXDeN	phonenumber not found	KEAA00855_01_01	2.0.0	no		NA	4	KE01	KE02	KE03	KE04	KE05	KE06			NA	NA	2020-02-28	Child (12 months to less than 60 months)	Child (12 months to less than 60 months)				NA	Yes		...		Yes	hiv with wasting syndrome	1	Other Etiology/Agent	Other Etiology/Agent	Human Immunodeficiency Virus		...			...	NA	NA
483	KEAA00856	KEAA00857	2020-05-27T14:50:16.649+03:00	2020-06-15T16:34:07.960+03:00	2020-05-27	kemricdc-kt-enketo.qed.ai:3ImMDEfa98syGbUG	subscriberid not found	kemricdc-kt-enketo.qed.ai:3ImMDEfa98syGbUG	phonenumber not found	KEAA00856_01_01	2.0.0	no		NA	4	KE01	KE02	KE03	KE04	KE05	KE06			NA	NA	2020-05-23	Stillbirth	Stillbirth				NA	Yes				No	intrauterine hypoxia	1									NA	NA
484	KEAA00858	KEAA00861	2020-02-17T12:37:02.523+03:00	2020-02-17T13:09:33.195+03:00	2020-02-17	kemricdc-kt-enketo.qed.ai:3ImMDEfa98syGbUG	subscriberid not found	kemricdc-kt-enketo.qed.ai:3ImMDEfa98syGbUG	phonenumber not found	KEAA00858_01_01	2.0.0	no		NA	4	KE01	KE02	KE03	KE04	KE05				NA	NA	2020-01-31	Death in the first 24 hours	Death in the first 24 hours				NA	Yes		...		No	intrauterine hypoxia	2		...			...			...	NA	NA
485	KEAA00859	KEAA00861	2020-02-17T12:48:24.441+03:00	2020-02-17T13:11:34.017+03:00	2020-02-17	kemricdc-kt-enketo.qed.ai:3ImMDEfa98syGbUG	subscriberid not found	kemricdc-kt-enketo.qed.ai:3ImMDEfa98syGbUG	phonenumber not found	KEAA00859_01_01	2.0.0	no		NA	4	KE01	KE02	KE03	KE04	KE05				NA	NA	2020-01-31	Death in the first 24 hours	Death in the first 24 hours				NA	Yes		...		No	intrauterine hypoxia	2		...			...			...	NA	NA
486	KEAA00860	KEAA00861	2020-02-17T10:05:17.990+03:00	2020-02-17T13:13:51.800+03:00	2020-02-17	kemricdc-kt-enketo.qed.ai:3ImMDEfa98syGbUG	subscriberid not found	kemricdc-kt-enketo.qed.ai:3ImMDEfa98syGbUG	phonenumber not found	KEAA00860_01_01	2.0.0	no		NA	4	KE01	KE02	KE03	KE04	KE05				NA	NA	2020-01-31	Death in the first 24 hours	Death in the first 24 hours				NA	Yes		...		No	intrauterine hypoxia	2		...			...			...	NA	NA
487	KEAA00862	KEAA00863	2020-02-06T12:14:39.806+03:00	2020-02-06T14:07:50.096+03:00	2020-02-06	kemricdc-kt-enketo.qed.ai:HAA3BrnsSofKZeuS	subscriberid not found	kemricdc-kt-enketo.qed.ai:HAA3BrnsSofKZeuS	phonenumber not found	KEAA00862_01_01	2.0.0	no		NA	4	KE01	KE02	KE03	KE04	KE05				NA	NA	2020-01-30	Death in the first 24 hours	Death in the first 24 hours				NA	Yes		...		No	birth asphyxia (p21.9)	2		...			...			...	NA	8
488	KEAA00864	KEAA00865	2019-09-19T10:59:57.406+03:00	2019-10-08T19:51:21.435+02:00		kemricdc-kt-enketo.qed.ai:aqaueq4bLijcvgEj	subscriberid not found							NA	NA									NA	NA							NA																NA	NA
489	KEAA00866	KEAA00867	2019-10-17T12:24:08.320+03:00	2019-10-17T12:24:42.258+03:00	2019-10-17	kemricdc-kt-enketo.qed.ai:cHPe7Kj0EcwYpXBi	subscriberid not found	kemricdc-kt-enketo.qed.ai:cHPe7Kj0EcwYpXBi	phonenumber not found			no		NA	NA									NA	NA							NA																NA	NA
490	KEAA00869	KEAA00870	2019-10-23T20:39:59.097+03:00	2019-10-23T20:45:22.649+03:00	2019-10-23	kemricdc-kt-enketo.qed.ai:cHPe7Kj0EcwYpXBi	subscriberid not found	kemricdc-kt-enketo.qed.ai:cHPe7Kj0EcwYpXBi	phonenumber not found			no		NA	NA									NA	NA							NA																NA	NA
491	KEAA00871	KEAA00872	2020-01-17T10:26:02.592+03:00	2020-02-04T10:42:19.706+03:00	2020-01-17	kemricdc-kt-enketo.qed.ai:Uhd9foFBZ5vcXDeN	subscriberid not found	kemricdc-kt-enketo.qed.ai:Uhd9foFBZ5vcXDeN	phonenumber not found	KEAA00871_01_01	2.0.0	no		NA	4	KE01	KE02	KE03	KE04	KE05				NA	NA	2020-01-31	Infant (28 days to less than 12 months)	Infant (28 days to less than 12 months)				NA	Yes		...		Yes	imperforate anus	1		...			...			...	NA	6
492	KEAA00873	KEAA00875	2020-02-05T16:41:07.700+03:00	2020-02-06T09:09:10.757+03:00	2020-02-05	kemricdc-kt-enketo.qed.ai:HAA3BrnsSofKZeuS	subscriberid not found	kemricdc-kt-enketo.qed.ai:HAA3BrnsSofKZeuS	phonenumber not found	KEAA00873_01_01	2.0.0	no		NA	4	KE01	KE02	KE03	KE04	KE05				NA	NA	2020-01-31	Stillbirth	Stillbirth				NA	Yes		...		No	intrauterine fetal hypoxia (p20.9)	1									NA	NA
493	KEAA00874	KEAA00875	2020-02-05T16:56:05.954+03:00	2020-02-06T09:33:16.702+03:00	2020-02-05	kemricdc-kt-enketo.qed.ai:HAA3BrnsSofKZeuS	subscriberid not found	kemricdc-kt-enketo.qed.ai:HAA3BrnsSofKZeuS	phonenumber not found	KEAA00874_01_01	2.0.0	no		NA	4	KE01	KE02	KE03	KE04	KE05				NA	NA	2020-01-31	Stillbirth	Stillbirth				NA	Yes		...		No	intrauterine fetal hypoxia (p20.9)	1									NA	NA
494	KEAA00876	KEAA00877	2020-02-05T15:05:59.078+03:00	2021-01-07T10:21:49.789+03:00	2020-02-05	kemricdc-kt-enketo.qed.ai:HAA3BrnsSofKZeuS	subscriberid not found	kemricdc-kt-enketo.qed.ai:HAA3BrnsSofKZeuS	phonenumber not found	KEAA00876_01_01	2.0.0	no		NA	4	KE01	KE02	KE03	KE04	KE05				NA	NA	2020-01-31	Child (12 months to less than 60 months)	Child (12 months to less than 60 months)			Include Maternal Questions	NA	Yes				Yes	cerebral palsy (g80.9)	1									NA	NA
495	KEAA00878	KEAA00879	2020-05-05T12:08:14.652+03:00	2020-05-05T12:44:36.338+03:00	2020-05-05	kemricdc-kt-enketo.qed.ai:gEIDzGTA8JPjHRS1	subscriberid not found	kemricdc-kt-enketo.qed.ai:gEIDzGTA8JPjHRS1	phonenumber not found	KEAA00878_01_01	2.0.0	no		NA	4	KE01	KE02	KE03	KE04	KE05	KE06			NA	NA	2020-02-27	Infant (28 days to less than 12 months)	Infant (28 days to less than 12 months)			Include Maternal Questions	NA	Yes		...		Yes	hiv infection	1	Other Etiology/Agent	Other Etiology/Agent	HIV		...			...	NA	2
496	KEAA00880	KEAA00938	2020-02-19T17:09:58.311+03:00	2020-02-19T17:48:50.531+03:00	2020-02-19	kemricdc-kt-enketo.qed.ai:3ImMDEfa98syGbUG	subscriberid not found	kemricdc-kt-enketo.qed.ai:3ImMDEfa98syGbUG	phonenumber not found	KEAA00880_01_01	2.0.0	no		NA	4	KE01	KE02	KE03	KE04	KE05				NA	NA	2020-01-31	Death in the first 24 hours	Death in the first 24 hours				NA	Yes		...		No	respiratory distress sydrome	1		...			...			...	NA	8
497	KEAA00881	KEAA00882	2020-02-14T14:09:08.432+03:00	2020-02-14T14:24:14.876+03:00	2020-02-14	kemricdc-kt-enketo.qed.ai:3ImMDEfa98syGbUG	subscriberid not found	kemricdc-kt-enketo.qed.ai:3ImMDEfa98syGbUG	phonenumber not found	KEAA00881_01_01	2.0.0	no		NA	4	KE01	KE02	KE03	KE04	KE05				NA	NA	2020-01-31	Infant (28 days to less than 12 months)	Infant (28 days to less than 12 months)				NA	Yes		...		No	toxic effects of carbon monoxide poisoning	2		...			...			...	NA	NA
498	KEAA00883	KEAA00884	2020-02-04T10:42:44.671+03:00	2020-02-04T10:52:25.530+03:00	2020-02-04	kemricdc-kt-enketo.qed.ai:Uhd9foFBZ5vcXDeN	subscriberid not found	kemricdc-kt-enketo.qed.ai:Uhd9foFBZ5vcXDeN	phonenumber not found	KEAA00883_01_01	2.0.0	no		NA	4	KE01	KE02	KE03	KE04	KE05				NA	NA	2020-01-31	Stillbirth	Stillbirth				NA	Yes		...		No	intrauterine hypoxia	1									NA	NA
499	KEAA00885	KEAA00886	2020-03-05T16:47:39.608+03:00	2020-03-05T17:00:38.835+03:00	2020-03-05	kemricdc-kt-enketo.qed.ai:HAA3BrnsSofKZeuS	subscriberid not found	kemricdc-kt-enketo.qed.ai:HAA3BrnsSofKZeuS	phonenumber not found	KEAA00885_01_01	2.0.0	no		NA	4	KE01	KE02	KE03	KE04	KE05	KE06			NA	NA	2020-02-28	Infant (28 days to less than 12 months)	Infant (28 days to less than 12 months)				NA	Yes		...		Yes	marasmus (e41)	1		...			...			...	NA	3
500	KEAA00887	KEAA00888	2020-03-02T11:39:55.112+03:00	2020-03-02T11:58:16.829+03:00	2020-03-02	kemricdc-kt-enketo.qed.ai:Uhd9foFBZ5vcXDeN	subscriberid not found	kemricdc-kt-enketo.qed.ai:Uhd9foFBZ5vcXDeN	phonenumber not found	KEAA00887_01_01	2.0.0	no		NA	4	KE01	KE02	KE03	KE04	KE05	KE06			NA	NA	2020-02-28	Infant (28 days to less than 12 months)	Infant (28 days to less than 12 months)			Include Maternal Questions	NA	Yes		...		Yes	malaria with cerebral complication	1	Plasmodium falciparum	Plasmodium falciparum			...			...	NA	1
501	KEAA00889	KEAA00890	2020-05-05T11:21:39.778+03:00	2020-05-05T12:08:06.644+03:00	2020-05-05	kemricdc-kt-enketo.qed.ai:gEIDzGTA8JPjHRS1	subscriberid not found	kemricdc-kt-enketo.qed.ai:gEIDzGTA8JPjHRS1	phonenumber not found	KEAA00889_01_01	2.0.0	no		NA	4	KE01	KE02	KE03	KE04	KE05	KE06			NA	NA	2020-02-28	Stillbirth	Stillbirth				NA	Yes		...		No	intrauterine hypoxia	1									NA	NA
502	KEAA00891	KEAA00892	2020-03-02T11:02:32.259+03:00	2020-04-09T14:24:33.226+03:00	2020-03-02	kemricdc-kt-enketo.qed.ai:Uhd9foFBZ5vcXDeN	subscriberid not found	kemricdc-kt-enketo.qed.ai:Uhd9foFBZ5vcXDeN	phonenumber not found	KEAA00891_01_01	2.0.0	no		NA	4	KE01	KE02	KE03	KE04	KE05	KE06			NA	NA	2020-02-28	Late Neonate (7 to 27 days)	Late Neonate (7 to 27 days)				NA	No	Inconclusive Data	Inconclusive Data		No	undetermined										NA	NA
503	KEAA00893	KEAA00894	2019-11-11T10:00:22.915+03:00	2019-11-11T10:00:43.433+03:00	2019-11-11	kemricdc-kt-enketo.qed.ai:HAA3BrnsSofKZeuS	subscriberid not found	kemricdc-kt-enketo.qed.ai:HAA3BrnsSofKZeuS	phonenumber not found			no		NA	NA									NA	NA							NA																NA	NA
504	KEAA00895	KEAA00896	2020-03-02T10:25:39.058+03:00	2020-03-02T11:02:09.993+03:00	2020-03-02	kemricdc-kt-enketo.qed.ai:Uhd9foFBZ5vcXDeN	subscriberid not found	kemricdc-kt-enketo.qed.ai:Uhd9foFBZ5vcXDeN	phonenumber not found	KEAA00895_01_01	2.0.0	no		NA	4	KE01	KE02	KE03	KE04	KE05				NA	NA	2020-02-28	Late Neonate (7 to 27 days)	Late Neonate (7 to 27 days)				NA	Yes		...		Yes	pneumonia	2	Klebsiella pneumoniae	Klebsiella pneumoniae			...			...	NA	NA
505	KEAA00897	KEAA00898	2019-10-29T14:46:13.330+03:00	2019-10-29T15:00:45.023+03:00		kemricdc-kt-enketo.qed.ai:tlXFsEDyii0urJcZ	subscriberid not found							NA	NA									NA	NA							NA																NA	NA
506	KEAA00899	KEAA00900	2019-11-18T14:59:17.984+03:00	2019-11-18T14:59:35.996+03:00	2019-11-18	kemricdc-kt-enketo.qed.ai:Uhd9foFBZ5vcXDeN	subscriberid not found	kemricdc-kt-enketo.qed.ai:Uhd9foFBZ5vcXDeN	phonenumber not found			no		NA	NA									NA	NA							NA																NA	NA
507	KEAA00901	KEAA00902	2019-10-30T13:58:21.378+03:00	2019-10-30T14:44:56.645+03:00		kemricdc-kt-enketo.qed.ai:qQ995g0CXaqI3HNR	subscriberid not found							NA	NA									NA	NA							NA																NA	NA
508	KEAA00903	KEAA00904	2019-11-04T09:01:51.314+03:00	2019-11-04T09:12:32.272+03:00		kemricdc-kt-enketo.qed.ai:ZBbFNXZXII3KNmoK	subscriberid not found							NA	NA									NA	NA							NA																NA	NA
509	KEAA00905	KEAA00906	2019-11-02T13:42:47.153+03:00	2019-11-02T13:47:43.836+03:00		kemricdc-kt-enketo.qed.ai:5xXJNxmBK3EtWS85	subscriberid not found							NA	NA									NA	NA							NA																NA	NA
510	KEAA00907		2019-11-02T13:48:08.183+03:00	2019-11-02T14:05:14.692+03:00		kemricdc-kt-enketo.qed.ai:5xXJNxmBK3EtWS85	subscriberid not found							NA	NA									NA	NA							NA																NA	NA
511	KEAA00908	KEAA00909	2020-04-29T11:50:40.228+03:00	2020-04-29T12:07:39.400+03:00	2020-04-29	kemricdc-kt-enketo.qed.ai:Uhd9foFBZ5vcXDeN	subscriberid not found	kemricdc-kt-enketo.qed.ai:Uhd9foFBZ5vcXDeN	phonenumber not found	KEAA00908_01_01	2.0.0	no		NA	4	KE01	KE02	KE03	KE04	KE05	KE06			NA	NA	2020-04-23	Death in the first 24 hours	Death in the first 24 hours				NA	Yes		...		No	severe birth asphyxia	1		...			...			...	NA	NA
512	KEAA00910	KEAA00911	2020-04-29T11:57:19.043+03:00	2020-04-30T09:53:58.975+03:00	2020-04-29	kemricdc-kt-enketo.qed.ai:gEIDzGTA8JPjHRS1	subscriberid not found	kemricdc-kt-enketo.qed.ai:gEIDzGTA8JPjHRS1	phonenumber not found	KEAA00910_01_01	2.0.0	no		NA	4	KE01	KE02	KE03	KE04	KE05	KE06			NA	NA	2020-04-23	Infant (28 days to less than 12 months)	Infant (28 days to less than 12 months)			Include Maternal Questions	NA	Yes		...		Yes	cerebral malaria	1	Plasmodium knowlesi	Plasmodium knowlesi			...			...	NA	NA
513	KEAA00912	KEAA00913	2020-03-13T12:42:26.692+03:00	2020-04-09T14:42:22.189+03:00	2020-03-13	kemricdc-kt-enketo.qed.ai:3ImMDEfa98syGbUG	subscriberid not found	kemricdc-kt-enketo.qed.ai:3ImMDEfa98syGbUG	phonenumber not found	KEAA00912_01_01	2.0.0	no		NA	4	KE01	KE02	KE03	KE04	KE05	KE06			NA	NA	2020-02-27	Child (12 months to less than 60 months)	Child (12 months to less than 60 months)				NA	Yes		...		Yes	hiv disease	1	Other Etiology/Agent	Other Etiology/Agent	Human Immunodeficiency Virus		...			...	NA	2
514	KEAA00914	KEAA00915	2020-07-18T07:43:22.602+03:00	2021-01-05T17:35:03.028+03:00	2020-07-18	kemricdc-kt-enketo.qed.ai:gEIDzGTA8JPjHRS1	subscriberid not found	kemricdc-kt-enketo.qed.ai:gEIDzGTA8JPjHRS1	phonenumber not found	KEAA00914_01_01	2.0.0	no		NA	4	KE01	KE02	KE03	KE04	KE05	KE06			NA	NA	2020-02-28	Death in the first 24 hours	Death in the first 24 hours				NA	Yes				No	meconium aspiration	1									NA	4
515	KEAA00916	KEAA00917	2020-11-03T09:17:04.721+03:00	2020-11-03T09:54:52.248+03:00	2020-11-03	kemricdc-kt-enketo.qed.ai:3ImMDEfa98syGbUG	subscriberid not found	kemricdc-kt-enketo.qed.ai:3ImMDEfa98syGbUG	phonenumber not found	KEAA00916_01_01	2.0.0	no		NA	4	KE01	KE02	KE03	KE04	KE05	KE06			NA	NA	2020-02-20	Stillbirth	Stillbirth	Antepartum (before onset of labor)	Antepartum		NA	Yes				No	hydrops fetalis not due to haemolytic disease										NA	NA
516	KEAA00918	KEAA00919	2020-03-05T16:08:46.213+03:00	2020-03-05T16:26:36.265+03:00	2020-03-05	kemricdc-kt-enketo.qed.ai:HAA3BrnsSofKZeuS	subscriberid not found	kemricdc-kt-enketo.qed.ai:HAA3BrnsSofKZeuS	phonenumber not found	KEAA00918_01_01	2.0.0	no		NA	4	KE01	KE02	KE03	KE04	KE05	KE06			NA	NA	2020-02-27	Death in the first 24 hours	Death in the first 24 hours				NA	Yes		...		No	immediate cause of death: intrauterine hypoxia (p20.9)	1		...			...			...	NA	NA
517	KEAA00920	KEAA00921	2020-03-05T17:01:18.859+03:00	2020-03-05T17:11:11.016+03:00	2020-03-05	kemricdc-kt-enketo.qed.ai:HAA3BrnsSofKZeuS	subscriberid not found	kemricdc-kt-enketo.qed.ai:HAA3BrnsSofKZeuS	phonenumber not found	KEAA00920_01_01	2.0.0	no		NA	4	KE01	KE02	KE03	KE04	KE05	KE06			NA	NA	2020-02-27	Stillbirth	Stillbirth				NA	Yes		...		No	intrauterine hypoxia (p20.9)	1									NA	NA
518	KEAA00922	KEAA00923	2020-03-13T12:28:17.424+03:00	2020-06-15T16:52:08.047+03:00	2020-03-13	kemricdc-kt-enketo.qed.ai:Uhd9foFBZ5vcXDeN	subscriberid not found	kemricdc-kt-enketo.qed.ai:Uhd9foFBZ5vcXDeN	phonenumber not found	KEAA00922_01_01	2.0.0	no		NA	4	KE01	KE02	KE03	KE04	KE05	KE06			NA	NA	2020-04-23	Death in the first 24 hours	Death in the first 24 hours				NA	No	Inconclusive Data	Inconclusive Data		No	undetermined										NA	NA
519	KEAA00924		2020-03-05T16:27:55.422+03:00	2020-03-05T16:47:31.077+03:00	2020-03-05	kemricdc-kt-enketo.qed.ai:HAA3BrnsSofKZeuS	subscriberid not found	kemricdc-kt-enketo.qed.ai:HAA3BrnsSofKZeuS	phonenumber not found	KEAA00924_01_01	2.0.0	no		NA	4	KE01	KE02	KE03	KE04	KE05	KE06			NA	NA	2020-02-27	Child (12 months to less than 60 months)	Child (12 months to less than 60 months)				NA	Yes		...		Yes	cerebral malaria (b50.0)	1	Plasmodium falciparum	Plasmodium falciparum			...			...	NA	4
520	KEAA00925	KEAA00926	2019-11-16T11:38:44.134+03:00	2019-11-16T11:44:41.457+03:00		kemricdc-kt-enketo.qed.ai:ZBbFNXZXII3KNmoK	subscriberid not found							NA	NA									NA	NA							NA																NA	NA
521	KEAA00927	KEAA00928	2019-11-19T14:51:56.404+03:00	2019-11-19T15:01:30.764+03:00		kemricdc-kt-enketo.qed.ai:ZBbFNXZXII3KNmoK	subscriberid not found							NA	NA									NA	NA							NA																NA	NA
522	KEAA00929	KEAA00930	2019-11-20T11:37:39.306+03:00	2019-11-20T11:45:25.275+03:00		kemricdc-kt-enketo.qed.ai:ZBbFNXZXII3KNmoK	subscriberid not found							NA	NA									NA	NA							NA																NA	NA
523	KEAA00931	KEAA00932	2019-11-18T14:33:18.486+03:00	2019-11-18T14:47:57.862+03:00		kemricdc-kt-enketo.qed.ai:5xXJNxmBK3EtWS85	subscriberid not found							NA	NA									NA	NA							NA																NA	NA
524	KEAA00933	KEAA00930	2019-11-21T15:08:25.186+03:00	2019-11-21T15:57:32.600+03:00		kemricdc-kt-enketo.qed.ai:ZBbFNXZXII3KNmoK	subscriberid not found							NA	NA									NA	NA							NA																NA	NA
525	KEAA00934	KEAA00935	2020-07-18T08:12:14.276+03:00	2021-04-14T10:35:45.750+03:00	2020-07-18	kemricdc-kt-enketo.qed.ai:gEIDzGTA8JPjHRS1	subscriberid not found	kemricdc-kt-enketo.qed.ai:gEIDzGTA8JPjHRS1	phonenumber not found	KEAA00934_01_01	2.0.0	no		NA	4	KE01	KE02	KE03	KE04	KE05	KE06			NA	NA	2020-06-30	Stillbirth	Stillbirth	Intrapartum (during labor)	Intrapartum		NA	Yes				No	intrauterine hypoxia										NA	NA
526	KEAA00936	KEAA00937	2020-04-29T11:26:58.127+03:00	2020-04-29T11:50:37.522+03:00	2020-04-29	kemricdc-kt-enketo.qed.ai:Uhd9foFBZ5vcXDeN	subscriberid not found	kemricdc-kt-enketo.qed.ai:Uhd9foFBZ5vcXDeN	phonenumber not found	KEAA00936_01_01	2.0.0	no		NA	4	KE01	KE02	KE03	KE04	KE05	KE06			NA	NA	2020-04-23	Stillbirth	Stillbirth				NA	Yes		...		No	intrauterine hypoxia (unspecified)	1									NA	NA
527	KEAA00939	KEAA00940	2020-03-13T08:39:39.172+03:00	2020-04-09T14:35:21.852+03:00	2020-03-13	kemricdc-kt-enketo.qed.ai:3ImMDEfa98syGbUG	subscriberid not found	kemricdc-kt-enketo.qed.ai:3ImMDEfa98syGbUG	phonenumber not found	KEAA00939_01_01	2.0.0	no		NA	4	KE01	KE02	KE03	KE04	KE05	KE06			NA	NA	2020-02-27	Stillbirth	Stillbirth				NA	Yes		...		No	intrauterine hypoxia	1									NA	NA
528	KEAA00941	KEAA00942	2020-05-27T02:50:09.612+03:00	2020-05-27T14:50:15.907+03:00	2020-05-27	kemricdc-kt-enketo.qed.ai:3ImMDEfa98syGbUG	subscriberid not found	kemricdc-kt-enketo.qed.ai:3ImMDEfa98syGbUG	phonenumber not found	KEAA00941_01_01	2.0.0	no		NA	4	KE01	KE02	KE03	KE04	KE06				NA	NA	2020-04-23	Death in the first 24 hours	Death in the first 24 hours				NA	Yes				No	respiratory distress syndrome (rds)	1									NA	NA
529	KEAA00943	KEAA00944	2020-03-05T17:11:54.958+03:00	2020-03-05T17:22:29.243+03:00	2020-03-05	kemricdc-kt-enketo.qed.ai:HAA3BrnsSofKZeuS	subscriberid not found	kemricdc-kt-enketo.qed.ai:HAA3BrnsSofKZeuS	phonenumber not found	KEAA00943_01_01	2.0.0	no		NA	4	KE01	KE02	KE03	KE04	KE05	KE06			NA	NA	2020-02-28	Stillbirth	Stillbirth				NA	Yes		...		No	intrauterine hypoxia (p20.9)										NA	NA
530	KEAA00945	KEAA00946	2020-04-30T11:27:15.306+03:00	2020-05-05T11:21:34.845+03:00	2020-04-30	kemricdc-kt-enketo.qed.ai:gEIDzGTA8JPjHRS1	subscriberid not found	kemricdc-kt-enketo.qed.ai:gEIDzGTA8JPjHRS1	phonenumber not found	KEAA00945_01_01	2.0.0	no		NA	4	KE01	KE02	KE03	KE04	KE05	KE06			NA	NA	2020-04-23	Stillbirth	Stillbirth				NA	Yes		...		No	intrauterine hypoxia	1									NA	NA
531	KEAA00947	KEAA00948	2020-03-13T14:06:11.366+03:00	2020-03-13T15:34:23.781+03:00	2020-03-13	kemricdc-kt-enketo.qed.ai:3ImMDEfa98syGbUG	subscriberid not found	kemricdc-kt-enketo.qed.ai:3ImMDEfa98syGbUG	phonenumber not found	KEAA00947_01_01	2.0.0	no		NA	4	KE01	KE02	KE03	KE04	KE05	KE06			NA	NA	2020-02-28	Infant (28 days to less than 12 months)	Infant (28 days to less than 12 months)			Include Maternal Questions	NA	Yes		...		Yes	other preterm infant	3		...			...			...	NA	NA
532	KEAA00949	KEAA00950	2021-01-06T11:59:35.156+03:00	2022-05-25T18:35:49.852+03:00	2021-01-06	kemricdc-kt-enketo.qed.ai:gEIDzGTA8JPjHRS1	subscriberid not found	kemricdc-kt-enketo.qed.ai:gEIDzGTA8JPjHRS1	phonenumber not found	KEAA00949_01_01	2.0.0	no		NA	4	KE01	KE02	KE03	KE04	KE05	KE06			NA	NA	2020-02-28	Death in the first 24 hours	Death in the first 24 hours				NA	Yes				No	respiratory distress syndrome	1									NA	NA
533	KEAA00951	KEAA00952	2020-07-18T10:05:32.001+03:00	2021-04-14T10:27:06.255+03:00	2020-07-18	kemricdc-kt-enketo.qed.ai:gEIDzGTA8JPjHRS1	subscriberid not found	kemricdc-kt-enketo.qed.ai:gEIDzGTA8JPjHRS1	phonenumber not found	KEAA00951_01_01	2.0.0	no		NA	4	KE01	KE02	KE03	KE04	KE05	KE06			NA	NA	2020-07-01	Stillbirth	Stillbirth	Intrapartum (during labor)	Intrapartum		NA	Yes				No	intrauterine hypoxia	1									NA	NA
534	KEAA00953	KEAA00954	2020-08-31T13:13:09.870+03:00	2020-11-02T17:23:12.269+03:00	2020-08-31	kemricdc-kt-enketo.qed.ai:Uhd9foFBZ5vcXDeN	subscriberid not found	kemricdc-kt-enketo.qed.ai:Uhd9foFBZ5vcXDeN	phonenumber not found	KEAA00953_01_01	2.0.0	no		NA	4	KE01	KE02	KE03	KE04	KE05				NA	NA	2020-08-27	Infant (28 days to less than 12 months)	Infant (28 days to less than 12 months)				NA	Yes				Yes	past malaria	1	Plasmodium falciparum	Plasmodium falciparum							NA	NA
535	KEAA00955	KEAA00956	2020-05-27T01:52:46.321+03:00	2020-05-27T02:49:44.655+03:00	2020-05-27	kemricdc-kt-enketo.qed.ai:3ImMDEfa98syGbUG	subscriberid not found	kemricdc-kt-enketo.qed.ai:3ImMDEfa98syGbUG	phonenumber not found	KEAA00955_01_01	2.0.0	no		NA	4	KE01	KE02	KE03	KE04	KE05	KE06			NA	NA	2020-04-23	Stillbirth	Stillbirth				NA	Yes				No	intrauterine hypoxia	1									NA	NA
536	KEAA00957	KEAA00958	2020-07-20T13:42:47.501+03:00	2020-07-20T14:36:17.428+03:00	2020-07-20	kemricdc-kt-enketo.qed.ai:3ImMDEfa98syGbUG	subscriberid not found	kemricdc-kt-enketo.qed.ai:3ImMDEfa98syGbUG	phonenumber not found	KEAA00957_01_01	2.0.0	no		NA	4	KE01	KE02	KE03	KE04	KE05	KE06			NA	NA	2020-06-30	Infant (28 days to less than 12 months)	Infant (28 days to less than 12 months)				NA	Yes				Yes	malnutrition (miasmic-kwashiorkor)	1									NA	3
537	KEAA00959	KEAA00960	2020-04-28T11:25:05.293+03:00	2020-04-28T11:46:46.245+03:00	2020-04-28	kemricdc-kt-enketo.qed.ai:HAA3BrnsSofKZeuS	subscriberid not found	kemricdc-kt-enketo.qed.ai:HAA3BrnsSofKZeuS	phonenumber not found	KEAA00959_01_01	2.0.0	no		NA	4	KE01	KE02	KE03	KE04	KE05	KE06			NA	NA	2020-04-23	Stillbirth	Stillbirth				NA	Yes		...		No	intrauterine hypoxia (p21.9)	1									NA	NA
538	KEAA00961	KEAA00962	2020-07-09T11:34:18.796+03:00	2020-08-27T16:34:44.407+03:00	2020-07-09	kemricdc-kt-enketo.qed.ai:Uhd9foFBZ5vcXDeN	subscriberid not found	kemricdc-kt-enketo.qed.ai:Uhd9foFBZ5vcXDeN	phonenumber not found	KEAA00961_01_01	2.0.0	no		NA	4	KE01	KE02	KE03	KE04	KE05	KE06			NA	NA	2020-06-30	Infant (28 days to less than 12 months)	Infant (28 days to less than 12 months)				NA	Yes				Yes	malnutrition	1									NA	NA
539	KEAA00963	KEAA00964	2020-07-22T16:21:17.381+03:00	2021-01-05T12:39:43.793+03:00	2020-07-22	kemricdc-kt-enketo.qed.ai:DuX1bLXdMg9EfCt9	subscriberid not found	kemricdc-kt-enketo.qed.ai:DuX1bLXdMg9EfCt9	phonenumber not found	KEAA00963_01_01	2.0.0	no		NA	4	KE01	KE02	KE03	KE04	KE05	KE06			NA	NA	2020-06-30	Child (12 months to less than 60 months)	Child (12 months to less than 60 months)				NA	Yes				No	malaria with cerebral complications (b50.0)	1	Plasmodium falciparum	Plasmodium falciparum							NA	NA
540	KEAA00965	KEAA00966	2020-07-18T10:44:31.943+03:00	2021-01-04T12:46:58.569+03:00	2020-07-18	kemricdc-kt-enketo.qed.ai:gEIDzGTA8JPjHRS1	subscriberid not found	kemricdc-kt-enketo.qed.ai:gEIDzGTA8JPjHRS1	phonenumber not found	KEAA00965_01_01	2.0.0	no		NA	4	KE01	KE02	KE03	KE04	KE05	KE06			NA	NA	2020-06-30	Infant (28 days to less than 12 months)	Infant (28 days to less than 12 months)				NA	Yes				No	gastroenteritis	1	Rotavirus non-typable	Rotavirus non-typable							NA	2
541	KEAA00967		2020-07-21T13:36:21.632+03:00	2021-02-23T10:36:52.222+03:00	2020-07-21	kemricdc-kt-enketo.qed.ai:3ImMDEfa98syGbUG	subscriberid not found	kemricdc-kt-enketo.qed.ai:3ImMDEfa98syGbUG	phonenumber not found	KEAA00967_01_01	2.0.0	no		NA	4	KE01	KE02	KE03	KE04	KE05	KE06			NA	NA	2020-06-30	Child (12 months to less than 60 months)	Child (12 months to less than 60 months)				NA	Yes				Yes	liver disease unspecified	1									NA	NA
542	KEAA00968	KEAA00969	2020-07-08T12:19:31.043+03:00	2021-04-14T17:04:30.345+03:00	2020-07-08	kemricdc-kt-enketo.qed.ai:Uhd9foFBZ5vcXDeN	subscriberid not found	kemricdc-kt-enketo.qed.ai:Uhd9foFBZ5vcXDeN	phonenumber not found	KEAA00968_01_01	2.0.0	no		NA	4	KE01	KE02	KE03	KE04	KE05	KE06			NA	NA	2020-06-30	Stillbirth	Stillbirth	Intrapartum (during labor)	Intrapartum		NA	Yes				No	intrauterine hypoxia	1									NA	NA
543	KEAA00970	KEAA00971	2022-01-10T15:44:03.416+03:00	2023-01-15T19:20:16.781+03:00	2022-01-10	kemricdc-kt-enketo.qed.ai:jQaF3HSAYDLDV2iQ	subscriberid not found	kemricdc-kt-enketo.qed.ai:jQaF3HSAYDLDV2iQ	phonenumber not found	KEAA00970_01_01	2.0.0	no		NA	4	KE01	KE02	KE03	KE04	KE05	KE06			NA	NA	2020-06-29	Death in the first 24 hours	Death in the first 24 hours				NA	No															NA	NA
544	KEAA00972	KEAA00973	2020-07-21T11:13:02.996+03:00	2021-04-14T18:07:09.410+03:00	2020-07-21	kemricdc-kt-enketo.qed.ai:3ImMDEfa98syGbUG	subscriberid not found	kemricdc-kt-enketo.qed.ai:3ImMDEfa98syGbUG	phonenumber not found	KEAA00972_01_01	2.0.0	no		NA	4	KE01	KE02	KE03	KE04	KE05	KE06			NA	NA	2020-06-30	Stillbirth	Stillbirth	Antepartum (before onset of labor)	Antepartum		NA	Yes				No	intrauterine hypoxia										NA	NA
545	KEAA00974	KEAA00975	2021-01-06T16:21:49.077+03:00	2021-01-06T16:49:55.388+03:00	2021-01-06	kemricdc-kt-enketo.qed.ai:gEIDzGTA8JPjHRS1	subscriberid not found	kemricdc-kt-enketo.qed.ai:gEIDzGTA8JPjHRS1	phonenumber not found	KEAA00974_01_01	2.0.0	no		NA	4	KE01	KE03	KE04	KE05	KE06				NA	NA	2020-10-13	Infant (28 days to less than 12 months)	Infant (28 days to less than 12 months)				NA	Yes				Yes	malnutrition	1									NA	NA
546	KEAA00976	KEAA00977	2020-07-21T09:53:26.392+03:00	2020-07-21T10:45:05.908+03:00	2020-07-21	kemricdc-kt-enketo.qed.ai:gEIDzGTA8JPjHRS1	subscriberid not found	kemricdc-kt-enketo.qed.ai:gEIDzGTA8JPjHRS1	phonenumber not found	KEAA00976_01_01	2.0.0	no		NA	4	KE01	KE02	KE03	KE04	KE05	KE06			NA	NA	2020-06-30	Infant (28 days to less than 12 months)	Infant (28 days to less than 12 months)				NA	Yes				Yes	malnutrition	1									NA	NA
547	KEAA00978	KEAA00979	2019-12-31T11:51:48.765+03:00	2019-12-31T11:55:38.169+03:00		kemricdc-kt-enketo.qed.ai:5xXJNxmBK3EtWS85	subscriberid not found							NA	NA									NA	NA							NA																NA	NA
548	KEAA00980		2020-07-21T11:38:54.044+03:00	2020-07-21T13:36:13.429+03:00	2020-07-21	kemricdc-kt-enketo.qed.ai:3ImMDEfa98syGbUG	subscriberid not found	kemricdc-kt-enketo.qed.ai:3ImMDEfa98syGbUG	phonenumber not found	KEAA00980_01_01	2.0.0	no		NA	4	KE01	KE02	KE03	KE04	KE05	KE06			NA	NA	2020-06-30	Child (12 months to less than 60 months)	Child (12 months to less than 60 months)				NA	Yes				Yes	leukemia unspecified	1									NA	NA
549	KEAA00981	KEAA00982	2020-07-22T15:39:50.895+03:00	2020-07-22T15:55:49.077+03:00	2020-07-22	kemricdc-kt-enketo.qed.ai:DuX1bLXdMg9EfCt9	subscriberid not found	kemricdc-kt-enketo.qed.ai:DuX1bLXdMg9EfCt9	phonenumber not found	KEAA00981_01_01	2.0.0	no		NA	4	KE01	KE02	KE03	KE04	KE05				NA	NA	2020-06-30	Infant (28 days to less than 12 months)	Infant (28 days to less than 12 months)				NA	Yes				Yes	malnutrition (e42)	1									NA	NA
550	KEAA00983	KEAA00984	2020-07-08T12:39:13.321+03:00	2021-01-04T13:01:57.911+03:00	2020-07-08	kemricdc-kt-enketo.qed.ai:Uhd9foFBZ5vcXDeN	subscriberid not found	kemricdc-kt-enketo.qed.ai:Uhd9foFBZ5vcXDeN	phonenumber not found	KEAA00983_01_01	2.0.0	no		NA	4	KE01	KE02	KE03	KE04	KE05	KE06			NA	NA	2020-07-01	Stillbirth	Stillbirth	Intrapartum (during labor)	Intrapartum		NA	Yes				No	intrauterine hypoxia	2									NA	NA
551	KEAA00985	KEAA00986	2020-01-03T14:22:40.473+03:00	2022-03-10T11:09:57.136+03:00		kemricdc-kt-enketo.qed.ai:5xXJNxmBK3EtWS85	subscriberid not found							NA	NA									NA	NA							NA																NA	NA
552	KEAA00987	KEAA00988	2020-07-19T15:26:49.475+03:00	2021-01-04T13:50:43.887+03:00	2020-07-19	kemricdc-kt-enketo.qed.ai:3ImMDEfa98syGbUG	subscriberid not found	kemricdc-kt-enketo.qed.ai:3ImMDEfa98syGbUG	phonenumber not found	KEAA00987_01_01	2.0.0	no		NA	4	KE01	KE02	KE03	KE04	KE05	KE06			NA	NA	2020-07-01	Stillbirth	Stillbirth	Intrapartum (during labor)	Intrapartum		NA	Yes				No	severe birth asphyxia	1									NA	NA
553	KEAA00989	KEAA00990	2020-07-22T15:56:00.118+03:00	2021-01-04T14:31:08.217+03:00	2020-07-22	kemricdc-kt-enketo.qed.ai:DuX1bLXdMg9EfCt9	subscriberid not found	kemricdc-kt-enketo.qed.ai:DuX1bLXdMg9EfCt9	phonenumber not found	KEAA00989_01_01	2.0.0	no		NA	4	KE01	KE02	KE03	KE04	KE05	KE06			NA	NA	2020-07-01	Stillbirth	Stillbirth	Antepartum (before onset of labor)	Antepartum		NA	Yes				No	intrauterine hypoxia, unspecified	1									NA	NA
554	KEAA00991	KEAA00992	2020-01-10T13:31:55.978+03:00	2020-01-10T13:44:56.231+03:00		kemricdc-kt-enketo.qed.ai:5xXJNxmBK3EtWS85	subscriberid not found							NA	NA									NA	NA							NA																NA	NA
555	KEAA00993	KEAA00994	2020-11-17T11:55:45.651+03:00	2021-01-04T14:53:12.850+03:00	2020-11-17	kemricdc-kt-enketo.qed.ai:Uhd9foFBZ5vcXDeN	subscriberid not found	kemricdc-kt-enketo.qed.ai:Uhd9foFBZ5vcXDeN	phonenumber not found	KEAA00993_01_10	2.0.0	no		NA	4	KE01	KE02	KE03	KE04	KE05	KE06			NA	NA	2020-10-14	Infant (28 days to less than 12 months)	Infant (28 days to less than 12 months)				NA	Yes				No	undetermined										NA	NA
556	KEAA00995	KEAA00996	2020-07-21T10:45:20.704+03:00	2020-07-21T11:17:36.825+03:00	2020-07-21	kemricdc-kt-enketo.qed.ai:gEIDzGTA8JPjHRS1	subscriberid not found	kemricdc-kt-enketo.qed.ai:gEIDzGTA8JPjHRS1	phonenumber not found	KEAA00995_01_01	2.0.0	no		NA	4	KE01	KE02	KE03	KE04	KE05	KE06			NA	NA	2020-07-01	Infant (28 days to less than 12 months)	Infant (28 days to less than 12 months)				NA	Yes				Yes	failure to thrive	1									NA	NA
557	KEAA00997	KEAA00998	2020-01-20T10:55:43.090+03:00	2020-01-20T11:01:52.137+03:00		kemricdc-kt-enketo.qed.ai:F8GmfDznfSRZPSTR	subscriberid not found							NA	NA									NA	NA							NA																NA	NA
558	KEAA00999	KEAA01000	2020-01-20T11:07:29.455+03:00	2020-01-20T11:17:00.300+03:00		kemricdc-kt-enketo.qed.ai:F8GmfDznfSRZPSTR	subscriberid not found							NA	NA									NA	NA							NA																NA	NA
559	KEAA01001		2020-08-31T14:15:24.459+03:00	2020-09-01T14:21:13.439+03:00	2020-08-31	kemricdc-kt-enketo.qed.ai:Uhd9foFBZ5vcXDeN	subscriberid not found	kemricdc-kt-enketo.qed.ai:Uhd9foFBZ5vcXDeN	phonenumber not found	KEAA01001_01_01	2.0.0	no		NA	4	KE01	KE02	KE03	KE04	KE05	KE06			NA	NA	2020-08-28	Child (12 months to less than 60 months)	Child (12 months to less than 60 months)				NA	Yes				Yes	intestinal obstruction	2									NA	NA
560	KEAA01002	KEAA01003	2020-09-01T18:26:02.295+03:00	2020-09-01T18:48:27.308+03:00	2020-09-01	kemricdc-kt-enketo.qed.ai:3ImMDEfa98syGbUG	subscriberid not found	kemricdc-kt-enketo.qed.ai:3ImMDEfa98syGbUG	phonenumber not found	KEAA01002_01_01	2.0.0	no		NA	4	KE01	KE02	KE03	KE04	KE05	KE06			NA	NA	2020-08-28	Child (12 months to less than 60 months)	Child (12 months to less than 60 months)				NA	Yes				Yes	down syndrome unspecified	1									NA	NA
561	KEAA01004	KEAA01005	2020-08-27T16:36:27.388+03:00	2020-11-02T14:31:52.988+03:00	2020-08-27	kemricdc-kt-enketo.qed.ai:3ImMDEfa98syGbUG	subscriberid not found	kemricdc-kt-enketo.qed.ai:3ImMDEfa98syGbUG	phonenumber not found	KEAA01004_01_01	2.0.0	no		NA	4	KE01	KE02	KE03	KE04	KE05	KE06			NA	NA	2020-07-01	Early Neonate (1 to 6 days)	Early Neonate (1 to 6 days)				NA	Yes				No	birth asphyxia	1									NA	2
562	KEAA01006	KEAA01007	2020-08-31T13:59:37.583+03:00	2020-11-02T16:45:29.842+03:00	2020-08-31	kemricdc-kt-enketo.qed.ai:gEIDzGTA8JPjHRS1	subscriberid not found	kemricdc-kt-enketo.qed.ai:gEIDzGTA8JPjHRS1	phonenumber not found	KEAA01006_01_01	2.0.0	no		NA	4	KE01	KE02	KE03	KE05	KE06				NA	NA	2020-07-01	Death in the first 24 hours	Death in the first 24 hours				NA	Yes				No	sepsis	2	Escherichia coli	Escherichia coli							NA	4
563	KEAA01008	KEAA01009	2020-09-07T09:26:48.620+03:00	2020-11-02T16:56:39.669+03:00	2020-09-07	kemricdc-kt-enketo.qed.ai:gEIDzGTA8JPjHRS1	subscriberid not found	kemricdc-kt-enketo.qed.ai:gEIDzGTA8JPjHRS1	phonenumber not found	KEAA01008_01_01	2.0.0	no		NA	4	KE01	KE02	KE03	KE04	KE05				NA	NA	2020-08-27	Death in the first 24 hours	Death in the first 24 hours				NA	Yes				No	intrauterine hypoxia	1									NA	NA
564	KEAA01010	KEAA01009	2020-09-15T14:26:45.476+03:00	2021-01-04T15:01:53.307+03:00	2020-09-15	kemricdc-kt-enketo.qed.ai:gEIDzGTA8JPjHRS1	subscriberid not found	kemricdc-kt-enketo.qed.ai:gEIDzGTA8JPjHRS1	phonenumber not found	KEAA01010_01_01	2.0.0	no		NA	4	KE01	KE02	KE03	KE04	KE05				NA	NA	2020-08-27	Death in the first 24 hours	Death in the first 24 hours				NA	Yes				No	intrauterine hypoxia	1									NA	NA
565	KEAA01011	KEAA01012	2021-01-07T15:12:08.894+03:00	2021-01-07T15:58:46.426+03:00	2021-01-07	kemricdc-kt-enketo.qed.ai:gEIDzGTA8JPjHRS1	subscriberid not found	kemricdc-kt-enketo.qed.ai:gEIDzGTA8JPjHRS1	phonenumber not found	KEAA01011_01_01	2.0.0	no		NA	4	KE01	KE02	KE03	KE04					NA	NA	2020-08-27	Child (12 months to less than 60 months)	Child (12 months to less than 60 months)				NA	Yes				Yes	malnutrition	1									NA	NA
566	KEAA01013	KEAA01014	2020-09-01T18:49:37.803+03:00	2021-04-14T09:52:17.072+03:00	2020-09-01	kemricdc-kt-enketo.qed.ai:3ImMDEfa98syGbUG	subscriberid not found	kemricdc-kt-enketo.qed.ai:3ImMDEfa98syGbUG	phonenumber not found	KEAA01013_01_01	2.0.0	no		NA	4	KE01	KE02	KE03	KE04	KE05				NA	NA	2020-08-27	Early Neonate (1 to 6 days)	Early Neonate (1 to 6 days)				NA	No	Incomplete Data	Incomplete Data	Dehydration, neonatal sepsis and hypoglycemia were listed as differential diagnosis but there was no adequate evidence for the same.												NA	NA
567	KEAA01015	KEAA01016	2020-09-01T20:43:35.804+03:00	2020-11-03T10:10:46.369+03:00	2020-09-01	kemricdc-kt-enketo.qed.ai:3ImMDEfa98syGbUG	subscriberid not found	kemricdc-kt-enketo.qed.ai:3ImMDEfa98syGbUG	phonenumber not found	KEAA01015_01_01	2.0.0	no		NA	4	KE01	KE02	KE03	KE04	KE05				NA	NA	2020-08-27	Death in the first 24 hours	Death in the first 24 hours				NA	Yes				No	respiratory distress syndrome	1									NA	NA
568	KEAA01017	KEAA01018	2020-01-30T17:13:31.031+03:00	2020-01-31T15:08:41.191+03:00		kemricdc-kt-enketo.qed.ai:F8GmfDznfSRZPSTR	subscriberid not found							NA	NA									NA	NA							NA																NA	NA
569	KEAA01019	KEAA01020	2020-01-31T15:40:45.876+03:00	2020-01-31T15:55:18.085+03:00		kemricdc-kt-enketo.qed.ai:F8GmfDznfSRZPSTR	subscriberid not found							NA	NA									NA	NA							NA																NA	NA
570	KEAA01021	KEAA01022	2020-08-31T13:23:57.179+03:00	2020-11-05T21:25:59.161+03:00	2020-08-31	kemricdc-kt-enketo.qed.ai:Uhd9foFBZ5vcXDeN	subscriberid not found	kemricdc-kt-enketo.qed.ai:Uhd9foFBZ5vcXDeN	phonenumber not found	KEAA01021_01_01	2.0.0	no		NA	4	KE01	KE02	KE03	KE04	KE05				NA	NA	2020-08-27	Stillbirth	Stillbirth	Antepartum (before onset of labor)	Antepartum		NA	Yes				No	intrauterine hypoxia	1									NA	NA
571	KEAA01023		2020-09-07T11:02:12.076+03:00	2020-11-02T15:59:39.634+03:00	2020-09-07	kemricdc-kt-enketo.qed.ai:gEIDzGTA8JPjHRS1	subscriberid not found	kemricdc-kt-enketo.qed.ai:gEIDzGTA8JPjHRS1	phonenumber not found	KEAA01023_01_01	2.0.0	no		NA	4	KE01	KE02	KE03	KE05	KE05				NA	NA	2020-08-27	Child (12 months to less than 60 months)	Child (12 months to less than 60 months)				NA	Yes				No	cerebral malaria	1	Plasmodium falciparum	Plasmodium falciparum							NA	6
572	KEAA01024	KEAA01025	2020-09-15T13:54:11.202+03:00	2020-11-02T16:04:11.222+03:00	2020-09-15	kemricdc-kt-enketo.qed.ai:gEIDzGTA8JPjHRS1	subscriberid not found	kemricdc-kt-enketo.qed.ai:gEIDzGTA8JPjHRS1	phonenumber not found	KEAA01024_01_01	2.0.0	no		NA	4	KE01	KE02	KE03	KE04	KE05				NA	NA	2020-08-27	Infant (28 days to less than 12 months)	Infant (28 days to less than 12 months)				NA	Yes				No	cerebral malaria	1	Plasmodium falciparum	Plasmodium falciparum							NA	1
573	KEAA01026	KEAA01027	2020-08-31T13:33:14.554+03:00	2020-11-05T21:28:08.160+03:00	2020-08-31	kemricdc-kt-enketo.qed.ai:Uhd9foFBZ5vcXDeN	subscriberid not found	kemricdc-kt-enketo.qed.ai:Uhd9foFBZ5vcXDeN	phonenumber not found	KEAA01026_01_01	2.0.0	no		NA	4	KE01	KE02	KE03	KE04	KE05				NA	NA	2020-08-27	Stillbirth	Stillbirth	Intrapartum (during labor)	Intrapartum		NA	Yes				No	intrauterine hypoxia	1									NA	NA
574	KEAA01028	KEAA01029	2020-02-07T13:58:25.477+03:00	2020-02-07T14:06:28.829+03:00		kemricdc-kt-enketo.qed.ai:5xXJNxmBK3EtWS85	subscriberid not found							NA	NA									NA	NA							NA																NA	NA
575	KEAA01030	KEAA01031	2021-03-08T10:07:21.872+03:00	2022-03-10T11:20:01.325+03:00		kemricdc-kt-enketo.qed.ai:5xXJNxmBK3EtWS85	subscriberid not found							NA	NA									NA	NA							NA																NA	NA
576	KEAA01032	KEAA01034	2020-11-16T10:38:26.157+03:00	2020-11-16T14:23:47.375+03:00	2020-11-16	kemricdc-kt-enketo.qed.ai:gEIDzGTA8JPjHRS1	subscriberid not found	kemricdc-kt-enketo.qed.ai:gEIDzGTA8JPjHRS1	phonenumber not found	KEAA01032_01_01	2.0.0	no		NA	4	KE01	KE02	KE03	KE04	KE05	KE06			NA	NA	2020-10-13	Stillbirth	Stillbirth	Intrapartum (during labor)	Intrapartum		NA	Yes				No	intrauterine hypoxia	1									NA	NA
577	KEAA01033	KEAA01034	2020-11-16T14:23:48.497+03:00	2020-11-16T15:10:10.360+03:00	2020-11-16	kemricdc-kt-enketo.qed.ai:gEIDzGTA8JPjHRS1	subscriberid not found	kemricdc-kt-enketo.qed.ai:gEIDzGTA8JPjHRS1	phonenumber not found	KEAA01033_01_01	2.0.0	no		NA	4	KE01	KE02	KE03	KE04	KE05	KE06			NA	NA	2020-10-13	Stillbirth	Stillbirth	Intrapartum (during labor)	Intrapartum		NA	Yes				No	intrauterine hypoxia	1									NA	NA
578	KEAA01035	KEAA01036	2020-08-31T13:41:50.789+03:00	2020-11-02T10:30:30.576+03:00	2020-08-31	kemricdc-kt-enketo.qed.ai:Uhd9foFBZ5vcXDeN	subscriberid not found	kemricdc-kt-enketo.qed.ai:Uhd9foFBZ5vcXDeN	phonenumber not found	KEAA01035_01_01	2.0.0	no		NA	4	KE01	KE02	KE03	KE04	KE05				NA	NA	2020-08-27	Death in the first 24 hours	Death in the first 24 hours				NA	Yes				No	birth asphyxia	1									NA	NA
579	KEAA01037	KEAA01038	2020-08-31T14:03:55.644+03:00	2020-11-02T11:32:18.386+03:00	2020-08-31	kemricdc-kt-enketo.qed.ai:Uhd9foFBZ5vcXDeN	subscriberid not found	kemricdc-kt-enketo.qed.ai:Uhd9foFBZ5vcXDeN	phonenumber not found	KEAA01037_01_01	2.0.0	no		NA	4	KE01	KE02	KE03	KE04	KE05	KE06			NA	NA	2020-08-28	Death in the first 24 hours	Death in the first 24 hours				NA	Yes				No	birth asphyxia	2									NA	NA
580	KEAA01039		2020-11-17T09:57:23.542+03:00	2021-01-05T11:56:57.470+03:00	2020-11-17	kemricdc-kt-enketo.qed.ai:Uhd9foFBZ5vcXDeN	subscriberid not found	kemricdc-kt-enketo.qed.ai:Uhd9foFBZ5vcXDeN	phonenumber not found	KEAA01039_01_01	2.0.0	no		NA	4	KE01	KE03	KE04	KE05	KE06				NA	NA	2020-10-13	Child (12 months to less than 60 months)	Child (12 months to less than 60 months)				NA	Yes				Yes	sepsis	1	Streptococcus pneumoniae	Streptococcus pneumoniae							NA	7
581	KEAA01040	KEAA01041	2020-11-13T08:56:25.113+03:00	2020-11-13T16:16:34.000+03:00	2020-11-13	kemricdc-kt-enketo.qed.ai:Uhd9foFBZ5vcXDeN	subscriberid not found	kemricdc-kt-enketo.qed.ai:Uhd9foFBZ5vcXDeN	phonenumber not found	KEAA01040_01_01	2.0.0	no		NA	4	KE01	KE02	KE04	KE05	KE06				NA	NA	2020-10-13	Stillbirth	Stillbirth	Intrapartum (during labor)	Intrapartum		NA	Yes				No	intrauterine hypoxia	1									NA	NA
582	KEAA01042	KEAA01043	2022-06-10T11:57:58.015+03:00	2022-06-10T12:49:22.246+03:00	2022-06-10	kemricdc-kt-enketo.qed.ai:8OaWEJEITzmwVATm	subscriberid not found	kemricdc-kt-enketo.qed.ai:8OaWEJEITzmwVATm	phonenumber not found	KEAA01042_01_01	2.0.0	no		NA	4	KE01	KE02	KE03	KE04	KE05	KE06			NA	NA	2020-10-13	Stillbirth	Stillbirth	Intrapartum (during labor)	Intrapartum		NA	Yes				No	intrauterine hypoxia	1									NA	NA
583	KEAA01044	KEAA01045	2021-02-23T15:59:01.634+03:00	2022-06-15T18:52:53.088+03:00	2021-02-23	kemricdc-kt-enketo.qed.ai:gEIDzGTA8JPjHRS1	subscriberid not found	kemricdc-kt-enketo.qed.ai:gEIDzGTA8JPjHRS1	phonenumber not found	KEAA01044_01_01	2.0.0	no		NA	4	KE01	KE02	KE03	KE04	KE05				NA	NA	2021-02-11	Late Neonate (7 to 27 days)	Late Neonate (7 to 27 days)				NA	Yes				Yes	pneumonia	1	Klebsiella pneumoniae	Klebsiella pneumoniae		Respiratory syncytical virus (RSV)	Respiratory syncytial virus (RSV)				NA	NA
584	KEAA01046	KEAA01047	2020-11-16T11:38:43.417+03:00	2020-11-16T15:12:18.238+03:00	2020-11-16	kemricdc-kt-enketo.qed.ai:3ImMDEfa98syGbUG	subscriberid not found	kemricdc-kt-enketo.qed.ai:3ImMDEfa98syGbUG	phonenumber not found	KEAA01046_01_01	2.0.0	no		NA	4	KE01	KE02	KE04	KE05					NA	NA	2020-10-14	Stillbirth	Stillbirth	Intrapartum (during labor)	Intrapartum		NA	Yes				No	intrauetrine hypoxia	1									NA	NA
585	KEAA01048	KEAA01049	2021-02-15T16:24:18.425+03:00	2021-04-05T10:44:52.210+08:00	2021-02-15	kemricdc-kt-enketo.qed.ai:Uhd9foFBZ5vcXDeN	subscriberid not found	kemricdc-kt-enketo.qed.ai:Uhd9foFBZ5vcXDeN	phonenumber not found	KEAA01048_01_01	2.0.0	no		NA	4	KE01	KE02	KE03	KE04	KE05	KE06			NA	NA	2021-02-12	Infant (28 days to less than 12 months)	Infant (28 days to less than 12 months)				NA	Yes				Yes	downs syndrome	1									NA	9
586	KEAA01050	KEAA01055	2020-11-03T08:36:09.466+03:00	2020-11-13T16:20:43.547+03:00	2020-11-03	kemricdc-kt-enketo.qed.ai:Uhd9foFBZ5vcXDeN	subscriberid not found	kemricdc-kt-enketo.qed.ai:Uhd9foFBZ5vcXDeN	phonenumber not found	KEAA01050_01_01	2.0.0	no		NA	4	KE01	KE02	KE05	KE06					NA	NA	2020-10-13	Stillbirth	Stillbirth	Intrapartum (during labor)	Intrapartum		NA	Yes				No	intrauterine hypoxia	1									NA	NA
587	KEAA01051	KEAA01054	2021-02-15T16:37:11.256+03:00	2021-04-05T10:47:02.386+08:00	2021-02-15	kemricdc-kt-enketo.qed.ai:Uhd9foFBZ5vcXDeN	subscriberid not found	kemricdc-kt-enketo.qed.ai:Uhd9foFBZ5vcXDeN	phonenumber not found	KEAA01051_01_01	2.0.0	no		NA	4	KE01	KE02	KE03	KE04	KE05	KE06			NA	NA	2021-02-11	Early Neonate (1 to 6 days)	Early Neonate (1 to 6 days)				NA	Yes				No	sepsis	1	Klebsiella pneumoniae	Klebsiella pneumoniae							NA	2
588	KEAA01052	KEAA01053	2020-11-05T09:14:55.174+03:00	2020-11-05T10:19:11.346+03:00	2020-11-05	kemricdc-kt-enketo.qed.ai:3ImMDEfa98syGbUG	subscriberid not found	kemricdc-kt-enketo.qed.ai:3ImMDEfa98syGbUG	phonenumber not found	KEAA01052_01_01	2.0.0	no		NA	4	KE01	KE03	KE04	KE05	KE06				NA	NA	2020-10-13	Death in the first 24 hours	Death in the first 24 hours				NA	Yes				No	bronchopneumonia	1									NA	NA
589	KEAA01056	KEAA01057	2020-11-17T09:34:23.702+03:00	2020-11-17T09:57:10.800+03:00	2020-11-17	kemricdc-kt-enketo.qed.ai:Uhd9foFBZ5vcXDeN	subscriberid not found	kemricdc-kt-enketo.qed.ai:Uhd9foFBZ5vcXDeN	phonenumber not found	KEAA01056_01_01	2.0.0	no		NA	4	KE01	KE03	KE04	KE05	KE06	KE02			NA	NA	2020-10-13	Stillbirth	Stillbirth	Intrapartum (during labor)	Intrapartum		NA	Yes				No	intra-uterine hypoxia	1									NA	NA
590	KEAA01058	KEAA01059	2021-02-23T14:30:26.857+03:00	2021-04-05T11:04:24.656+08:00	2021-02-23	kemricdc-kt-enketo.qed.ai:gEIDzGTA8JPjHRS1	subscriberid not found	kemricdc-kt-enketo.qed.ai:gEIDzGTA8JPjHRS1	phonenumber not found	KEAA01058_01_01	2.0.0	no		NA	4	KE01	KE02	KE03	KE04	KE05				NA	NA	2021-02-11	Infant (28 days to less than 12 months)	Infant (28 days to less than 12 months)				NA	Yes				Yes	multiple congenital malformation	1									NA	3
591	KEAA01060		2021-02-23T10:40:13.196+03:00	2021-04-05T10:57:43.974+08:00	2021-02-23	kemricdc-kt-enketo.qed.ai:3ImMDEfa98syGbUG	subscriberid not found	kemricdc-kt-enketo.qed.ai:3ImMDEfa98syGbUG	phonenumber not found	KEAA01060_01_01	2.0.0	no		NA	4	KE01	KE02	KE03	KE04	KE05	KE06			NA	NA	2021-02-12	Child (12 months to less than 60 months)	Child (12 months to less than 60 months)				NA	Yes				Yes	hiv disease resulting in other infectious and parasitic diseases	1	CH01899	Human Immunodeficiency Virus (HIV)							NA	NA
592	KEAA01061	KEAA01062	2021-02-17T15:29:00.910+03:00	2021-04-05T10:52:00.909+08:00	2021-02-17	kemricdc-kt-enketo.qed.ai:HAA3BrnsSofKZeuS	subscriberid not found	kemricdc-kt-enketo.qed.ai:HAA3BrnsSofKZeuS	phonenumber not found	KEAA01061_01_01	2.0.0	no		NA	4	KE01	KE02	KE03	KE04	KE05		KE06		NA	NA	2021-02-11	Infant (28 days to less than 12 months)	Infant (28 days to less than 12 months)				NA	Yes				No	aspiration pneumonia (j69.0)	3									NA	NA
593	KEAA01063		2021-02-15T16:57:46.320+03:00	2021-04-05T10:48:39.771+08:00	2021-02-15	kemricdc-kt-enketo.qed.ai:Uhd9foFBZ5vcXDeN	subscriberid not found	kemricdc-kt-enketo.qed.ai:Uhd9foFBZ5vcXDeN	phonenumber not found	KEAA01063_01_01	2.0.0	no		NA	4	KE01	KE02	KE03	KE04	KE05				NA	NA	2021-02-11	Child (12 months to less than 60 months)	Child (12 months to less than 60 months)				NA	Yes				Yes	past malaria	1	Plasmodium falciparum	Plasmodium falciparum							NA	14
594	KEAA01064	KEAA01065	2021-02-23T12:01:23.208+03:00	2021-04-05T10:58:34.672+08:00	2021-02-23	kemricdc-kt-enketo.qed.ai:3ImMDEfa98syGbUG	subscriberid not found	kemricdc-kt-enketo.qed.ai:3ImMDEfa98syGbUG	phonenumber not found	KEAA01064_01_01	2.0.0	no		NA	4	KE01	KE02	KE03	KE04	KE05	KE06			NA	NA	2021-02-11	Infant (28 days to less than 12 months)	Infant (28 days to less than 12 months)				NA	Yes				Yes	marasmic kwashiorkor	1									NA	NA
595	KEAA01066		2021-02-23T14:00:20.834+03:00	2021-06-14T15:25:18.079+03:00	2021-02-23	kemricdc-kt-enketo.qed.ai:gEIDzGTA8JPjHRS1	subscriberid not found	kemricdc-kt-enketo.qed.ai:gEIDzGTA8JPjHRS1	phonenumber not found	KEAA01066_01_01	2.0.0	no		NA	4	KE01	KE02	KE03	KE04	KE05				NA	NA	2021-02-12	Child (12 months to less than 60 months)	Child (12 months to less than 60 months)				NA	Yes				Yes	malnutrition										NA	NA
596	KEAA01067	KEAA01068	2020-11-03T15:20:12.213+03:00	2020-11-03T16:11:43.985+03:00	2020-11-03	kemricdc-kt-enketo.qed.ai:3ImMDEfa98syGbUG	subscriberid not found	kemricdc-kt-enketo.qed.ai:3ImMDEfa98syGbUG	phonenumber not found	KEAA01067_01_01	2.0.0	no		NA	4	KE01	KE03	KE04	KE05	KE06				NA	NA	2020-10-13	Stillbirth	Stillbirth	Antepartum (before onset of labor)	Antepartum		NA	Yes				No	intrauterine infection by e. coli	1									NA	NA
597	KEAA01069	KEAA01070	2020-11-03T13:44:04.790+03:00	2020-11-03T14:19:20.644+03:00	2020-11-03	kemricdc-kt-enketo.qed.ai:3ImMDEfa98syGbUG	subscriberid not found	kemricdc-kt-enketo.qed.ai:3ImMDEfa98syGbUG	phonenumber not found	KEAA01069_01_01	2.0.0	no		NA	4	KE01	KE03	KE04	KE05	KE06				NA	NA	2020-10-13	Death in the first 24 hours	Death in the first 24 hours				NA	Yes				No	polymicrobial sepsis	1	Streptococcus spp	Streptococcus spp		Klebsiella pneumoniae	Klebsiella pneumoniae				NA	NA
598	KEAA01071	KEAA01072	2021-02-23T13:27:11.580+03:00	2021-10-21T09:46:49.813+03:00	2021-02-23	kemricdc-kt-enketo.qed.ai:3ImMDEfa98syGbUG	subscriberid not found	kemricdc-kt-enketo.qed.ai:3ImMDEfa98syGbUG	phonenumber not found	KEAA01071_01_01	2.0.0	no		NA	4	KE01	KE02	KE03	KE04	KE05	KE06			NA	NA	2021-02-11	Late Neonate (7 to 27 days)	Late Neonate (7 to 27 days)				NA	Yes				No	aspiration pneumonia	1									NA	NA
599	KEAA01073	KEAA01074	2020-11-17T12:31:43.767+03:00	2021-01-04T16:15:54.050+03:00	2020-11-17	kemricdc-kt-enketo.qed.ai:Uhd9foFBZ5vcXDeN	subscriberid not found	kemricdc-kt-enketo.qed.ai:Uhd9foFBZ5vcXDeN	phonenumber not found	KEAA01073_01_01	2.0.0	no		NA	4	KE01	KE03	KE04	KE05					NA	NA	2020-10-14	Early Neonate (1 to 6 days)	Early Neonate (1 to 6 days)				NA	Yes				Yes	bronchopneumonia	1	Klebsiella pneumoniae	Klebsiella pneumoniae							NA	2
600	KEAA01075	KEAA01076	2020-11-17T11:05:48.938+03:00	2020-11-17T11:55:21.104+03:00	2020-11-17	kemricdc-kt-enketo.qed.ai:Uhd9foFBZ5vcXDeN	subscriberid not found	kemricdc-kt-enketo.qed.ai:Uhd9foFBZ5vcXDeN	phonenumber not found	KEAA01075_01_10	2.0.0	no		NA	4	KE01	KE03	KE04	KE05	KE06				NA	NA	2020-10-13	Early Neonate (1 to 6 days)	Early Neonate (1 to 6 days)				NA	Yes				No	respiratory distress syndrome	1									NA	2
601	KEAA01077	KEAA01078	2020-11-05T20:22:25.067+03:00	2020-11-05T21:15:33.240+03:00	2020-11-05	kemricdc-kt-enketo.qed.ai:3ImMDEfa98syGbUG	subscriberid not found	kemricdc-kt-enketo.qed.ai:3ImMDEfa98syGbUG	phonenumber not found	KEAA01077_01_01	2.0.0	no		NA	4	KE01	KE03	KE04	KE05	KE06				NA	NA	2020-10-13	Infant (28 days to less than 12 months)	Infant (28 days to less than 12 months)				NA	Yes				Yes	malnutrition	1									NA	NA
602	KEAA01079	KEAA01080	2021-01-06T14:17:43.576+03:00	2021-01-11T08:57:27.899+03:00	2021-01-06	kemricdc-kt-enketo.qed.ai:gEIDzGTA8JPjHRS1	subscriberid not found	kemricdc-kt-enketo.qed.ai:gEIDzGTA8JPjHRS1	phonenumber not found	KEAA01079_01_01	2.0.0	no		NA	4	KE01	KE02	KE03	KE04	KE05				NA	NA	2020-10-14	Death in the first 24 hours	Death in the first 24 hours				NA	Yes				No	sepsis	1	Streptococcus agalactiae (Group B Streptococcus)	Streptococcus agalactiae							NA	NA
603	KEAA01081	KEAA01082	2021-02-23T15:26:37.256+03:00	2021-04-05T11:05:51.606+08:00	2021-02-23	kemricdc-kt-enketo.qed.ai:gEIDzGTA8JPjHRS1	subscriberid not found	kemricdc-kt-enketo.qed.ai:gEIDzGTA8JPjHRS1	phonenumber not found	KEAA01081_01_01	2.0.0	no		NA	4	KE01	KE02	KE03	KE04	KE05				NA	NA	2021-02-11	Infant (28 days to less than 12 months)	Infant (28 days to less than 12 months)				NA	Yes				Yes	marasmus										NA	NA
604	KEAA01083	KEAA01084	2020-11-03T16:39:49.319+03:00	2020-11-03T18:48:13.152+03:00	2020-11-03	kemricdc-kt-enketo.qed.ai:3ImMDEfa98syGbUG	subscriberid not found	kemricdc-kt-enketo.qed.ai:3ImMDEfa98syGbUG	phonenumber not found	KEAA01083_01_01	2.0.0	no		NA	4	KE01	KE02	KE03	KE04	KE05	KE06			NA	NA	2020-10-13	Stillbirth	Stillbirth	Intrapartum (during labor)	Intrapartum		NA	Yes				No	intrauterine hypoxia	1									NA	NA
605	KEAA01085	KEAA01086	2021-01-08T14:29:14.867+03:00	2021-01-08T16:29:34.419+03:00	2021-01-08	kemricdc-kt-enketo.qed.ai:HAA3BrnsSofKZeuS	subscriberid not found	kemricdc-kt-enketo.qed.ai:HAA3BrnsSofKZeuS	phonenumber not found	KEAA01085_01_01	2.0.0	no		NA	4	KE01	KE02	KE03	KE04	KE05	KE06			NA	NA	2020-10-13	Early Neonate (1 to 6 days)	Early Neonate (1 to 6 days)				NA	Yes				No	multipathogen sepsis (a41.8) due to k. pneumonia and e. cloacae	1	Enterobacter cloacae	Enterobacter cloacae		Klebsiella pneumoniae	Klebsiella pneumoniae				NA	NA
606	KEAA01087	KEAA01088	2020-11-13T09:16:06.254+03:00	2020-11-17T09:34:16.613+03:00	2020-11-13	kemricdc-kt-enketo.qed.ai:Uhd9foFBZ5vcXDeN	subscriberid not found	kemricdc-kt-enketo.qed.ai:Uhd9foFBZ5vcXDeN	phonenumber not found	KEAA01087_01_01	2.0.0	no		NA	4	KE01	KE03	KE04	KE05					NA	NA	2020-10-14	Child (12 months to less than 60 months)	Child (12 months to less than 60 months)				NA	Yes				No	malaria with cerebral complications	1	Plasmodium falciparum	Plasmodium falciparum							NA	1
607	KEAA01089	KEAA01090	2020-11-03T16:11:58.982+03:00	2020-11-03T16:39:26.715+03:00	2020-11-03	kemricdc-kt-enketo.qed.ai:3ImMDEfa98syGbUG	subscriberid not found	kemricdc-kt-enketo.qed.ai:3ImMDEfa98syGbUG	phonenumber not found	KEAA01089_01_01	2.0.0	no		NA	4	KE01	KE03	KE04	KE05	KE06				NA	NA	2020-10-13	Stillbirth	Stillbirth	Antepartum (before onset of labor)	Antepartum		NA	Yes				No	intrauterine hypoxia	1									NA	NA
608	KEAA01091	KEAA01092	2020-11-05T10:19:50.434+03:00	2020-11-05T20:09:52.228+03:00	2020-11-05	kemricdc-kt-enketo.qed.ai:3ImMDEfa98syGbUG	subscriberid not found	kemricdc-kt-enketo.qed.ai:3ImMDEfa98syGbUG	phonenumber not found	KEAA01091_01_01	2.0.0	no		NA	4	KE01	KE02	KE03	KE04	KE05				NA	NA	2020-10-14	Death in the first 24 hours	Death in the first 24 hours				NA	Yes				No	birth asphyxia	2									NA	NA
609	KEAA01093	KEAA01094	2020-11-03T14:19:21.441+03:00	2020-11-03T15:20:04.591+03:00	2020-11-03	kemricdc-kt-enketo.qed.ai:3ImMDEfa98syGbUG	subscriberid not found	kemricdc-kt-enketo.qed.ai:3ImMDEfa98syGbUG	phonenumber not found	KEAA01093_01_01	2.0.0	no		NA	4	KE01	KE02	KE03	KE04	KE05				NA	NA	2020-10-14	Stillbirth	Stillbirth	Antepartum (before onset of labor)	Antepartum		NA	Yes				No	intrauterine hypoxia first noted before onset of labour	1									NA	NA
610	KEAA01095	KEAA01096	2021-01-07T13:48:26.807+03:00	2021-01-11T08:46:33.708+03:00	2021-01-07	kemricdc-kt-enketo.qed.ai:gEIDzGTA8JPjHRS1	subscriberid not found	kemricdc-kt-enketo.qed.ai:gEIDzGTA8JPjHRS1	phonenumber not found	KEAA01095_01_01	2.0.0	no		NA	4	KE01	KE02	KE03	KE04	KE05				NA	NA	2020-10-14	Stillbirth	Stillbirth	Intrapartum (during labor)	Intrapartum		NA	Yes				No	intrauterine hypoxia	1									NA	NA
611	KEAA01097	KEAA01098	2021-02-17T16:06:34.702+03:00	2021-04-05T10:56:12.719+08:00	2021-02-17	kemricdc-kt-enketo.qed.ai:HAA3BrnsSofKZeuS	subscriberid not found	kemricdc-kt-enketo.qed.ai:HAA3BrnsSofKZeuS	phonenumber not found	KEAA01097_01_01	2.0.0	no		NA	4	KE01	KE02	KE03	KE04	KE05		KE06		NA	NA	2021-02-11	Child (12 months to less than 60 months)	Child (12 months to less than 60 months)				NA	Yes				Yes	convulsive disorder	1									NA	4
612	KEAA01099	KEAA01100	2020-08-24T10:49:00.343+03:00	2020-08-24T11:01:47.884+03:00	2020-08-24	kemricdc-kt-enketo.qed.ai:1MwV5jEBxLx3Hdmy	subscriberid not found	kemricdc-kt-enketo.qed.ai:1MwV5jEBxLx3Hdmy	phonenumber not found					NA	NA									NA	NA							NA																NA	NA
613	KEAA01101	KEAA01321	2021-04-27T13:34:48.201+03:00	2021-04-30T13:52:56.761+03:00	2021-04-27	kemricdc-kt-enketo.qed.ai:Uhd9foFBZ5vcXDeN	subscriberid not found	kemricdc-kt-enketo.qed.ai:Uhd9foFBZ5vcXDeN	phonenumber not found	KEAA01101_01_01	2.0.0	no		NA	4	KE01	KE02	KE03	KE04	KE05				NA	NA	2021-04-09	Stillbirth	Stillbirth	Intrapartum (during labor)	Intrapartum		NA	Yes				No	intrauterine hypoxia	1									NA	NA
614	KEAA01102	KEAA01103	2021-07-05T17:00:50.659+03:00	2021-08-24T15:57:16.544+03:00	2021-07-05	kemricdc-kt-enketo.qed.ai:gEIDzGTA8JPjHRS1	subscriberid not found	kemricdc-kt-enketo.qed.ai:gEIDzGTA8JPjHRS1	phonenumber not found	KEAA01102_01_01	2.0.0	no		NA	4	KE01	KE02	KE03	KE04	KE05	KE06			NA	NA	2021-06-30	Early Neonate (1 to 6 days)	Early Neonate (1 to 6 days)				NA	Yes				No	sepsis	1	Staphylococcus aureus	Staphylococcus aureus							NA	NA
615	KEAA01104	KEAA01105	2021-03-04T06:16:49.882+03:00	2021-08-24T16:02:15.675+03:00	2021-03-04	kemricdc-kt-enketo.qed.ai:3ImMDEfa98syGbUG	subscriberid not found	kemricdc-kt-enketo.qed.ai:3ImMDEfa98syGbUG	phonenumber not found	KEAA01104_01_01	2.0.0	no		NA	4	KE01	KE02	KE03	KE04	KE05				NA	NA	2021-04-08	Stillbirth	Stillbirth	Antepartum (before onset of labor)	Antepartum		NA	Yes				No	undetermined	1									NA	NA
616	KEAA01106	KEAA01107	2021-04-23T14:46:29.108+03:00	2021-04-30T13:40:32.892+03:00	2021-04-23	kemricdc-kt-enketo.qed.ai:HAA3BrnsSofKZeuS	subscriberid not found	kemricdc-kt-enketo.qed.ai:HAA3BrnsSofKZeuS	phonenumber not found	KEAA01106_01_01	2.0.0	no		NA	4	KE01	KE02	KE03	KE04	KE05				NA	NA	2021-04-08	Early Neonate (1 to 6 days)	Early Neonate (1 to 6 days)				NA	Yes				No	kernicterus	2									NA	NA
617	KEAA01108	KEAA01109	2021-02-23T16:07:42.249+03:00	2021-04-05T11:07:24.709+08:00	2021-02-23	kemricdc-kt-enketo.qed.ai:3ImMDEfa98syGbUG	subscriberid not found	kemricdc-kt-enketo.qed.ai:3ImMDEfa98syGbUG	phonenumber not found	KEAA01108_01_01	2.0.0	no		NA	4	KE01	KE02	KE03	KE04	KE05	KE06			NA	NA	2021-02-11	Early Neonate (1 to 6 days)	Early Neonate (1 to 6 days)				NA	Yes				No	severe birth asphyxia	1									NA	36
618	KEAA01110	KEAA01111	2021-06-10T14:41:23.601+03:00	2021-06-18T17:21:17.478+03:00	2021-06-10	kemricdc-kt-enketo.qed.ai:Uhd9foFBZ5vcXDeN	subscriberid not found	kemricdc-kt-enketo.qed.ai:Uhd9foFBZ5vcXDeN	phonenumber not found	KEAA01110_01_01	2.0.0	no		NA	4	KE01	KE02	KE03	KE05					NA	NA	2021-05-27	Early Neonate (1 to 6 days)	Early Neonate (1 to 6 days)				NA	Yes				No	intrauterine hypoxia	1									NA	37
619	KEAA01112	KEAA01113	2021-04-27T13:52:41.426+03:00	2021-06-15T09:56:26.547+03:00	2021-04-27	kemricdc-kt-enketo.qed.ai:Uhd9foFBZ5vcXDeN	subscriberid not found	kemricdc-kt-enketo.qed.ai:Uhd9foFBZ5vcXDeN	phonenumber not found	KEAA01112_01_01	2.0.0	no		NA	4	KE01	KE02	KE03	KE04	KE05				NA	NA	2021-04-09	Stillbirth	Stillbirth	Intrapartum (during labor)	Intrapartum		NA	Yes				No	intrauterine hypoxia	1									NA	NA
620	KEAA01114	KEAA01115	2021-02-17T11:50:37.826+03:00	2021-04-05T10:59:19.492+08:00	2021-02-17	kemricdc-kt-enketo.qed.ai:gEIDzGTA8JPjHRS1	subscriberid not found	kemricdc-kt-enketo.qed.ai:gEIDzGTA8JPjHRS1	phonenumber not found	KEAA01114_01_01	2.0.0	no		NA	4	KE01	KE02	KE03	KE04	KE05	KE06			NA	NA	2021-02-12	Stillbirth	Stillbirth	Antepartum (before onset of labor)	Antepartum		NA	Yes				No	intrauterine hypoxia	1									NA	NA
621	KEAA01116	KEAA01117	2021-04-13T18:21:55.249+03:00	2021-04-13T18:41:49.216+03:00	2021-04-13	kemricdc-kt-enketo.qed.ai:3ImMDEfa98syGbUG	subscriberid not found	kemricdc-kt-enketo.qed.ai:3ImMDEfa98syGbUG	phonenumber not found	KEAA01116_01_01	2.0.0	no		NA	4	KE01	KE02	KE03	KE04	KE05				NA	NA	2021-04-08	Death in the first 24 hours	Death in the first 24 hours				NA	Yes				Yes	low birth weight	1									NA	NA
622	KEAA01118	KEAA01119	2021-02-17T15:55:29.704+03:00	2021-04-05T11:13:38.068+08:00	2021-02-17	kemricdc-kt-enketo.qed.ai:HAA3BrnsSofKZeuS	subscriberid not found	kemricdc-kt-enketo.qed.ai:HAA3BrnsSofKZeuS	phonenumber not found	KEAA01118_01_01	2.0.0	no		NA	4	KE01	KE02	KE03	KE04	KE05				NA	NA	2021-02-12	Late Neonate (7 to 27 days)	Late Neonate (7 to 27 days)				NA	Yes				No	underlying condition: congenital malformation of the heart (q 24.9)	1									NA	NA
623	KEAA01120	KEAA01121	2021-02-15T17:13:14.641+03:00	2021-04-05T11:12:43.230+08:00	2021-02-15	kemricdc-kt-enketo.qed.ai:Uhd9foFBZ5vcXDeN	subscriberid not found	kemricdc-kt-enketo.qed.ai:Uhd9foFBZ5vcXDeN	phonenumber not found	KEAA01120_01_01	2.0.0	no		NA	4	KE01	KE02	KE03	KE04	KE05	KE06			NA	NA	2021-02-11	Infant (28 days to less than 12 months)	Infant (28 days to less than 12 months)				NA	Yes				No	gastroenteritis	1									NA	NA
624	KEAA01122	KEAA01123	2021-02-17T15:55:02.071+03:00	2021-04-05T10:55:19.359+08:00	2021-02-17	kemricdc-kt-enketo.qed.ai:HAA3BrnsSofKZeuS	subscriberid not found	kemricdc-kt-enketo.qed.ai:HAA3BrnsSofKZeuS	phonenumber not found	KEAA01122_01_01	2.0.0	no		NA	4	KE01	KE02	KE03	KE04	KE05				NA	NA	2021-02-12	Early Neonate (1 to 6 days)	Early Neonate (1 to 6 days)				NA	Yes				No	respiratory distress syndrome	1									NA	NA
625	KEAA01124	KEAA01125	2021-04-23T13:56:29.282+03:00	2021-04-30T13:42:52.839+03:00	2021-04-23	kemricdc-kt-enketo.qed.ai:HAA3BrnsSofKZeuS	subscriberid not found	kemricdc-kt-enketo.qed.ai:HAA3BrnsSofKZeuS	phonenumber not found	KEAA01124_01_01	2.0.0	no		NA	4	KE01	KE02	KE03	KE04	KE05				NA	NA	2021-04-08	Stillbirth	Stillbirth				NA	Yes				No	intrauterine hypoxia	1									NA	NA
626	KEAA01126	KEAA01127	2021-04-24T12:04:19.801+03:00	2021-04-30T13:37:09.197+03:00	2021-04-24	kemricdc-kt-enketo.qed.ai:gEIDzGTA8JPjHRS1	subscriberid not found	kemricdc-kt-enketo.qed.ai:gEIDzGTA8JPjHRS1	phonenumber not found	KEAA01126_01_01	2.0.0	no		NA	4	KE01	KE02	KE03	KE04	KE05				NA	NA	2021-04-08	Infant (28 days to less than 12 months)	Infant (28 days to less than 12 months)				NA	Yes				Yes	low birth weight	1									NA	NA
627	KEAA01128	KEAA01129	2021-04-27T13:59:09.570+03:00	2021-06-15T10:04:00.245+03:00	2021-04-27	kemricdc-kt-enketo.qed.ai:Uhd9foFBZ5vcXDeN	subscriberid not found	kemricdc-kt-enketo.qed.ai:Uhd9foFBZ5vcXDeN	phonenumber not found	KEAA01128_01_01	2.0.0	no		NA	4	KE01	KE02	KE03	KE04	KE05				NA	NA	2021-04-08	Stillbirth	Stillbirth	Intrapartum (during labor)	Intrapartum		NA	Yes				No	intrauterine hypoxia	1									NA	NA
628	KEAA01130	KEAA01131	2021-01-20T10:45:20.910+03:00	2021-04-05T10:51:01.157+08:00	2021-01-20	kemricdc-kt-enketo.qed.ai:gEIDzGTA8JPjHRS1	subscriberid not found	kemricdc-kt-enketo.qed.ai:gEIDzGTA8JPjHRS1	phonenumber not found	KEAA01130_01_01	2.0.0	no		NA	4	KE01	KE02	KE03	KE04	KE05	KE06			NA	NA	2021-02-12	Early Neonate (1 to 6 days)	Early Neonate (1 to 6 days)				NA	Yes				No	birth asphyxia										NA	NA
629	KEAA01132	KEAA01133	2021-04-24T11:41:13.806+03:00	2021-04-30T13:18:35.766+03:00	2021-04-24	kemricdc-kt-enketo.qed.ai:gEIDzGTA8JPjHRS1	subscriberid not found	kemricdc-kt-enketo.qed.ai:gEIDzGTA8JPjHRS1	phonenumber not found	KEAA01132_01_01	2.0.0	no		NA	4	KE01	KE02	KE03	KE04	KE05				NA	NA	2021-04-08	Stillbirth	Stillbirth	Intrapartum (during labor)	Intrapartum		NA	Yes				No	intrauterine hypoxia	1									NA	NA
630	KEAA01136	KEAA01137	2021-05-31T12:18:00.480+03:00	2021-06-19T14:27:39.213+03:00	2021-05-31	kemricdc-kt-enketo.qed.ai:Uhd9foFBZ5vcXDeN	subscriberid not found	kemricdc-kt-enketo.qed.ai:Uhd9foFBZ5vcXDeN	phonenumber not found	KEAA01136_01_01	2.0.0	no		NA	4	KE01	KE02	KE03	KE04	KE06				NA	NA	2021-05-28	Stillbirth	Stillbirth	Intrapartum (during labor)	Intrapartum		NA	Yes				No	intrauterine hypoxia	1									NA	NA
631	KEAA01138		2021-07-13T09:08:42.586+03:00	2021-07-13T09:43:39.125+03:00	2021-07-13	kemricdc-kt-enketo.qed.ai:3ImMDEfa98syGbUG	subscriberid not found	kemricdc-kt-enketo.qed.ai:3ImMDEfa98syGbUG	phonenumber not found	KEAA01138_01_01	2.0.0	no		NA	4	KE01	KE02	KE03	KE04	KE05	KE06			NA	NA	2021-06-29	Child (12 months to less than 60 months)	Child (12 months to less than 60 months)				NA	Yes				No	pneumonia	1									NA	NA
632	KEAA01139	KEAA01140	2021-07-13T09:43:42.045+03:00	2021-08-24T16:11:05.535+03:00	2021-07-13	kemricdc-kt-enketo.qed.ai:3ImMDEfa98syGbUG	subscriberid not found	kemricdc-kt-enketo.qed.ai:3ImMDEfa98syGbUG	phonenumber not found	KEAA01139_01_01	2.0.0	no		NA	4	KE01	KE02	KE03	KE04	KE05	KE06			NA	NA	2021-06-29	Stillbirth	Stillbirth	Intrapartum (during labor)	Intrapartum		NA	Yes				No	intra-uterine hypoxia	1									NA	NA
633	KEAA01141	KEAA01142	2021-07-13T10:35:37.608+03:00	2021-07-13T12:40:09.831+03:00	2021-07-13	kemricdc-kt-enketo.qed.ai:3ImMDEfa98syGbUG	subscriberid not found	kemricdc-kt-enketo.qed.ai:3ImMDEfa98syGbUG	phonenumber not found	KEAA01141_01_01	2.0.0	no		NA	4	KE01	KE02	KE03	KE04	KE05	KE06			NA	NA	2021-06-30	Late Neonate (7 to 27 days)	Late Neonate (7 to 27 days)				NA	Yes				Yes	other low birth weight	1									NA	NA
634	KEAA01143	KEAA01144	2021-06-09T10:21:48.132+03:00	2021-06-19T14:12:01.435+03:00	2021-06-09	kemricdc-kt-enketo.qed.ai:gEIDzGTA8JPjHRS1	subscriberid not found	kemricdc-kt-enketo.qed.ai:gEIDzGTA8JPjHRS1	phonenumber not found	KEAA01143_01_01	2.0.0	no		NA	4	KE01	KE02	KE03	KE04					NA	NA	2021-05-27	Stillbirth	Stillbirth	Intrapartum (during labor)	Intrapartum		NA	Yes				No	intrauterine hypoxia	1									NA	NA
635	KEAA01145	KEAA01146	2021-05-31T11:48:40.895+03:00	2021-06-19T16:16:50.728+03:00	2021-05-31	kemricdc-kt-enketo.qed.ai:Uhd9foFBZ5vcXDeN	subscriberid not found	kemricdc-kt-enketo.qed.ai:Uhd9foFBZ5vcXDeN	phonenumber not found	KEAA01145_01_01	2.0.0	no		NA	4	KE01	KE02	KE03		KE04				NA	NA	2021-05-27	Stillbirth	Stillbirth	Antepartum (before onset of labor)	Antepartum		NA	Yes				No	intrauterine hypoxia	1									NA	NA
636	KEAA01147	KEAA01148	2021-07-05T15:25:48.222+03:00	2021-07-05T15:53:33.880+03:00	2021-07-05	kemricdc-kt-enketo.qed.ai:gEIDzGTA8JPjHRS1	subscriberid not found	kemricdc-kt-enketo.qed.ai:gEIDzGTA8JPjHRS1	phonenumber not found	KEAA01147_01_02	2.0.0	no		NA	4	KE01	KE02	KE03	KE04	KE05	KE06			NA	NA	2021-06-29	Stillbirth	Stillbirth	Intrapartum (during labor)	Intrapartum		NA	Yes				No	intrauterine hypoxia	1									NA	NA
637	KEAA01149	KEAA01150	2021-06-10T14:54:40.604+03:00	2021-06-19T14:41:15.085+03:00	2021-06-10	kemricdc-kt-enketo.qed.ai:Uhd9foFBZ5vcXDeN	subscriberid not found	kemricdc-kt-enketo.qed.ai:Uhd9foFBZ5vcXDeN	phonenumber not found	KEAA01149_01_01	2.0.0	no		NA	4	KE01	KE02	KE03	KE05					NA	NA	2021-05-27	Stillbirth	Stillbirth	Antepartum (before onset of labor)	Antepartum		NA	Yes				No	intrauterine hypoxia	1									NA	NA
638	KEAA01151	KEAA01152	2021-06-02T15:17:05.112+03:00	2021-06-02T15:48:46.001+03:00	2021-06-02	kemricdc-kt-enketo.qed.ai:3ImMDEfa98syGbUG	subscriberid not found	kemricdc-kt-enketo.qed.ai:3ImMDEfa98syGbUG	phonenumber not found	KEAA01151_01_03	2.0.0	no		NA	4	KE01	KE02	KE03	KE05					NA	NA	2021-05-28	Death in the first 24 hours	Death in the first 24 hours				NA	Yes				No	respiratory distress syndrome	1									NA	NA
639	KEAA01153	KEAA01152	2021-06-02T15:50:11.707+03:00	2021-06-02T16:03:11.712+03:00	2021-06-02	kemricdc-kt-enketo.qed.ai:3ImMDEfa98syGbUG	subscriberid not found	kemricdc-kt-enketo.qed.ai:3ImMDEfa98syGbUG	phonenumber not found	KEAA01153_01_03	2.0.0	no		NA	4	KE01	KE02	KE03	KE05					NA	NA	2021-05-28	Death in the first 24 hours	Death in the first 24 hours				NA	Yes				No	respiratory distress syndrome	1									NA	1
640	KEAA01154	KEAA01142	2021-07-13T12:40:13.355+03:00	2021-07-13T13:18:37.821+03:00	2021-07-13	kemricdc-kt-enketo.qed.ai:3ImMDEfa98syGbUG	subscriberid not found	kemricdc-kt-enketo.qed.ai:3ImMDEfa98syGbUG	phonenumber not found	KEAA01154_01_01	2.0.0	no		NA	4	KE01	KE02	KE03	KE03	KE05	KE06			NA	NA	2021-06-30	Infant (28 days to less than 12 months)	Infant (28 days to less than 12 months)			Include Maternal Questions	NA	Yes				Yes	other low birth weight	1									NA	NA
641	KEAA01155	KEAA01156	2021-08-23T15:48:24.275+03:00	2021-08-23T16:27:43.909+03:00	2021-08-23	kemricdc-kt-enketo.qed.ai:3ImMDEfa98syGbUG	subscriberid not found	kemricdc-kt-enketo.qed.ai:3ImMDEfa98syGbUG	phonenumber not found	KEAA01155_01_01	2.0.0	no		NA	4	KE01	KE02	KE04	KE05					NA	NA	2021-07-29	Death in the first 24 hours	Death in the first 24 hours				NA	Yes				No	meconium aspiration syndrome	1									NA	NA
642	KEAA01157	KEAA01158	2021-04-13T17:46:58.052+03:00	2021-10-21T10:04:31.537+03:00	2021-04-13	kemricdc-kt-enketo.qed.ai:3ImMDEfa98syGbUG	subscriberid not found	kemricdc-kt-enketo.qed.ai:3ImMDEfa98syGbUG	phonenumber not found	KEAA01157_01_01	2.0.0	no		NA	4	KE01	KE02	KE03	KE04	KE05				NA	NA	2021-04-08	Stillbirth	Stillbirth	Antepartum (before onset of labor)	Antepartum		NA	Yes				No	fetus and newborn affected by chorioamnionitis	1									NA	NA
643	KEAA01159	KEAA01160	2021-04-27T13:44:18.839+03:00	2021-06-15T11:11:08.038+03:00	2021-04-27	kemricdc-kt-enketo.qed.ai:Uhd9foFBZ5vcXDeN	subscriberid not found	kemricdc-kt-enketo.qed.ai:Uhd9foFBZ5vcXDeN	phonenumber not found	KEAA01159_01_01	2.0.0	no		NA	4	KE01	KE02	KE03	KE04	KE05				NA	NA	2021-04-09	Stillbirth	Stillbirth	Intrapartum (during labor)	Intrapartum		NA	Yes				No	intrauterine hypoxia	1									NA	NA
644	KEAA01161	KEAA01162	2021-06-04T11:33:39.641+03:00	2021-08-24T16:15:58.899+03:00	2021-06-04	kemricdc-kt-enketo.qed.ai:gEIDzGTA8JPjHRS1	subscriberid not found	kemricdc-kt-enketo.qed.ai:gEIDzGTA8JPjHRS1	phonenumber not found	KEAA01161_01_01	2.0.0	no		NA	4	KE01	KE02	KE03						NA	NA	2021-05-27	Stillbirth	Stillbirth	Intrapartum (during labor)	Intrapartum		NA	Yes				No	intrauterine hypoxia	1									NA	NA
645	KEAA01163		2020-10-05T14:49:23.053+03:00	2020-10-05T14:54:10.679+03:00		kemricdc-kt-enketo.qed.ai:qQ995g0CXaqI3HNR	subscriberid not found							NA	NA									NA	NA							NA																NA	NA
646	KEAA01164	KEAA01165	2020-10-07T11:52:09.718+03:00	2020-10-07T12:00:59.082+03:00		kemricdc-kt-enketo.qed.ai:qQ995g0CXaqI3HNR	subscriberid not found							NA	NA									NA	NA							NA																NA	NA
647	KEAA01166	KEAA01167	2020-06-13T11:57:16.890+03:00	2020-07-31T09:26:07.593+03:00		kemricdc-kt-enketo.qed.ai:qQ995g0CXaqI3HNR	subscriberid not found							NA	NA									NA	NA							NA																NA	NA
648	KEAA01168	KEAA01169	2021-06-09T11:59:13.876+03:00	2021-06-19T18:05:12.353+03:00	2021-06-09	kemricdc-kt-enketo.qed.ai:gEIDzGTA8JPjHRS1	subscriberid not found	kemricdc-kt-enketo.qed.ai:gEIDzGTA8JPjHRS1	phonenumber not found	KEAA01168_01_01	2.0.0	no		NA	4	KE01	KE02	KE03	KE04					NA	NA	2021-05-27	Infant (28 days to less than 12 months)	Infant (28 days to less than 12 months)				NA	Yes				Yes	multiple congenital abnormality (syndromic baby)	1									NA	NA
649	KEAA01170	KEAA01171	2021-05-31T12:06:20.340+03:00	2021-06-03T12:28:09.856+03:00	2021-05-31	kemricdc-kt-enketo.qed.ai:Uhd9foFBZ5vcXDeN	subscriberid not found	kemricdc-kt-enketo.qed.ai:Uhd9foFBZ5vcXDeN	phonenumber not found	KEAA01170_01_01	2.0.0	no		NA	4	KE01	KE02	KE03	KE04					NA	NA	2021-05-27	Death in the first 24 hours	Death in the first 24 hours				NA	Yes				No	birth asphyxia	1									NA	NA
650	KEAA01172	KEAA01173	2021-06-09T10:38:53.519+03:00	2021-06-19T19:08:58.307+03:00	2021-06-09	kemricdc-kt-enketo.qed.ai:gEIDzGTA8JPjHRS1	subscriberid not found	kemricdc-kt-enketo.qed.ai:gEIDzGTA8JPjHRS1	phonenumber not found	KEAA01172_01_01	2.0.0	no		NA	4	KE01	KE02	KE03	KE04					NA	NA	2021-05-27	Early Neonate (1 to 6 days)	Early Neonate (1 to 6 days)				NA	Yes				No	respiratory distress syndrome	1									NA	NA
651	KEAA01174	KEAA01175	2021-06-02T16:03:12.568+03:00	2021-06-02T16:39:04.878+03:00	2021-06-02	kemricdc-kt-enketo.qed.ai:3ImMDEfa98syGbUG	subscriberid not found	kemricdc-kt-enketo.qed.ai:3ImMDEfa98syGbUG	phonenumber not found	KEAA01174_01_01	2.0.0	no		NA	4	KE01	KE02	KE03	KE05					NA	NA	2021-05-27	Death in the first 24 hours	Death in the first 24 hours				NA	Yes				No	respiratory distress syndrome	1									NA	NA
652	KEAA01176	KEAA01177	2021-07-07T10:41:00.465+03:00	2022-06-14T16:27:59.865+03:00	2021-07-07	kemricdc-kt-enketo.qed.ai:Uhd9foFBZ5vcXDeN	subscriberid not found	kemricdc-kt-enketo.qed.ai:Uhd9foFBZ5vcXDeN	phonenumber not found	KEAA01176_01_01	2.0.0	no		NA	4	KE01	KE02	KE03	KE04	KE05	KE06			NA	NA	2021-06-29	Death in the first 24 hours	Death in the first 24 hours				NA	Yes				Yes	extremely low birth weight	1									NA	NA
653	KEAA01178	KEAA01179	2021-07-13T13:40:20.805+03:00	2021-07-13T14:58:41.462+03:00	2021-07-13	kemricdc-kt-enketo.qed.ai:3ImMDEfa98syGbUG	subscriberid not found	kemricdc-kt-enketo.qed.ai:3ImMDEfa98syGbUG	phonenumber not found	KEAA01178_01_01	2.0.0	no		NA	4	KE01	KE02	KE03	KE04	KE05	KE06			NA	NA	2021-06-29	Infant (28 days to less than 12 months)	Infant (28 days to less than 12 months)			Include Maternal Questions	NA	Yes				Yes	other low birth weight	1									NA	39
654	KEAA01180		2020-09-21T10:09:51.227+03:00	2022-03-10T11:23:32.047+03:00		kemricdc-kt-enketo.qed.ai:5xXJNxmBK3EtWS85	subscriberid not found							NA	NA									NA	NA							NA																NA	NA
655	KEAA01181		2020-09-21T09:51:24.154+03:00	2020-09-21T09:56:34.106+03:00		kemricdc-kt-enketo.qed.ai:5xXJNxmBK3EtWS85	subscriberid not found							NA	NA									NA	NA							NA																NA	NA
656	KEAA01182		2020-10-23T12:23:28.845+03:00	2020-10-23T12:32:22.342+03:00		kemricdc-kt-enketo.qed.ai:khLuCsKQ0EZkSfG4	subscriberid not found							NA	NA									NA	NA							NA																NA	NA
657	KEAA01183	KEAA01184	2020-10-23T11:36:43.804+03:00	2020-10-23T11:40:46.471+03:00		kemricdc-kt-enketo.qed.ai:5xXJNxmBK3EtWS85	subscriberid not found							NA	NA									NA	NA							NA																NA	NA
658	KEAA01185	KEAA01177	2020-10-17T10:41:01.010+03:00	2020-10-17T11:15:05.434+03:00		kemricdc-kt-enketo.qed.ai:5xXJNxmBK3EtWS85	subscriberid not found							NA	NA									NA	NA							NA																NA	NA
659	KEAA01186	KEAA01187	2020-10-29T13:04:32.828+03:00	2020-10-29T13:24:08.551+03:00		kemricdc-kt-enketo.qed.ai:5xXJNxmBK3EtWS85	subscriberid not found							NA	NA									NA	NA							NA																NA	NA
660	KEAA01188	KEAA01189	2021-04-24T11:07:39.600+03:00	2021-04-30T13:29:05.235+03:00	2021-04-24	kemricdc-kt-enketo.qed.ai:gEIDzGTA8JPjHRS1	subscriberid not found	kemricdc-kt-enketo.qed.ai:gEIDzGTA8JPjHRS1	phonenumber not found	KEAA01188_01_01	2.0.0	no		NA	4	KE01	KE02	KE03	KE04	KE05				NA	NA	2021-04-08	Child (12 months to less than 60 months)	Child (12 months to less than 60 months)				NA	Yes				Yes	malnutrition(marasmus)	1									NA	NA
661	KEAA01190	KEAA01191	2021-06-02T16:35:23.341+03:00	2021-06-02T17:09:56.027+03:00	2021-06-02	kemricdc-kt-enketo.qed.ai:3ImMDEfa98syGbUG	subscriberid not found	kemricdc-kt-enketo.qed.ai:3ImMDEfa98syGbUG	phonenumber not found	KEAA01190_01_01	2.0.0	no		NA	4	KE01	KE02	KE03	KE05					NA	NA	2021-05-27	Stillbirth	Stillbirth	Antepartum (before onset of labor)	Antepartum		NA	Yes				No	intrauterine hypoxia	1									NA	NA
662	KEAA01192	KEAA01193	2021-05-28T14:11:54.425+03:00	2022-06-15T16:44:17.344+03:00	2021-05-28	kemricdc-kt-enketo.qed.ai:yQNmnzyR6gwuy64a	subscriberid not found	kemricdc-kt-enketo.qed.ai:yQNmnzyR6gwuy64a	phonenumber not found	KEAA01192_01_01	2.0.0	no		NA	4	KE01	KE02	KE03	KE05					NA	NA	2021-05-28	Early Neonate (1 to 6 days)	Early Neonate (1 to 6 days)				NA	Yes				No	fetus affected by intrauterine sepsis	1	Klebsiella pneumoniae	Klebsiella pneumoniae							NA	NA
663	KEAA01194		2020-10-29T11:46:05.783+03:00	2020-10-29T13:04:32.645+03:00		kemricdc-kt-enketo.qed.ai:5xXJNxmBK3EtWS85	subscriberid not found							NA	NA									NA	NA							NA																NA	NA
664	KEAA01195	KEAA01196	2020-09-16T10:20:28.079+03:00	2021-01-14T14:32:59.389+03:00		kemricdc-kt-enketo.qed.ai:qQ995g0CXaqI3HNR	subscriberid not found							NA	NA									NA	NA							NA																NA	NA
665	KEAA01197	KEAA01198	2022-06-15T16:19:42.790+03:00	2022-06-15T16:41:46.861+03:00	2022-06-15	kemricdc-kt-enketo.qed.ai:8OaWEJEITzmwVATm	subscriberid not found	kemricdc-kt-enketo.qed.ai:8OaWEJEITzmwVATm	phonenumber not found	KEAA01197_01_01	2.0.0	no		NA	4	KE01	KE02	KE03	KE04	KE05				NA	NA	2021-05-28	Early Neonate (1 to 6 days)	Early Neonate (1 to 6 days)				NA	Yes				No	respiratory distress syndrome	1									NA	NA
666	KEAA01199	KEAA01200	2021-07-13T16:03:00.338+03:00	2021-08-25T12:32:08.322+03:00	2021-07-13	kemricdc-kt-enketo.qed.ai:3ImMDEfa98syGbUG	subscriberid not found	kemricdc-kt-enketo.qed.ai:3ImMDEfa98syGbUG	phonenumber not found	KEAA01199_01_01	2.0.0	no		NA	4	KE01	KE02	KE03	KE04	KE05	KE06			NA	NA	2021-06-29	Infant (28 days to less than 12 months)	Infant (28 days to less than 12 months)				NA	Yes				Yes	malnutrition	1									NA	NA
667	KEAA01201	KEAA01202	2021-05-28T13:05:19.520+03:00	2021-08-25T13:21:41.634+03:00	2021-05-28	kemricdc-kt-enketo.qed.ai:yQNmnzyR6gwuy64a	subscriberid not found	kemricdc-kt-enketo.qed.ai:yQNmnzyR6gwuy64a	phonenumber not found	KEAA01201_01_01	2.0.0	no		NA	4	KE01	KE02	KE03	KE04	KE06				NA	NA	2021-05-28	Stillbirth	Stillbirth	Intrapartum (during labor)	Intrapartum		NA	Yes				No	intrauterine hypoxia first noted during labour and delivery	1									NA	NA
668	KEAA01203		2021-09-15T15:05:59.335+03:00	2021-09-15T16:26:56.752+03:00	2021-09-15	kemricdc-kt-enketo.qed.ai:gEIDzGTA8JPjHRS1	subscriberid not found	kemricdc-kt-enketo.qed.ai:gEIDzGTA8JPjHRS1	phonenumber not found	KEAA01203_01_01	2.0.0	no		NA	4	KE01	KE02	KE03	KE04	KE05				NA	NA	2021-07-29	Child (12 months to less than 60 months)	Child (12 months to less than 60 months)				NA	Yes				Yes	burns	1									NA	NA
669	KEAA01204	KEAA01205	2021-08-23T15:46:05.764+03:00	2021-08-24T15:05:16.044+03:00	2021-08-23	kemricdc-kt-enketo.qed.ai:HAA3BrnsSofKZeuS	subscriberid not found	kemricdc-kt-enketo.qed.ai:HAA3BrnsSofKZeuS	phonenumber not found	KEAA01204_01_01	2.0.0	no		NA	4	KE01	KE02	KE03	KE04	KE05	KE06			NA	NA	2021-08-20	Death in the first 24 hours	Death in the first 24 hours				NA	Yes				No	birth asphyxia	1									NA	NA
670	KEAA01206		2020-09-21T15:17:20.821+03:00	2020-09-21T15:20:37.767+03:00		kemricdc-kt-enketo.qed.ai:5xXJNxmBK3EtWS85	subscriberid not found							NA	NA									NA	NA							NA																NA	NA
671	KEAA01207	KEAA01208	2021-07-13T16:37:55.007+03:00	2021-07-13T17:02:44.435+03:00	2021-07-13	kemricdc-kt-enketo.qed.ai:3ImMDEfa98syGbUG	subscriberid not found	kemricdc-kt-enketo.qed.ai:3ImMDEfa98syGbUG	phonenumber not found	KEAA01207_01_01	2.0.0	no		NA	4	KE01	KE02	KE03	KE04	KE05	KE06			NA	NA	2021-06-30	Stillbirth	Stillbirth	Antepartum (before onset of labor)	Antepartum		NA	Yes				No	intrauterine hypoxia	1									NA	NA
672	KEAA01209	KEAA01210	2021-09-29T09:02:48.394+03:00	2021-09-29T09:38:16.922+03:00	2021-09-29	kemricdc-kt-enketo.qed.ai:gEIDzGTA8JPjHRS1	subscriberid not found	kemricdc-kt-enketo.qed.ai:gEIDzGTA8JPjHRS1	phonenumber not found	KEAA01209_01_01	2.0.0	no		NA	4	KE01	KE02	KE03	KE04	KE05	KE06			NA	NA	2021-08-19	Early Neonate (1 to 6 days)	Early Neonate (1 to 6 days)				NA	Yes				No	hypoxic ischaemic encephalopathy										NA	NA
673	KEAA01211	KEAA01212	2021-08-24T16:08:35.852+03:00	2021-08-24T16:17:21.779+03:00	2021-08-24	kemricdc-kt-enketo.qed.ai:Uhd9foFBZ5vcXDeN	subscriberid not found	kemricdc-kt-enketo.qed.ai:Uhd9foFBZ5vcXDeN	phonenumber not found	KEAA01211_01_01	2.0.0	no		NA	4	KE01	KE02	KE03	KE04	KE05	KE06			NA	NA	2021-08-19	Stillbirth	Stillbirth	Intrapartum (during labor)	Intrapartum		NA	Yes				No	intrauterine hypoxia	1									NA	NA
674	KEAA01213	KEAA01214	2021-09-11T11:47:12.294+03:00	2021-09-14T13:21:34.544+03:00	2021-09-11	kemricdc-kt-enketo.qed.ai:gEIDzGTA8JPjHRS1	subscriberid not found	kemricdc-kt-enketo.qed.ai:gEIDzGTA8JPjHRS1	phonenumber not found	KEAA01213_01_01	2.0.0	no		NA	4	KE01	KE02	KE03	KE04	KE05				NA	NA	2021-08-20	Death in the first 24 hours	Death in the first 24 hours				NA	Yes				No	hypoxic ischemic encephalopathy	1									NA	NA
675	KEAA01215	KEAA01216	2021-08-24T09:06:00.253+03:00	2021-08-24T09:30:38.082+03:00	2021-08-24	kemricdc-kt-enketo.qed.ai:3ImMDEfa98syGbUG	subscriberid not found	kemricdc-kt-enketo.qed.ai:3ImMDEfa98syGbUG	phonenumber not found	KEAA01215_01_01	2.0.0	no		NA	4	KE01	KE02	KE03	KE04	KE05				NA	NA	2021-08-19	Stillbirth	Stillbirth	Antepartum (before onset of labor)	Antepartum		NA	Yes				No	intrauterine hypoxia	1									NA	NA
676	KEAA01217	KEAA01218	2022-01-27T16:17:52.303+03:00	2022-01-27T16:25:40.336+03:00	2022-01-27	kemricdc-kt-enketo.qed.ai:jQaF3HSAYDLDV2iQ	subscriberid not found	kemricdc-kt-enketo.qed.ai:jQaF3HSAYDLDV2iQ	phonenumber not found	KEAA01217_01_01	2.0.0	no		NA	4	KE01	KE01	KE03	KE04	KE05	KE06			NA	NA	2022-01-20	Early Neonate (1 to 6 days)	Early Neonate (1 to 6 days)				NA	Yes				No	low birth weight	1									NA	NA
677	KEAA01219	KEAA01220	2021-10-19T13:25:42.742+03:00	2021-10-19T13:40:31.600+03:00	2021-10-19	kemricdc-kt-enketo.qed.ai:3ImMDEfa98syGbUG	subscriberid not found	kemricdc-kt-enketo.qed.ai:3ImMDEfa98syGbUG	phonenumber not found	KEAA01219_01_01	2.0.0	no		NA	4	KE01	KE02	KE03	KE04	KE05				NA	NA	2021-08-19	Stillbirth	Stillbirth	Intrapartum (during labor)	Intrapartum		NA	Yes				No	intra-uterine hypoxia	1									NA	NA
678	KEAA01221	KEAA01222	2021-09-29T08:40:02.048+03:00	2021-09-29T09:02:41.063+03:00	2021-09-29	kemricdc-kt-enketo.qed.ai:gEIDzGTA8JPjHRS1	subscriberid not found	kemricdc-kt-enketo.qed.ai:gEIDzGTA8JPjHRS1	phonenumber not found	KEAA01221_01_01	2.0.0	no		NA	4	KE01	KE02	KE03	KE04	KE05	KE06			NA	NA	2021-08-19	Infant (28 days to less than 12 months)	Infant (28 days to less than 12 months)				NA	Yes				Yes	malnutrition	1									NA	NA
679	KEAA01223		2021-07-07T10:32:06.907+03:00	2021-07-07T10:40:51.731+03:00	2021-07-07	kemricdc-kt-enketo.qed.ai:Uhd9foFBZ5vcXDeN	subscriberid not found	kemricdc-kt-enketo.qed.ai:Uhd9foFBZ5vcXDeN	phonenumber not found	KEAA01223_01_01	2.0.0	no		NA	4	KE01	KE02	KE03	KE04	KE05	KE06			NA	NA	2021-06-29	Child (12 months to less than 60 months)	Child (12 months to less than 60 months)				NA	Yes				No	severe malaria with cerebral complication	1	Plasmodium falciparum	Plasmodium falciparum							NA	NA
680	KEAA01224	KEAA01225	2021-07-13T17:03:22.584+03:00	2021-07-13T17:46:41.932+03:00	2021-07-13	kemricdc-kt-enketo.qed.ai:3ImMDEfa98syGbUG	subscriberid not found	kemricdc-kt-enketo.qed.ai:3ImMDEfa98syGbUG	phonenumber not found	KEAA01224_01_01	2.0.0	no		NA	4	KE01	KE02	KE03	KE04	KE05	KE06			NA	NA	2021-06-29	Stillbirth	Stillbirth	Intrapartum (during labor)	Intrapartum		NA	Yes				No	intrauterine hypoxia	1									NA	NA
681	KEAA01226	KEAA01227	2021-07-07T10:24:27.028+03:00	2022-06-14T16:32:09.083+03:00	2021-07-07	kemricdc-kt-enketo.qed.ai:Uhd9foFBZ5vcXDeN	subscriberid not found	kemricdc-kt-enketo.qed.ai:Uhd9foFBZ5vcXDeN	phonenumber not found	KEAA01226_01_01	2.0.0	no		NA	4	KE01	KE02	KE03	KE04	KE05	KE06			NA	NA	2021-06-29	Death in the first 24 hours	Death in the first 24 hours				NA	Yes				Yes	low birth weight	1									NA	NA
682	KEAA01228	KEAA01229	2021-07-07T09:58:24.901+03:00	2021-07-07T10:07:53.104+03:00	2021-07-07	kemricdc-kt-enketo.qed.ai:Uhd9foFBZ5vcXDeN	subscriberid not found	kemricdc-kt-enketo.qed.ai:Uhd9foFBZ5vcXDeN	phonenumber not found	KEAA01228_01_01	2.0.0	no		NA	4	KE01	KE02	KE03	KE04	KE05	KE06			NA	NA	2021-06-30	Death in the first 24 hours	Death in the first 24 hours				NA	Yes				No	meconeum aspiration	2									NA	NA
683	KEAA01230	KEAA01231	2021-08-24T16:27:25.380+03:00	2021-08-24T16:34:05.109+03:00	2021-08-24	kemricdc-kt-enketo.qed.ai:Uhd9foFBZ5vcXDeN	subscriberid not found	kemricdc-kt-enketo.qed.ai:Uhd9foFBZ5vcXDeN	phonenumber not found	KEAA01230_01_01	2.0.0	no		NA	4	KE01	KE02	KE03	KE04	KE05				NA	NA	2021-08-20	Death in the first 24 hours	Death in the first 24 hours				NA	Yes				No	respiratory distress syndrome	1									NA	NA
684	KEAA01232	KEAA01233	2021-09-29T09:38:29.390+03:00	2021-09-29T13:01:46.338+03:00	2021-09-29	kemricdc-kt-enketo.qed.ai:gEIDzGTA8JPjHRS1	subscriberid not found	kemricdc-kt-enketo.qed.ai:gEIDzGTA8JPjHRS1	phonenumber not found	KEAA01232_01_01	2.0.0	no		NA	4	KE01	KE02	KE03	KE04	KE05				NA	NA	2021-07-29	Infant (28 days to less than 12 months)	Infant (28 days to less than 12 months)				NA	Yes				Yes	severe malnutrition	1									NA	NA
685	KEAA01234	KEAA01235	2021-08-02T15:01:41.175+03:00	2021-08-24T11:01:55.461+03:00	2021-08-02	kemricdc-kt-enketo.qed.ai:HAA3BrnsSofKZeuS	subscriberid not found	kemricdc-kt-enketo.qed.ai:HAA3BrnsSofKZeuS	phonenumber not found	KEAA01234_01_01	2.0.0	no		NA	4	KE01	KE02	KE04	KE05					NA	NA	2021-07-29	Stillbirth	Stillbirth	Unknown or Unavailable	Unknown		NA	Yes				No	intrauterine hypoxia	1									NA	NA
686	KEAA01236	KEAA01237	2021-07-13T17:47:48.603+03:00	2021-07-13T18:31:51.391+03:00	2021-07-13	kemricdc-kt-enketo.qed.ai:3ImMDEfa98syGbUG	subscriberid not found	kemricdc-kt-enketo.qed.ai:3ImMDEfa98syGbUG	phonenumber not found	KEAA01236_01_01	2.0.0	no		NA	4	KE01	KE02	KE03	KE04	KE05	KE06			NA	NA	2021-06-30	Death in the first 24 hours	Death in the first 24 hours				NA	Yes				No	meconium aspiration	1									NA	NA
687	KEAA01238	KEAA01239	2021-08-29T13:57:15.373+03:00	2021-08-29T14:02:24.068+03:00	2021-08-29	kemricdc-kt-enketo.qed.ai:gEIDzGTA8JPjHRS1	subscriberid not found	kemricdc-kt-enketo.qed.ai:gEIDzGTA8JPjHRS1	phonenumber not found			no		NA	NA									NA	NA							NA																NA	NA
688	KEAA01240	KEAA01241	2022-01-31T11:14:03.506+03:00	2022-02-14T17:12:23.514+03:00	2022-01-31	kemricdc-kt-enketo.qed.ai:VHzsNDCQo9fPJacX	subscriberid not found	kemricdc-kt-enketo.qed.ai:VHzsNDCQo9fPJacX	phonenumber not found	KEAA01240_01_01	2.0.0	no		NA	4	KE01	KE02	KE03	KE04	KE05				NA	NA	2022-01-21	Infant (28 days to less than 12 months)	Infant (28 days to less than 12 months)				NA	Yes				No	multipathogen pneumonia due to pneumocystic jiroveci	1									NA	1
689	KEAA01242	KEAA01243	2021-07-05T15:53:39.656+03:00	2021-07-05T17:00:39.248+03:00	2021-07-05	kemricdc-kt-enketo.qed.ai:gEIDzGTA8JPjHRS1	subscriberid not found	kemricdc-kt-enketo.qed.ai:gEIDzGTA8JPjHRS1	phonenumber not found	KEAA01242_01_01	2.0.0	no		NA	4	KE01	KE02	KE03	KE04	KE05	KE06			NA	NA	2021-06-30	Stillbirth	Stillbirth	Intrapartum (during labor)	Intrapartum		NA	Yes				No	intrauterine hypoxia	1									NA	NA
690	KEAA01244	KEAA01245	2022-06-14T18:27:58.758+03:00	2022-06-14T18:37:40.454+03:00	2022-06-14	kemricdc-kt-enketo.qed.ai:3ImMDEfa98syGbUG	subscriberid not found	kemricdc-kt-enketo.qed.ai:3ImMDEfa98syGbUG	phonenumber not found	KEAA01244_01_01	2.0.0	no		NA	4	KE01	KE02	KE03	KE04	KE05	KE06			NA	NA	2022-01-21	Death in the first 24 hours	Death in the first 24 hours				NA	Yes				No	intrauterine hypoxia	1									NA	NA
691	KEAA01246	KEAA01247	2021-08-05T16:26:05.192+03:00	2021-10-21T11:09:30.751+03:00	2021-08-05	kemricdc-kt-enketo.qed.ai:gEIDzGTA8JPjHRS1	subscriberid not found	kemricdc-kt-enketo.qed.ai:gEIDzGTA8JPjHRS1	phonenumber not found	KEAA01246_01_01	2.0.0	no		NA	4	KE01	KE02	KE03	KE04	KE05				NA	NA	2021-07-29	Death in the first 24 hours	Death in the first 24 hours				NA	Yes				No	respiratory distress syndrome	1									NA	NA
692	KEAA01248	KEAA01249	2021-07-05T17:32:58.687+03:00	2021-10-21T10:22:12.887+03:00	2021-07-05	kemricdc-kt-enketo.qed.ai:gEIDzGTA8JPjHRS1	subscriberid not found	kemricdc-kt-enketo.qed.ai:gEIDzGTA8JPjHRS1	phonenumber not found	KEAA01248_01_01	2.0.0	no		NA	4	KE01	KE02	KE03	KE04	KE05	KE06			NA	NA	2021-06-29	Infant (28 days to less than 12 months)	Infant (28 days to less than 12 months)				NA	Yes				Yes	malnutrition(marasmus)	1									NA	NA
693	KEAA01250	KEAA01251	2021-08-25T14:37:56.957+03:00	2021-08-25T15:46:42.457+03:00	2021-08-25	kemricdc-kt-enketo.qed.ai:HAA3BrnsSofKZeuS	subscriberid not found	kemricdc-kt-enketo.qed.ai:HAA3BrnsSofKZeuS	phonenumber not found	KEAA01250_01_01	2.0.0	no		NA	4	KE01	KE02	KE03	KE04	KE05	KE06			NA	NA	2021-08-20	Death in the first 24 hours	Death in the first 24 hours				NA	Yes				No	rds	2									NA	1
694	KEAA01252	KEAA01251	2021-08-25T15:46:46.533+03:00	2021-08-25T16:08:14.848+03:00	2021-08-25	kemricdc-kt-enketo.qed.ai:HAA3BrnsSofKZeuS	subscriberid not found	kemricdc-kt-enketo.qed.ai:HAA3BrnsSofKZeuS	phonenumber not found	KEAA01252_01_01	2.0.0	no		NA	4	KE01	KE02	KE03	KE04	KE05	KE06			NA	NA	2021-08-20	Death in the first 24 hours	Death in the first 24 hours				NA	Yes				No	rds	2									NA	1
695	KEAA01253		2021-10-19T13:06:44.569+03:00	2021-10-19T14:28:25.564+03:00	2021-10-19	kemricdc-kt-enketo.qed.ai:3ImMDEfa98syGbUG	subscriberid not found	kemricdc-kt-enketo.qed.ai:3ImMDEfa98syGbUG	phonenumber not found	KEAA01253_01_01	2.0.0	no		NA	4	KE01	KE02	KE03	KE04	KE05			KE06	NA	NA	2021-08-19	Child (12 months to less than 60 months)	Child (12 months to less than 60 months)				NA	Yes				Yes	sickle cell disease	1									NA	NA
696	KEAA01254	KEAA01255	2021-08-24T15:58:56.238+03:00	2021-08-24T16:07:12.913+03:00	2021-08-24	kemricdc-kt-enketo.qed.ai:Uhd9foFBZ5vcXDeN	subscriberid not found	kemricdc-kt-enketo.qed.ai:Uhd9foFBZ5vcXDeN	phonenumber not found	KEAA01254_01_01	2.0.0	no		NA	4	KE01	KE02	KE03	KE04	KE05	KE06			NA	NA	2021-08-20	Stillbirth	Stillbirth	Intrapartum (during labor)	Intrapartum		NA	Yes				No	intrauterine hypoxia	1									NA	NA
697	KEAA01256	KEAA01257	2021-08-02T14:46:31.422+03:00	2021-08-24T11:32:37.921+03:00	2021-08-02	kemricdc-kt-enketo.qed.ai:HAA3BrnsSofKZeuS	subscriberid not found	kemricdc-kt-enketo.qed.ai:HAA3BrnsSofKZeuS	phonenumber not found	KEAA01256_01_01	2.0.0	no		NA	4	KE01	KE02	KE04	KE05					NA	NA	2021-07-29	Late Neonate (7 to 27 days)	Late Neonate (7 to 27 days)				NA	Yes				No	pneumonitis	1									NA	NA
698	KEAA01258	KEAA01259	2021-07-01T11:41:27.191+03:00	2021-07-14T11:43:45.764+03:00	2021-07-01	kemricdc-kt-enketo.qed.ai:gEIDzGTA8JPjHRS1	subscriberid not found	kemricdc-kt-enketo.qed.ai:gEIDzGTA8JPjHRS1	phonenumber not found	KEAA01258_01_01	2.0.0	no		NA	4	KE01	KE02	KE03	KE04	KE04	KE06			NA	NA	2021-06-29	Stillbirth	Stillbirth	Intrapartum (during labor)	Intrapartum		NA	Yes				No	intrauterine hypoxia	1									NA	NA
699	KEAA01260		2021-07-07T10:09:04.858+03:00	2021-07-14T11:46:42.262+03:00	2021-07-07	kemricdc-kt-enketo.qed.ai:Uhd9foFBZ5vcXDeN	subscriberid not found	kemricdc-kt-enketo.qed.ai:Uhd9foFBZ5vcXDeN	phonenumber not found	KEAA01260_01_01	2.0.0	no		NA	4	KE01	KE02	KE03	KE04	KE06				NA	NA	2021-06-30	Child (12 months to less than 60 months)	Child (12 months to less than 60 months)				NA	Yes				No	severe malaria with cerebral complications	1	Plasmodium falciparum	Plasmodium falciparum							NA	NA
700	KEAA01261		2021-08-04T08:28:50.073+03:00	2021-08-24T11:36:38.688+03:00	2021-08-04	kemricdc-kt-enketo.qed.ai:gEIDzGTA8JPjHRS1	subscriberid not found	kemricdc-kt-enketo.qed.ai:gEIDzGTA8JPjHRS1	phonenumber not found	KEAA01261_01_01	2.0.0	no		NA	4	KE01	KE02	KE03	KE04	KE05				NA	NA	2021-07-30	Child (12 months to less than 60 months)	Child (12 months to less than 60 months)				NA	Yes				No	malaria with cerebral complications	1	Plasmodium falciparum	Plasmodium falciparum							NA	NA
701	KEAA01262		2021-08-05T15:49:53.925+03:00	2021-08-24T11:39:10.241+03:00	2021-08-05	kemricdc-kt-enketo.qed.ai:gEIDzGTA8JPjHRS1	subscriberid not found	kemricdc-kt-enketo.qed.ai:gEIDzGTA8JPjHRS1	phonenumber not found	KEAA01262_01_01	2.0.0	no		NA	4	KE01	KE02	KE04	KE05					NA	NA	2021-07-29	Child (12 months to less than 60 months)	Child (12 months to less than 60 months)				NA	Yes				No	malaria with cerebral complications	1	Plasmodium falciparum	Plasmodium falciparum							NA	NA
702	KEAA01263	KEAA01264	2021-09-29T13:06:38.129+03:00	2021-10-13T08:56:20.785+03:00	2021-09-29	kemricdc-kt-enketo.qed.ai:gEIDzGTA8JPjHRS1	subscriberid not found	kemricdc-kt-enketo.qed.ai:gEIDzGTA8JPjHRS1	phonenumber not found	KEAA01263_01_01	2.0.0	no		NA	4	KE01	KE02	KE03	KE04	KE05				NA	NA	2021-07-29	Stillbirth	Stillbirth	Intrapartum (during labor)	Intrapartum		NA	Yes				No	intrauterine hypoxia	1									NA	NA
703	KEAA01265	KEAA01266	2021-10-19T10:53:49.458+03:00	2021-10-19T11:37:47.099+03:00	2021-10-19	kemricdc-kt-enketo.qed.ai:3ImMDEfa98syGbUG	subscriberid not found	kemricdc-kt-enketo.qed.ai:3ImMDEfa98syGbUG	phonenumber not found	KEAA01265_01_01	2.0.0	no		NA	4	KE01	KE02	KE03	KE04	KE05				NA	NA	2021-09-30	Infant (28 days to less than 12 months)	Infant (28 days to less than 12 months)				NA	Yes				Yes	malaria	1	Plasmodium falciparum	Plasmodium falciparum							NA	NA
704	KEAA01267	KEAA01268	2021-08-16T12:17:54.490+03:00	2021-10-25T11:01:41.710+03:00	2021-08-16	kemricdc-kt-enketo.qed.ai:3ImMDEfa98syGbUG	subscriberid not found	kemricdc-kt-enketo.qed.ai:3ImMDEfa98syGbUG	phonenumber not found	KEAA01267_01_01	2.0.0	no		NA	4	KE01	KE02	KE04	KE05					NA	NA	2021-07-29	Early Neonate (1 to 6 days)	Early Neonate (1 to 6 days)				NA	Yes				No	severe birth asphyxia	1									NA	NA
705	KEAA01269	KEAA01270	2021-02-01T14:14:55.325+03:00	2021-02-01T14:18:13.327+03:00		kemricdc-kt-enketo.qed.ai:5xXJNxmBK3EtWS85	subscriberid not found							NA	NA									NA	NA							NA																NA	NA
706	KEAA01271	KEAA01272	2021-02-02T11:14:06.343+03:00	2022-03-10T11:15:29.165+03:00		kemricdc-kt-enketo.qed.ai:5xXJNxmBK3EtWS85	subscriberid not found							NA	NA									NA	NA							NA																NA	NA
707	KEAA01273	KEAA01274	2022-01-25T08:55:10.480+03:00	2022-01-25T10:40:02.380+03:00	2022-01-25	kemricdc-kt-enketo.qed.ai:8OaWEJEITzmwVATm	subscriberid not found	kemricdc-kt-enketo.qed.ai:8OaWEJEITzmwVATm	phonenumber not found	KEAA01273_01_01	2.0.0	no		NA	4	KE01	KE02	KE03	KE04	KE05	KE06			NA	NA	2022-01-20	Infant (28 days to less than 12 months)	Infant (28 days to less than 12 months)				NA	Yes				Yes	low birth weight	1									NA	NA
708	KEAA01275	KEAA01276	2021-08-02T14:45:41.121+03:00	2021-08-24T11:43:42.701+03:00	2021-08-02	kemricdc-kt-enketo.qed.ai:Uhd9foFBZ5vcXDeN	subscriberid not found	kemricdc-kt-enketo.qed.ai:Uhd9foFBZ5vcXDeN	phonenumber not found	KEAA01275_01_01	2.0.0	no		NA	4	KE01	KE02	KE04	KE05					NA	NA	2021-07-29	Stillbirth	Stillbirth	Intrapartum (during labor)	Intrapartum		NA	Yes				No	intrauterine hypoxia	1									NA	NA
709	KEAA01277	KEAA01278	2021-07-01T11:03:56.977+03:00	2021-07-01T11:41:26.042+03:00	2021-07-01	kemricdc-kt-enketo.qed.ai:gEIDzGTA8JPjHRS1	subscriberid not found	kemricdc-kt-enketo.qed.ai:gEIDzGTA8JPjHRS1	phonenumber not found	KEAA01277_01_01	2.0.0	no		NA	4	KE01	KE02	KE03	KE04	KE05	KE06			NA	NA	2021-06-29	Stillbirth	Stillbirth	Antepartum (before onset of labor)	Antepartum		NA	Yes				No	intrauterine hypoxia	1									NA	NA
710	KEAA01279	KEAA01280	2021-07-14T09:45:02.486+03:00	2021-07-14T09:58:04.543+03:00	2021-07-14	kemricdc-kt-enketo.qed.ai:3ImMDEfa98syGbUG	subscriberid not found	kemricdc-kt-enketo.qed.ai:3ImMDEfa98syGbUG	phonenumber not found	KEAA01279_01_01	2.0.0	no		NA	4	KE01	KE02	KE03	KE04	KE05	KE06			NA	NA	2021-06-30	Infant (28 days to less than 12 months)	Infant (28 days to less than 12 months)				NA	Yes				No	sepsis	1	Streptococcus pneumoniae	Streptococcus pneumoniae							NA	NA
711	KEAA01281	KEAA01282	2021-07-14T09:58:07.338+03:00	2021-07-14T10:44:47.931+03:00	2021-07-14	kemricdc-kt-enketo.qed.ai:3ImMDEfa98syGbUG	subscriberid not found	kemricdc-kt-enketo.qed.ai:3ImMDEfa98syGbUG	phonenumber not found	KEAA01281_01_01	2.0.0	no		NA	4	KE01	KE02	KE03	KE04	KE05	KE06			NA	NA	2021-06-30	Child (12 months to less than 60 months)	Child (12 months to less than 60 months)				NA	Yes				No	sepsis	1	Staphylococcus aureus	Staphylococcus aureus							NA	NA
712	KEAA01283	KEAA01284	2022-01-25T11:38:47.675+03:00	2022-01-25T11:51:12.166+03:00	2022-01-25	kemricdc-kt-enketo.qed.ai:Uhd9foFBZ5vcXDeN	subscriberid not found	kemricdc-kt-enketo.qed.ai:Uhd9foFBZ5vcXDeN	phonenumber not found	KEAA01283_01_01	2.0.0	no		NA	4	KE01	KE02	KE03	KE04	KE05	KE06			NA	NA	2022-01-20	Infant (28 days to less than 12 months)	Infant (28 days to less than 12 months)				NA	Yes				Yes	hiv with wasting syndrome	1	CH01899	Human Immunodeficiency Virus (HIV)							NA	NA
713	KEAA01285	KEAA01286	2021-07-07T10:17:37.024+03:00	2021-08-25T13:40:35.900+03:00	2021-07-07	kemricdc-kt-enketo.qed.ai:Uhd9foFBZ5vcXDeN	subscriberid not found	kemricdc-kt-enketo.qed.ai:Uhd9foFBZ5vcXDeN	phonenumber not found	KEAA01285_01_01	2.0.0	no		NA	4	KE01	KE02	KE03	KE04	KE05				NA	NA	2021-06-30	Death in the first 24 hours	Death in the first 24 hours				NA	Yes				No	intrauterine hypoxia	1									NA	NA
714	KEAA01287	KEAA01288	2021-08-02T14:37:16.507+03:00	2021-08-24T11:46:26.827+03:00	2021-08-02	kemricdc-kt-enketo.qed.ai:Uhd9foFBZ5vcXDeN	subscriberid not found	kemricdc-kt-enketo.qed.ai:Uhd9foFBZ5vcXDeN	phonenumber not found	KEAA01287_01_01	2.0.0	no		NA	4	KE01	KE02	KE03	KE04	KE05				NA	NA	2021-07-30	Death in the first 24 hours	Death in the first 24 hours				NA	Yes				No	bronchopneumonia	3									NA	NA
715	KEAA01289	KEAA01290	2021-10-13T17:01:27.140+03:00	2021-10-19T16:18:06.412+03:00	2021-10-13	kemricdc-kt-enketo.qed.ai:gEIDzGTA8JPjHRS1	subscriberid not found	kemricdc-kt-enketo.qed.ai:gEIDzGTA8JPjHRS1	phonenumber not found	KEAA01289_01_01	2.0.0	no		NA	4	KE01	KE02	KE03	KE04	KE05				NA	NA	2021-09-30	Infant (28 days to less than 12 months)	Infant (28 days to less than 12 months)				NA	Yes				Yes	malaria	1	Plasmodium falciparum	Plasmodium falciparum							NA	NA
716	KEAA01291	KEAA01292	2021-08-02T15:30:15.661+03:00	2021-08-24T11:52:09.682+03:00	2021-08-02	kemricdc-kt-enketo.qed.ai:HAA3BrnsSofKZeuS	subscriberid not found	kemricdc-kt-enketo.qed.ai:HAA3BrnsSofKZeuS	phonenumber not found	KEAA01291_01_01	2.0.0	no		NA	4	KE01	KE02	KE04	KE05					NA	NA	2021-07-29	Death in the first 24 hours	Death in the first 24 hours				NA	Yes				No	severe birth asphyxia	1									NA	NA
717	KEAA01293	KEAA01294	2021-08-23T16:27:46.545+03:00	2021-08-23T17:06:34.658+03:00	2021-08-23	kemricdc-kt-enketo.qed.ai:3ImMDEfa98syGbUG	subscriberid not found	kemricdc-kt-enketo.qed.ai:3ImMDEfa98syGbUG	phonenumber not found	KEAA01293_01_01	2.0.0	no		NA	4	KE01	KE02	KE03	KE04	KE05				NA	NA	2021-07-30	Death in the first 24 hours	Death in the first 24 hours				NA	Yes				No	respiratory distress syndrome	1									NA	1
718	KEAA01295	KEAA01294	2021-08-23T17:14:09.047+03:00	2021-08-23T17:21:04.092+03:00	2021-08-23	kemricdc-kt-enketo.qed.ai:3ImMDEfa98syGbUG	subscriberid not found	kemricdc-kt-enketo.qed.ai:3ImMDEfa98syGbUG	phonenumber not found	KEAA01295_01_01	2.0.0	no		NA	4	KE01	KE02	KE03	KE04	KE05				NA	NA	2021-07-30	Death in the first 24 hours	Death in the first 24 hours				NA	Yes				No	respiratory distress syndrome	1									NA	1
719	KEAA01296	KEAA01297	2021-08-02T14:18:53.460+03:00	2021-08-24T12:20:13.165+03:00	2021-08-02	kemricdc-kt-enketo.qed.ai:Uhd9foFBZ5vcXDeN	subscriberid not found	kemricdc-kt-enketo.qed.ai:Uhd9foFBZ5vcXDeN	phonenumber not found	KEAA01296_01_01	2.0.0	no		NA	4	KE01	KE02	KE03	KE04	KE05				NA	NA	2021-07-30	Stillbirth	Stillbirth	Intrapartum (during labor)	Intrapartum		NA	Yes				No	intrauterine hypoxia	1									NA	NA
720	KEAA01298	KEAA01299	2022-01-25T10:40:03.837+03:00	2022-01-25T11:52:00.636+03:00	2022-01-25	kemricdc-kt-enketo.qed.ai:8OaWEJEITzmwVATm	subscriberid not found	kemricdc-kt-enketo.qed.ai:8OaWEJEITzmwVATm	phonenumber not found	KEAA01298_01_01	2.0.0	no		NA	4	KE01	KE02	KE03	KE04	KE05	KE06			NA	NA	2022-01-20	Infant (28 days to less than 12 months)	Infant (28 days to less than 12 months)				NA	Yes				No	gastroenteritis	1	Campylobacter jejuni	Campylobacter jejuni							NA	NA
721	KEAA01300	KEAA01301	2021-10-12T21:13:40.257+03:00	2021-10-19T16:21:12.583+03:00	2021-10-12	kemricdc-kt-enketo.qed.ai:VHzsNDCQo9fPJacX	subscriberid not found	kemricdc-kt-enketo.qed.ai:VHzsNDCQo9fPJacX	phonenumber not found	KEAA01300_01_01	2.0.0	no		NA	4	KE01	KE02	KE03	KE04	KE05	KE06			NA	NA	2021-09-30	Late Neonate (7 to 27 days)	Late Neonate (7 to 27 days)				NA	Yes				No	neonatal sepsis	1									NA	8
722	KEAA01302	KEAA01303	2021-10-06T15:07:02.703+03:00	2021-10-06T15:32:27.670+03:00	2021-10-06	kemricdc-kt-enketo.qed.ai:Uhd9foFBZ5vcXDeN	subscriberid not found	kemricdc-kt-enketo.qed.ai:Uhd9foFBZ5vcXDeN	phonenumber not found	KEAA01302_01_01	2.0.0	no		NA	4	KE01	KE02	KE03	KE04	KE06				NA	NA	2021-10-01	Death in the first 24 hours	Death in the first 24 hours				NA	Yes				No	birth asphyxia	3									NA	NA
723	KEAA01304	KEAA01305	2021-08-24T16:34:10.865+03:00	2021-08-24T16:41:34.408+03:00	2021-08-24	kemricdc-kt-enketo.qed.ai:Uhd9foFBZ5vcXDeN	subscriberid not found	kemricdc-kt-enketo.qed.ai:Uhd9foFBZ5vcXDeN	phonenumber not found	KEAA01304_01_01	2.0.0	no		NA	4	KE01	KE02	KE03	KE05	KE06				NA	NA	2021-08-19	Early Neonate (1 to 6 days)	Early Neonate (1 to 6 days)				NA	Yes				No	neonatal sepsis	3									NA	NA
724	KEAA01306		2022-01-27T16:41:59.806+03:00	2022-01-27T16:48:07.320+03:00	2022-01-27	kemricdc-kt-enketo.qed.ai:jQaF3HSAYDLDV2iQ	subscriberid not found	kemricdc-kt-enketo.qed.ai:jQaF3HSAYDLDV2iQ	phonenumber not found	KEAA01306_01_01	2.0.0	no		NA	4	KE01	KE02	KE03	KE04	KE05	KE06			NA	NA	2022-01-20	Child (12 months to less than 60 months)	Child (12 months to less than 60 months)				NA	Yes				Yes	severe malnutrition	1									NA	NA
725	KEAA01307	KEAA01308	2021-09-14T15:28:57.699+03:00	2021-09-14T15:52:26.554+03:00	2021-09-14	kemricdc-kt-enketo.qed.ai:gEIDzGTA8JPjHRS1	subscriberid not found	kemricdc-kt-enketo.qed.ai:gEIDzGTA8JPjHRS1	phonenumber not found	KEAA01307_01_01	2.0.0	no		NA	4	KE01	KE02	KE03	KE04	KE05	KE06			NA	NA	2021-08-19	Stillbirth	Stillbirth	Intrapartum (during labor)	Intrapartum		NA	Yes				No	intrauterine hypoxia	1									NA	NA
726	KEAA01309	KEAA01322	2021-05-11T15:50:37.095+03:00	2021-05-11T15:52:52.492+03:00	2021-05-11	kemricdc-kt-enketo.qed.ai:Uhd9foFBZ5vcXDeN	subscriberid not found	kemricdc-kt-enketo.qed.ai:Uhd9foFBZ5vcXDeN	phonenumber not found			no		NA	NA									NA	NA							NA																NA	NA
727	KEAA01310	KEAA01311	2021-10-13T17:21:11.335+03:00	2021-10-13T17:58:18.091+03:00	2021-10-13	kemricdc-kt-enketo.qed.ai:gEIDzGTA8JPjHRS1	subscriberid not found	kemricdc-kt-enketo.qed.ai:gEIDzGTA8JPjHRS1	phonenumber not found	KEAA01310_01_01	2.0.0	no		NA	4	KE01	KE02	KE03	KE04	KE05	KE06			NA	NA	2021-09-30	Late Neonate (7 to 27 days)	Late Neonate (7 to 27 days)				NA	Yes				No	sepsis	1	Other Etiology/Agent	Other Etiology/Agent	Citrobacter feundii						NA	NA
728	KEAA01312		2021-10-07T09:02:08.331+03:00	2021-10-19T12:58:54.112+03:00	2021-10-07	kemricdc-kt-enketo.qed.ai:HAA3BrnsSofKZeuS	subscriberid not found	kemricdc-kt-enketo.qed.ai:HAA3BrnsSofKZeuS	phonenumber not found	KEAA01312_01_01	2.0.0	no		NA	4	KE01	KE02	KE03	KE04	KE05	KE06			NA	NA	2021-10-01	Child (12 months to less than 60 months)	Child (12 months to less than 60 months)				NA	Yes				Yes	intussusception	1									NA	NA
729	KEAA01313	KEAA01314	2021-09-11T11:12:15.568+03:00	2021-09-11T11:47:11.160+03:00	2021-09-11	kemricdc-kt-enketo.qed.ai:gEIDzGTA8JPjHRS1	subscriberid not found	kemricdc-kt-enketo.qed.ai:gEIDzGTA8JPjHRS1	phonenumber not found	KEAA01313_01_01	2.0.0	no		NA	4	KE01	KE02	KE03	KE04	KE05	KE06			NA	NA	2021-08-19	Stillbirth	Stillbirth	Intrapartum (during labor)	Intrapartum		NA	Yes				No	intrauterine hypoxia	1									NA	NA
730	KEAA01315	KEAA01316	2021-10-12T20:24:49.701+03:00	2021-10-21T12:22:14.409+03:00	2021-10-12	kemricdc-kt-enketo.qed.ai:VHzsNDCQo9fPJacX	subscriberid not found	kemricdc-kt-enketo.qed.ai:VHzsNDCQo9fPJacX	phonenumber not found	KEAA01315_01_01	2.0.0	no		NA	4	KE01	KE02	KE03	KE04					NA	NA	2021-09-30	Infant (28 days to less than 12 months)	Infant (28 days to less than 12 months)				NA	Yes				No	severe acute malnutrition	1									NA	NA
731	KEAA01317	KEAA01318	2021-08-24T16:42:35.729+03:00	2021-08-24T16:47:24.555+03:00	2021-08-24	kemricdc-kt-enketo.qed.ai:Uhd9foFBZ5vcXDeN	subscriberid not found	kemricdc-kt-enketo.qed.ai:Uhd9foFBZ5vcXDeN	phonenumber not found	KEAA01317_01_01	2.0.0	no		NA	4	KE01	KE02	KE03	KE04	KE05				NA	NA	2021-08-20	Death in the first 24 hours	Death in the first 24 hours				NA	Yes				No	birth asphyxia	1									NA	NA
732	KEAA01319	KEAA01320	2021-10-06T14:12:05.142+03:00	2021-10-19T16:38:31.625+03:00	2021-10-06	kemricdc-kt-enketo.qed.ai:Uhd9foFBZ5vcXDeN	subscriberid not found	kemricdc-kt-enketo.qed.ai:Uhd9foFBZ5vcXDeN	phonenumber not found	KEAA01319_01_01	2.0.0	no		NA	4	KE01	KE02	KE03	KE04					NA	NA	2021-09-30	Infant (28 days to less than 12 months)	Infant (28 days to less than 12 months)				NA	Yes				Yes	hiv	1	CH01899	Human Immunodeficiency Virus (HIV)							NA	NA
733	KEAA01323	KEAA01324	2021-10-12T20:56:26.392+03:00	2021-10-19T16:44:16.210+03:00	2021-10-12	kemricdc-kt-enketo.qed.ai:VHzsNDCQo9fPJacX	subscriberid not found	kemricdc-kt-enketo.qed.ai:VHzsNDCQo9fPJacX	phonenumber not found	KEAA01323_01_01	2.0.0	no		NA	4	KE01	KE02	KE03	KE04					NA	NA	2021-10-01	Death in the first 24 hours	Death in the first 24 hours				NA	Yes				No	fetus affected by cord around the neck	1									NA	3
734	KEAA01325	KEAA01326	2022-06-14T15:15:16.717+03:00	2022-06-14T15:30:54.047+03:00	2022-06-14	kemricdc-kt-enketo.qed.ai:3ImMDEfa98syGbUG	subscriberid not found	kemricdc-kt-enketo.qed.ai:3ImMDEfa98syGbUG	phonenumber not found	KEAA01325_01_01	2.0.0	no		NA	4	KE01	KE02	KE03	KE04	KE05	KE06			NA	NA	2022-04-01	Early Neonate (1 to 6 days)	Early Neonate (1 to 6 days)				NA	Yes				No	sepsis due to group b streptococcus	1	Streptococcus agalactiae (Group B Streptococcus)	Streptococcus agalactiae							NA	NA
735	KEAA01327	KEAA01328	2022-01-31T11:44:14.066+03:00	2022-01-31T11:59:57.930+03:00	2022-01-31	kemricdc-kt-enketo.qed.ai:VHzsNDCQo9fPJacX	subscriberid not found	kemricdc-kt-enketo.qed.ai:VHzsNDCQo9fPJacX	phonenumber not found	KEAA01327_01_01	2.0.0	no		NA	4	KE01	KE02	KE03	KE04	KE05				NA	NA	2022-01-20	Infant (28 days to less than 12 months)	Infant (28 days to less than 12 months)				NA	Yes				No	severe malaria with cns complications	1									NA	4
736	KEAA01329	KEAA01330	2022-01-27T16:05:47.083+03:00	2022-01-27T16:17:31.350+03:00	2022-01-27	kemricdc-kt-enketo.qed.ai:jQaF3HSAYDLDV2iQ	subscriberid not found	kemricdc-kt-enketo.qed.ai:jQaF3HSAYDLDV2iQ	phonenumber not found	KEAA01329_01_01	2.0.0	no		NA	4	KE01	KE02	KE03	KE04	KE05	KE06			NA	NA	2022-01-20	Early Neonate (1 to 6 days)	Early Neonate (1 to 6 days)				NA	Yes				No	low birth weight	1									NA	NA
737	KEAA01331	KEAA01332	2021-10-13T15:44:56.844+03:00	2021-10-13T17:01:19.147+03:00	2021-10-13	kemricdc-kt-enketo.qed.ai:gEIDzGTA8JPjHRS1	subscriberid not found	kemricdc-kt-enketo.qed.ai:gEIDzGTA8JPjHRS1	phonenumber not found	KEAA01331_01_01	2.0.0	no		NA	4	KE01	KE02	KE03	KE04	KE05	KE06			NA	NA	2021-09-30	Early Neonate (1 to 6 days)	Early Neonate (1 to 6 days)				NA	Yes				No	respiratory distress syndrome	1									NA	NA
738	KEAA01333	KEAA01334	2021-10-07T11:15:58.653+03:00	2021-10-07T11:45:23.874+03:00	2021-10-07	kemricdc-kt-enketo.qed.ai:HAA3BrnsSofKZeuS	subscriberid not found	kemricdc-kt-enketo.qed.ai:HAA3BrnsSofKZeuS	phonenumber not found	KEAA01333_01_01	2.0.0	no		NA	4	KE01	KE02	KE03	KE04	KE05				NA	NA	2021-09-30	Stillbirth	Stillbirth	Antepartum (before onset of labor)	Antepartum		NA	Yes				No	intrauterine hypoxia										NA	NA
739	KEAA01335		2021-10-13T09:33:04.022+03:00	2021-10-13T15:44:55.198+03:00	2021-10-13	kemricdc-kt-enketo.qed.ai:gEIDzGTA8JPjHRS1	subscriberid not found	kemricdc-kt-enketo.qed.ai:gEIDzGTA8JPjHRS1	phonenumber not found	KEAA01335_01_01	2.0.0	no		NA	4	KE01	KE02	KE03	KE04	KE05	KE06			NA	NA	2021-10-01	Child (12 months to less than 60 months)	Child (12 months to less than 60 months)				NA	Yes				Yes	gastroenteritis	1									NA	NA
740	KEAA01336	KEAA01337	2021-09-15T16:26:57.887+03:00	2021-10-19T16:05:01.103+03:00	2021-09-15	kemricdc-kt-enketo.qed.ai:gEIDzGTA8JPjHRS1	subscriberid not found	kemricdc-kt-enketo.qed.ai:gEIDzGTA8JPjHRS1	phonenumber not found	KEAA01336_01_01	2.0.0	no		NA	4	KE01	KE02	KE03	KE04	KE05				NA	NA	2021-08-20	Stillbirth	Stillbirth	Intrapartum (during labor)	Intrapartum		NA	Yes				No	intrauterine hypoxia	1									NA	NA
741	KEAA01338	KEAA01339	2021-10-19T14:28:28.463+03:00	2021-10-19T15:10:37.862+03:00	2021-10-19	kemricdc-kt-enketo.qed.ai:3ImMDEfa98syGbUG	subscriberid not found	kemricdc-kt-enketo.qed.ai:3ImMDEfa98syGbUG	phonenumber not found	KEAA01338_01_01	2.0.0	no		NA	4	KE01	KE02	KE03	KE04	KE05				NA	NA	2021-08-20	Stillbirth	Stillbirth	Intrapartum (during labor)	Intrapartum		NA	Yes				No	intra-uterine hypoxia	1									NA	NA
742	KEAA01340	KEAA01341	2022-06-14T17:37:58.691+03:00	2022-06-14T17:55:08.069+03:00	2022-06-14	kemricdc-kt-enketo.qed.ai:3ImMDEfa98syGbUG	subscriberid not found	kemricdc-kt-enketo.qed.ai:3ImMDEfa98syGbUG	phonenumber not found	KEAA01340_01_01	2.0.0	no		NA	4	KE01	KE02	KE03	KE04	KE05	KE06			NA	NA	2022-01-20	Stillbirth	Stillbirth	Antepartum (before onset of labor)	Antepartum		NA	Yes				No	intrauterine hypoxia	1									NA	NA
743	KEAA01342	KEAA01343	2021-08-24T16:17:22.529+03:00	2021-08-24T16:27:22.293+03:00	2021-08-24	kemricdc-kt-enketo.qed.ai:Uhd9foFBZ5vcXDeN	subscriberid not found	kemricdc-kt-enketo.qed.ai:Uhd9foFBZ5vcXDeN	phonenumber not found	KEAA01342_01_01	2.0.0	no		NA	4	KE01	KE02	KE03	KE04	KE05				NA	NA	2021-08-20	Early Neonate (1 to 6 days)	Early Neonate (1 to 6 days)				NA	Yes				No	neonatal sepsis	3									NA	NA
744	KEAA01344	KEAA01345	2022-01-31T10:49:15.955+03:00	2022-01-31T11:14:02.963+03:00	2022-01-31	kemricdc-kt-enketo.qed.ai:VHzsNDCQo9fPJacX	subscriberid not found	kemricdc-kt-enketo.qed.ai:VHzsNDCQo9fPJacX	phonenumber not found	KEAA01344_01_01	2.0.0	no		NA	4	KE01	KE02	KE03	KE04					NA	NA	2022-01-20	Stillbirth	Stillbirth	Antepartum (before onset of labor)	Antepartum		NA	Yes				No	not determined	1									NA	0
745	KEAA01346	KEAA01347	2021-09-14T13:21:36.409+03:00	2021-09-14T14:19:52.316+03:00	2021-09-14	kemricdc-kt-enketo.qed.ai:gEIDzGTA8JPjHRS1	subscriberid not found	kemricdc-kt-enketo.qed.ai:gEIDzGTA8JPjHRS1	phonenumber not found	KEAA01346_01_01	2.0.0	no		NA	4	KE01	KE02	KE03	KE04	KE05	KE06			NA	NA	2021-08-19	Early Neonate (1 to 6 days)	Early Neonate (1 to 6 days)				NA	Yes				No	birth asphyxia	2									NA	NA
746	KEAA01348	KEAA01349	2022-01-27T16:26:20.778+03:00	2022-01-27T17:14:15.713+03:00	2022-01-27	kemricdc-kt-enketo.qed.ai:jQaF3HSAYDLDV2iQ	subscriberid not found	kemricdc-kt-enketo.qed.ai:jQaF3HSAYDLDV2iQ	phonenumber not found	KEAA01348_01_01	2.0.0	no		NA	4	KE01	KE02	KE03	KE04	KE05	KE06			NA	NA	2022-01-20	Late Neonate (7 to 27 days)	Late Neonate (7 to 27 days)				NA	Yes				No	multipathogen sepsis	1	Escherichia coli	Escherichia coli		Salmonella spp.	Salmonella spp.				NA	NA
747	KEAA01350	KEAA01351	2021-10-19T10:03:32.481+03:00	2021-10-19T10:52:35.679+03:00	2021-10-19	kemricdc-kt-enketo.qed.ai:3ImMDEfa98syGbUG	subscriberid not found	kemricdc-kt-enketo.qed.ai:3ImMDEfa98syGbUG	phonenumber not found	KEAA01350_01_01	2.0.0	no		NA	4	KE01	KE02	KE03	KE04	KE05				NA	NA	2021-09-30	Child (12 months to less than 60 months)	Child (12 months to less than 60 months)				NA	Yes				Yes	hydrocephalus	1									NA	2
748	KEAA01352	KEAA01353	2021-10-07T10:13:29.138+03:00	2021-10-07T11:14:49.875+03:00	2021-10-07	kemricdc-kt-enketo.qed.ai:HAA3BrnsSofKZeuS	subscriberid not found	kemricdc-kt-enketo.qed.ai:HAA3BrnsSofKZeuS	phonenumber not found	KEAA01352_01_01	2.0.0	no		NA	4	KE01	KE02	KE03	KE04	KE05	KE06			NA	NA	2021-10-01	Stillbirth	Stillbirth	Antepartum (before onset of labor)	Antepartum		NA	Yes				No	intrauterine hypoxia	1									NA	NA
749	KEAA01354	KEAA01355	2022-06-14T08:55:00.950+03:00	2022-06-14T09:40:47.259+03:00	2022-06-14	kemricdc-kt-enketo.qed.ai:3ImMDEfa98syGbUG	subscriberid not found	kemricdc-kt-enketo.qed.ai:3ImMDEfa98syGbUG	phonenumber not found	KEAA01354_01_01	2.0.0	no		NA	4	KE01	KE02	KE03	KE04	KE05	KE06			NA	NA	2022-03-31	Infant (28 days to less than 12 months)	Infant (28 days to less than 12 months)			Include Maternal Questions	NA	Yes				Yes	malnutrition (kwashiorkor)	1									NA	NA
750	KEAA01356	KEAA01357	2021-04-20T13:22:13.919+03:00	2021-04-20T13:26:18.008+03:00		kemricdc-kt-enketo.qed.ai:5xXJNxmBK3EtWS85	subscriberid not found							NA	NA									NA	NA							NA																NA	NA
751	KEAA01358		2021-10-06T14:38:59.590+03:00	2021-10-06T15:06:59.657+03:00	2021-10-06	kemricdc-kt-enketo.qed.ai:Uhd9foFBZ5vcXDeN	subscriberid not found	kemricdc-kt-enketo.qed.ai:Uhd9foFBZ5vcXDeN	phonenumber not found	KEAA01358_01_01	2.0.0	no		NA	4	KE01	KE02	KE03	KE04	KE05	KE06			NA	NA	2021-10-01	Child (12 months to less than 60 months)	Child (12 months to less than 60 months)				NA	Yes				Yes	kwashiokor	1									NA	NA
752	KEAA01359	KEAA01360	2021-04-26T12:39:07.859+03:00	2021-04-26T12:42:35.859+03:00		kemricdc-kt-enketo.qed.ai:5xXJNxmBK3EtWS85	subscriberid not found							NA	NA									NA	NA							NA																NA	NA
753	KEAA01361	KEAA01362	2022-05-27T14:00:36.870+03:00	2022-05-27T14:21:53.096+03:00	2022-05-27	kemricdc-kt-enketo.qed.ai:Bs7w8ubeYUrrgENw	subscriberid not found	kemricdc-kt-enketo.qed.ai:Bs7w8ubeYUrrgENw	phonenumber not found	KEAA01361_01_01	2.0.0	no		NA	4	KE01	KE02	KE03	KE04	KE05	KE06			NA	NA	2022-05-20	Late Neonate (7 to 27 days)	Late Neonate (7 to 27 days)				NA	Yes				No	bacterial pneumonia	1									NA	NA
754	KEAA01363	KEAA01364	2022-09-08T10:07:54.870+03:00	2022-09-08T10:18:42.169+03:00	2022-09-08	kemricdc-kt-enketo.qed.ai:dc71tV6YwRkO6CkS	subscriberid not found	kemricdc-kt-enketo.qed.ai:dc71tV6YwRkO6CkS	phonenumber not found	KEAA01363_01_01	2.0.0	no		NA	4	KE01	KE02	KE03	KE05	KE06				NA	NA	2022-08-25	Infant (28 days to less than 12 months)	Infant (28 days to less than 12 months)				NA	Yes				Yes	kwashiorkor	1									NA	NA
755	KEAA01365	KEAA01366	2021-08-23T15:23:57.107+03:00	2021-10-21T11:44:32.426+03:00	2021-08-23	kemricdc-kt-enketo.qed.ai:HAA3BrnsSofKZeuS	subscriberid not found	kemricdc-kt-enketo.qed.ai:HAA3BrnsSofKZeuS	phonenumber not found	KEAA01365_01_01	2.0.0	no		NA	4	KE01	KE02	KE03	KE04	KE05				NA	NA	2021-08-20	Death in the first 24 hours	Death in the first 24 hours				NA	Yes				No	respiratory distress syndrome	1									NA	1
756	KEAA01367	KEAA01368	2022-06-10T11:08:22.747+03:00	2022-06-10T11:39:23.105+03:00	2022-06-10	kemricdc-kt-enketo.qed.ai:8OaWEJEITzmwVATm	subscriberid not found	kemricdc-kt-enketo.qed.ai:8OaWEJEITzmwVATm	phonenumber not found	KEAA01367_01_01	2.0.0	no		NA	4	KE01	KE02	KE03	KE04					NA	NA	2022-03-31	Stillbirth	Stillbirth	Intrapartum (during labor)	Intrapartum		NA	Yes				No	intrauterine hypoxia	1									NA	NA
757	KEAA01369	KEAA01370	2022-06-10T15:29:22.611+03:00	2022-06-10T16:05:18.697+03:00	2022-06-10	kemricdc-kt-enketo.qed.ai:8OaWEJEITzmwVATm	subscriberid not found	kemricdc-kt-enketo.qed.ai:8OaWEJEITzmwVATm	phonenumber not found	KEAA01369_01_01	2.0.0	no		NA	4	KE01	KE02	KE03	KE04	KE05				NA	NA	2022-05-19	Death in the first 24 hours	Death in the first 24 hours				NA	Yes				No	severe birth asphyxia	1									NA	NA
758	KEAA01371		2021-09-04T20:58:47.764+03:00	2021-09-04T21:03:31.893+03:00	2021-09-04	kemricdc-kt-enketo.qed.ai:gEIDzGTA8JPjHRS1	subscriberid not found	kemricdc-kt-enketo.qed.ai:gEIDzGTA8JPjHRS1	phonenumber not found			no		NA	NA									NA	NA							NA																NA	NA
759	KEAA01372	KEAA01373	2021-09-27T16:43:45.935+03:00	2021-09-27T16:51:07.717+03:00	2021-09-27	kemricdc-kt-enketo.qed.ai:HAA3BrnsSofKZeuS	subscriberid not found	kemricdc-kt-enketo.qed.ai:HAA3BrnsSofKZeuS	phonenumber not found			no		NA	NA									NA	NA							NA																NA	NA
760	KEAA01374		2022-01-31T12:00:03.430+03:00	2022-01-31T12:41:58.341+03:00	2022-01-31	kemricdc-kt-enketo.qed.ai:VHzsNDCQo9fPJacX	subscriberid not found	kemricdc-kt-enketo.qed.ai:VHzsNDCQo9fPJacX	phonenumber not found	KEAA01374_01_01	2.0.0	no		NA	4	KE01	KE02	KE03	KE04	KE05				NA	NA	2022-01-20	Infant (28 days to less than 12 months)	Infant (28 days to less than 12 months)				NA	Yes				No	complications arising from burns due to mis,anagements(pseudomonas bacteremia)	1									NA	NA
761	KEAA01375	KEAA01376	2022-06-10T11:42:44.324+03:00	2022-06-10T11:57:56.983+03:00	2022-06-10	kemricdc-kt-enketo.qed.ai:8OaWEJEITzmwVATm	subscriberid not found	kemricdc-kt-enketo.qed.ai:8OaWEJEITzmwVATm	phonenumber not found	KEAA01375_01_01	2.0.0	no		NA	4	KE01	KE02	KE03	KE04	KE05				NA	NA	2022-03-31	Stillbirth	Stillbirth				NA	Yes				No	intrauterine hypoxia										NA	NA
762	KEAA01377	KEAA01378	2023-01-04T08:54:14.478+03:00	2023-01-04T09:28:37.063+03:00	2023-01-04	kemricdc-kt-enketo.qed.ai:dc71tV6YwRkO6CkS	subscriberid not found	kemricdc-kt-enketo.qed.ai:dc71tV6YwRkO6CkS	phonenumber not found	KEAA01377_01_01	2.0.0	no		NA	4	KE01	KE02	KE03	KE04	KE05	KE06			NA	NA	2022-11-16	Child (12 months to less than 60 months)	Child (12 months to less than 60 months)				NA	Yes				Yes	downs syndrome	1									NA	23
763	KEAA01379	KEAA01380	2021-07-07T09:57:34.560+03:00	2021-07-07T10:07:53.632+03:00	2021-07-07	kemricdc-kt-enketo.qed.ai:1MwV5jEBxLx3Hdmy	subscriberid not found	kemricdc-kt-enketo.qed.ai:1MwV5jEBxLx3Hdmy	phonenumber not found					NA	NA									NA	NA							NA																NA	NA
764	KEAA01381	KEAA01382	2022-06-14T09:43:10.801+03:00	2022-06-14T10:15:02.518+03:00	2022-06-14	kemricdc-kt-enketo.qed.ai:3ImMDEfa98syGbUG	subscriberid not found	kemricdc-kt-enketo.qed.ai:3ImMDEfa98syGbUG	phonenumber not found	KEAA01381_01_01	2.0.0	no		NA	4	KE01	KE02	KE03	KE04	KE05	KE06			NA	NA	2022-03-31	Stillbirth	Stillbirth	Intrapartum (during labor)	Intrapartum		NA	Yes				No	intrauterine hypoxia	1									NA	NA
765	KEAA01383	KEAA01384	2022-04-04T16:00:23.481+03:00	2022-06-16T11:42:02.240+03:00	2022-04-04	kemricdc-kt-enketo.qed.ai:VHzsNDCQo9fPJacX	subscriberid not found	kemricdc-kt-enketo.qed.ai:VHzsNDCQo9fPJacX	phonenumber not found	KEAA01383_01_01	2.0.0	no		NA	4	KE01	KE02		KE04	KE05	KE06			NA	NA	2022-03-31	Death in the first 24 hours	Death in the first 24 hours				NA	Yes				No	respiratory distress syndrome	1									NA	NA
766	KEAA01385	KEAA01386	2022-04-27T08:55:13.302+03:00	2022-04-27T10:10:01.452+03:00	2022-04-27	kemricdc-kt-enketo.qed.ai:8OaWEJEITzmwVATm	subscriberid not found	kemricdc-kt-enketo.qed.ai:8OaWEJEITzmwVATm	phonenumber not found	KEAA01385_01_01	2.0.0	no		NA	4	KE01	KE02	KE03	KE05	KE06				NA	NA	2022-03-31	Stillbirth	Stillbirth	Antepartum (before onset of labor)	Antepartum		NA	Yes				No	intrauterine hypoxia	1									NA	NA
767	KEAA01387		2023-01-03T09:39:43.081+03:00	2023-01-03T12:21:19.330+03:00	2023-01-03	kemricdc-kt-enketo.qed.ai:dc71tV6YwRkO6CkS	subscriberid not found	kemricdc-kt-enketo.qed.ai:dc71tV6YwRkO6CkS	phonenumber not found	KEAA01387_01_01	2.0.0	no		NA	4	KE01	KE02	KE03	KE04	KE05				NA	NA	2022-12-15	Child (12 months to less than 60 months)	Child (12 months to less than 60 months)				NA	No	Inconclusive Data	Inconclusive Data	Meningitis												NA	NA
768	KEAA01388	KEAA01389	2022-06-23T10:10:55.283+03:00	2022-06-23T10:16:56.066+03:00	2022-06-23	kemricdc-kt-enketo.qed.ai:dc71tV6YwRkO6CkS	subscriberid not found	kemricdc-kt-enketo.qed.ai:dc71tV6YwRkO6CkS	phonenumber not found	KEAA01388_01_01	2.0.0	no		NA	4	KE01	KE02		KE03	KE04	KE05			NA	NA	2022-06-16	Early Neonate (1 to 6 days)	Early Neonate (1 to 6 days)				NA	Yes				No	respiratory distress syndrome	1									NA	1
769	KEAA01390	KEAA01391	2021-11-11T16:33:09.630+03:00	2021-11-11T16:33:31.473+03:00	2021-11-11	kemricdc-kt-enketo.qed.ai:3ImMDEfa98syGbUG	subscriberid not found	kemricdc-kt-enketo.qed.ai:3ImMDEfa98syGbUG	phonenumber not found			no		NA	NA									NA	NA							NA																NA	NA
770	KEAA01392	KEAA01393	2021-05-25T13:48:22.404+03:00	2021-05-25T13:54:50.882+03:00		kemricdc-kt-enketo.qed.ai:5xXJNxmBK3EtWS85	subscriberid not found							NA	NA									NA	NA							NA																NA	NA
771	KEAA01394	KEAA01395	2022-01-27T15:55:38.200+03:00	2022-01-27T16:04:58.123+03:00	2022-01-27	kemricdc-kt-enketo.qed.ai:jQaF3HSAYDLDV2iQ	subscriberid not found	kemricdc-kt-enketo.qed.ai:jQaF3HSAYDLDV2iQ	phonenumber not found	KEAA01394_01_01	2.0.0	no		NA	4	KE01	KE02	KE03	KE04	KE05	KE06			NA	NA	2022-01-20	Stillbirth	Stillbirth				NA	Yes				No	intrauterine fetal hypoxia	1									NA	NA
772	KEAA01396	KEAA01397	2023-01-05T15:38:31.207+03:00	2023-01-05T15:38:49.724+03:00	2023-01-05	kemricdc-kt-enketo.qed.ai:dc71tV6YwRkO6CkS	subscriberid not found	kemricdc-kt-enketo.qed.ai:dc71tV6YwRkO6CkS	phonenumber not found			no		NA	NA									NA	NA							NA																NA	NA
773	KEAA01398	KEAA01399	2022-04-04T15:49:36.885+03:00	2022-06-16T11:51:28.445+03:00	2022-04-04	kemricdc-kt-enketo.qed.ai:VHzsNDCQo9fPJacX	subscriberid not found	kemricdc-kt-enketo.qed.ai:VHzsNDCQo9fPJacX	phonenumber not found	KEAA01398_01_01	2.0.0	no		NA	4	KE01	KE02		KE04	KE05	KE06			NA	NA	2022-03-31	Infant (28 days to less than 12 months)	Infant (28 days to less than 12 months)				NA	Yes				No	marasmic kwashiokor	1									NA	NA
774	KEAA01400	KEAA01401	2022-06-14T10:15:05.317+03:00	2022-06-14T11:08:18.895+03:00	2022-06-14	kemricdc-kt-enketo.qed.ai:3ImMDEfa98syGbUG	subscriberid not found	kemricdc-kt-enketo.qed.ai:3ImMDEfa98syGbUG	phonenumber not found	KEAA01400_01_01	2.0.0	no		NA	4	KE01	KE02	KE03	KE04	KE05	KE06			NA	NA	2022-03-31	Early Neonate (1 to 6 days)	Early Neonate (1 to 6 days)				NA	Yes				No	severe birth asphyxia	1									NA	45
775	KEAA01402	KEAA01403	2022-04-04T15:26:01.407+03:00	2022-06-16T11:54:28.051+03:00	2022-04-04	kemricdc-kt-enketo.qed.ai:VHzsNDCQo9fPJacX	subscriberid not found	kemricdc-kt-enketo.qed.ai:VHzsNDCQo9fPJacX	phonenumber not found	KEAA01402_01_01	2.0.0	no		NA	4	KE01	KE02		KE04	KE05	KE06			NA	NA	2022-03-31	Death in the first 24 hours	Death in the first 24 hours				NA	Yes				No	birth asphyxia	1									NA	NA
776	KEAA01404	KEAA01405	2022-06-14T13:58:50.813+03:00	2022-06-14T14:31:30.302+03:00	2022-06-14	kemricdc-kt-enketo.qed.ai:3ImMDEfa98syGbUG	subscriberid not found	kemricdc-kt-enketo.qed.ai:3ImMDEfa98syGbUG	phonenumber not found	KEAA01404_01_01	2.0.0	no		NA	4	KE01	KE02	KE03	KE04	KE05	KE06			NA	NA	2022-04-01	Infant (28 days to less than 12 months)	Infant (28 days to less than 12 months)				NA	Yes				No	multipathogen pneumonia	1	Streptococcus spp	Streptococcus spp		Parainfluenza virus type 1	Parainfluenza virus type 1				NA	NA
777	KEAA01406	KEAA01407	2022-04-04T14:49:51.683+03:00	2022-04-04T15:09:11.950+03:00	2022-04-04	kemricdc-kt-enketo.qed.ai:VHzsNDCQo9fPJacX	subscriberid not found	kemricdc-kt-enketo.qed.ai:VHzsNDCQo9fPJacX	phonenumber not found	KEAA01406_01_01	2.0.0	no		NA	4	KE01	KE02		KE04	KE05	KE06			NA	NA	2022-04-01	Stillbirth	Stillbirth	Antepartum (before onset of labor)	Antepartum		NA	Yes				No	intra_uterine hypoxia	1									NA	NA
778	KEAA01408	KEAA01409	2022-06-14T14:58:20.807+03:00	2022-06-30T12:25:12.494+03:00	2022-06-14	kemricdc-kt-enketo.qed.ai:8OaWEJEITzmwVATm	subscriberid not found	kemricdc-kt-enketo.qed.ai:8OaWEJEITzmwVATm	phonenumber not found	KEAA01408_01_01	2.0.0	no		NA	4	KE01	KE02	KE03	KE04	KE05	KE06			NA	NA	2022-03-31	Late Neonate (7 to 27 days)	Late Neonate (7 to 27 days)				NA	Yes				No	acute respiratory distress syndrome	1	Other Etiology/Agent	Other Etiology/Agent	Covid 19						NA	NA
779	KEAA01410	KEAA01411	2022-06-14T11:11:49.795+03:00	2022-10-13T10:13:06.635+03:00	2022-06-14	kemricdc-kt-enketo.qed.ai:3ImMDEfa98syGbUG	subscriberid not found	kemricdc-kt-enketo.qed.ai:3ImMDEfa98syGbUG	phonenumber not found	KEAA01410_01_01	2.0.0	no		NA	4	KE01	KE02	KE03	KE04	KE05	KE06			NA	NA	2022-03-31	Death in the first 24 hours	Death in the first 24 hours				NA	Yes				No	respiratory distress syndrome (rds)	1									NA	NA
780	KEAA01412	KEAA01413	2022-09-20T14:26:44.325+03:00	2022-09-22T11:20:36.319+03:00	2022-09-20	kemricdc-kt-enketo.qed.ai:8OaWEJEITzmwVATm	subscriberid not found	kemricdc-kt-enketo.qed.ai:8OaWEJEITzmwVATm	phonenumber not found	KEAA01412_01_01	2.0.0	no		NA	4	KE01	KE02	KE03	KE04	KE05	KE06			NA	NA	2022-08-25	Infant (28 days to less than 12 months)	Infant (28 days to less than 12 months)				NA	Yes				Yes	sepsis	1	Klebsiella pneumoniae	Klebsiella pneumoniae		Streptococcus pneumoniae	Streptococcus pneumoniae				NA	NA
781	KEAA01414	KEAA01415	2022-04-04T14:06:16.120+03:00	2022-06-16T12:20:44.755+03:00	2022-04-04	kemricdc-kt-enketo.qed.ai:VHzsNDCQo9fPJacX	subscriberid not found	kemricdc-kt-enketo.qed.ai:VHzsNDCQo9fPJacX	phonenumber not found	KEAA01414_01_01	2.0.0	no		NA	4	KE01	KE01	KE03	KE04	KE05	KE06			NA	NA	2022-04-01	Death in the first 24 hours	Death in the first 24 hours				NA	Yes				No	sepsis	1	Klebsiella pneumoniae	Klebsiella pneumoniae							NA	NA
782	KEAA01416		2022-06-14T16:32:09.892+03:00	2022-06-14T17:02:13.511+03:00	2022-06-14	kemricdc-kt-enketo.qed.ai:8OaWEJEITzmwVATm	subscriberid not found	kemricdc-kt-enketo.qed.ai:8OaWEJEITzmwVATm	phonenumber not found	KEAA01416_01_01	2.0.0	no		NA	4	KE01	KE02	KE03	KE04	KE05	KE06			NA	NA	2022-03-31	Child (12 months to less than 60 months)	Child (12 months to less than 60 months)				NA	Yes				Yes	malnutrition	1									NA	NA
783	KEAA01418	KEAA01419	2022-06-14T11:58:43.339+03:00	2022-06-14T12:46:47.195+03:00	2022-06-14	kemricdc-kt-enketo.qed.ai:3ImMDEfa98syGbUG	subscriberid not found	kemricdc-kt-enketo.qed.ai:3ImMDEfa98syGbUG	phonenumber not found	KEAA01418_01_01	2.0.0	no		NA	4	KE01	KE02	KE03	KE04	KE05	KE06			NA	NA	2022-03-31	Infant (28 days to less than 12 months)	Infant (28 days to less than 12 months)				NA	Yes				Yes	malnutrition (marasmus)	1									NA	4
784	KEAA01420	KEAA01417	2022-06-10T16:05:20.060+03:00	2022-06-13T07:55:24.688+03:00	2022-06-10	kemricdc-kt-enketo.qed.ai:8OaWEJEITzmwVATm	subscriberid not found	kemricdc-kt-enketo.qed.ai:8OaWEJEITzmwVATm	phonenumber not found	KEAA01420_01_01	2.0.0	no		NA	4	KE01	KE02	KE03	KE04	KE05	KE06			NA	NA	2022-03-31	Late Neonate (7 to 27 days)	Late Neonate (7 to 27 days)				NA	Yes				No	sepsis	1	Escherichia coli	Escherichia coli		Klebsiella pneumoniae	Klebsiella pneumoniae				NA	NA
785	KEAA01421	KEAA01425	2022-06-14T13:09:39.766+03:00	2022-06-14T13:58:47.972+03:00	2022-06-14	kemricdc-kt-enketo.qed.ai:3ImMDEfa98syGbUG	subscriberid not found	kemricdc-kt-enketo.qed.ai:3ImMDEfa98syGbUG	phonenumber not found	KEAA01421_01_01	2.0.0	no		NA	4	KE01	KE02	KE03	KE04	KE05	KE06			NA	NA	2022-03-31	Child (12 months to less than 60 months)	Child (12 months to less than 60 months)				NA	Yes				Yes	sickle cell disease with crisis	1									NA	3
786	KEAA01422	KEAA01423	2022-04-04T15:10:06.720+03:00	2022-06-16T12:26:12.614+03:00	2022-04-04	kemricdc-kt-enketo.qed.ai:VHzsNDCQo9fPJacX	subscriberid not found	kemricdc-kt-enketo.qed.ai:VHzsNDCQo9fPJacX	phonenumber not found	KEAA01422_01_01	2.0.0	no		NA	4	KE01	KE02		KE04	KE05	KE06			NA	NA	2022-04-01	Death in the first 24 hours	Death in the first 24 hours				NA	Yes				No	respiratory distress syndrome	1									NA	NA
787	KEAA01424		2022-04-27T10:11:12.700+03:00	2022-04-27T15:36:09.962+03:00	2022-04-27	kemricdc-kt-enketo.qed.ai:8OaWEJEITzmwVATm	subscriberid not found	kemricdc-kt-enketo.qed.ai:8OaWEJEITzmwVATm	phonenumber not found	KEAA01424_01_01	2.0.0	no		NA	4	KE01	KE02	KE03	KE03	KE06				NA	NA	2022-03-31	Child (12 months to less than 60 months)	Child (12 months to less than 60 months)				NA	Yes				Yes	hiv with wasting syndrome	1									NA	NA
788	KEAA01426	KEAA01427	2022-06-13T20:31:21.240+03:00	2022-06-30T11:56:49.124+03:00	2022-06-13	kemricdc-kt-enketo.qed.ai:Bs7w8ubeYUrrgENw	subscriberid not found	kemricdc-kt-enketo.qed.ai:Bs7w8ubeYUrrgENw	phonenumber not found	KEAA01426_01_01	2.0.0	no		NA	4	KE01	KE02	KE03	KE04	KE05				NA	NA	2022-04-01	Child (12 months to less than 60 months)	Child (12 months to less than 60 months)				NA	Yes				No	malnutrition(kwashiokor)	1									NA	4
789	KEAA01428	KEAA01429	2022-06-06T09:45:50.455+03:00	2022-06-06T10:24:36.413+03:00	2022-06-06	kemricdc-kt-enketo.qed.ai:jQaF3HSAYDLDV2iQ	subscriberid not found	kemricdc-kt-enketo.qed.ai:jQaF3HSAYDLDV2iQ	phonenumber not found	KEAA01428_01_01	2.0.0	no		NA	4	KE01	KE02	KE03	KE04	KE05				NA	NA	2022-05-20	Infant (28 days to less than 12 months)	Infant (28 days to less than 12 months)				NA	Yes				Yes	malaria	1	Plasmodium falciparum	Plasmodium falciparum							NA	NA
790	KEAA01430	KEAA01431	2021-09-10T15:10:05.784+03:00	2021-09-10T15:24:05.685+03:00	2021-09-10	kemricdc-kt-enketo.qed.ai:1MwV5jEBxLx3Hdmy	subscriberid not found	kemricdc-kt-enketo.qed.ai:1MwV5jEBxLx3Hdmy	phonenumber not found					NA	NA									NA	NA							NA																NA	NA
791	KEAA01432	KEAA01433	2022-06-13T08:20:54.235+03:00	2022-06-13T09:33:26.043+03:00	2022-06-13	kemricdc-kt-enketo.qed.ai:3ImMDEfa98syGbUG	subscriberid not found	kemricdc-kt-enketo.qed.ai:3ImMDEfa98syGbUG	phonenumber not found	KEAA01432_01_01	2.0.0	no		NA	4	KE01	KE02	KE03	KE04	KE05				NA	NA	2022-05-19	Stillbirth	Stillbirth	Antepartum (before onset of labor)	Antepartum		NA	Yes				No	intrauterine hypoxia	1									NA	NA
792	KEAA01434	KEAA01435	2022-06-23T09:53:08.278+03:00	2022-06-23T10:01:05.815+03:00	2022-06-23	kemricdc-kt-enketo.qed.ai:dc71tV6YwRkO6CkS	subscriberid not found	kemricdc-kt-enketo.qed.ai:dc71tV6YwRkO6CkS	phonenumber not found	KEAA01434_01_01	2.0.0	no		NA	4	KE01	KE02	KE03	KE04	KE05				NA	NA	2022-06-16	Infant (28 days to less than 12 months)	Infant (28 days to less than 12 months)				NA	Yes				Yes	marasmic kwashiorkor	1									NA	NA
793	KEAA01436	KEAA01437	2022-05-27T14:34:39.094+03:00	2022-05-27T14:45:31.509+03:00	2022-05-27	kemricdc-kt-enketo.qed.ai:Bs7w8ubeYUrrgENw	subscriberid not found	kemricdc-kt-enketo.qed.ai:Bs7w8ubeYUrrgENw	phonenumber not found	KEAA01436_01_01	2.0.0	no		NA	4	KE01	KE02	KE03	KE04	KE05	KE06			NA	NA	2022-05-20	Early Neonate (1 to 6 days)	Early Neonate (1 to 6 days)				NA	Yes				No	severe birth asphyxia	1									NA	NA
794	KEAA01438		2022-06-07T18:28:45.953+03:00	2022-06-09T09:25:22.802+03:00	2022-06-07	kemricdc-kt-enketo.qed.ai:8OaWEJEITzmwVATm	subscriberid not found	kemricdc-kt-enketo.qed.ai:8OaWEJEITzmwVATm	phonenumber not found	KEAA01438_01_01	2.0.0	no		NA	4	KE01	KE02	KE03	KE04	KE05				NA	NA	2022-05-19	Child (12 months to less than 60 months)	Child (12 months to less than 60 months)				NA	Yes				Yes	malnutrition (marasmickwashiokor)	1									NA	NA
795	KEAA01439	KEAA01440	2021-07-23T12:19:08.883+03:00	2021-07-23T12:22:59.199+03:00		kemricdc-kt-enketo.qed.ai:5xXJNxmBK3EtWS85	subscriberid not found							NA	NA									NA	NA							NA																NA	NA
796	KEAA01441	KEAA01442	2022-02-23T10:16:20.397+03:00	2022-06-15T16:47:14.934+03:00	2022-02-23	kemricdc-kt-enketo.qed.ai:dc71tV6YwRkO6CkS	subscriberid not found	kemricdc-kt-enketo.qed.ai:dc71tV6YwRkO6CkS	phonenumber not found	KEAA01441_01_01	2.0.0	no		NA	4	KE01	KE02	KE03	KE04	KE05				NA	NA	2022-05-19	Infant (28 days to less than 12 months)	Infant (28 days to less than 12 months)				NA	Yes				Yes	prematurity	1									NA	NA
797	KEAA01443	KEAA01444	2022-06-06T08:42:34.677+03:00	2022-06-06T09:44:08.786+03:00	2022-06-06	kemricdc-kt-enketo.qed.ai:jQaF3HSAYDLDV2iQ	subscriberid not found	kemricdc-kt-enketo.qed.ai:jQaF3HSAYDLDV2iQ	phonenumber not found	KEAA01443_01_01	2.0.0	no		NA	4	KE01	KE02	KE03	KE04	KE05				NA	NA	2022-05-19	Infant (28 days to less than 12 months)	Infant (28 days to less than 12 months)				NA	Yes				Yes	hiv sero exposed	1									NA	NA
798	KEAA01445	KEAA01446	2022-05-27T14:45:41.607+03:00	2022-06-15T17:18:01.767+03:00	2022-05-27	kemricdc-kt-enketo.qed.ai:Bs7w8ubeYUrrgENw	subscriberid not found	kemricdc-kt-enketo.qed.ai:Bs7w8ubeYUrrgENw	phonenumber not found	KEAA01445_01_01	2.0.0	no		NA	4	KE01	KE02	KE03	KE04	KE05	KE06			NA	NA	2022-05-20	Infant (28 days to less than 12 months)	Infant (28 days to less than 12 months)				NA	Yes				Yes	malnutrition	1									NA	NA
799	KEAA01447	KEAA01448	2022-03-14T09:48:19.159+03:00	2022-03-14T09:56:49.320+03:00	2022-03-14	kemricdc-kt-enketo.qed.ai:VHzsNDCQo9fPJacX	subscriberid not found	kemricdc-kt-enketo.qed.ai:VHzsNDCQo9fPJacX	phonenumber not found			no		NA	NA									NA	NA							NA																NA	NA
800	KEAA01449	KEAA01450	2022-06-13T09:33:28.810+03:00	2022-06-13T10:16:58.581+03:00	2022-06-13	kemricdc-kt-enketo.qed.ai:3ImMDEfa98syGbUG	subscriberid not found	kemricdc-kt-enketo.qed.ai:3ImMDEfa98syGbUG	phonenumber not found	KEAA01449_01_01	2.0.0	no		NA	4	KE01	KE02	KE03	KE04	KE05				NA	NA	2022-05-20	Late Neonate (7 to 27 days)	Late Neonate (7 to 27 days)				NA	Yes				No	severe birth asphyxia	1									NA	8
801	KEAA01451		2022-06-13T10:17:31.692+03:00	2022-06-13T10:44:19.724+03:00	2022-06-13	kemricdc-kt-enketo.qed.ai:3ImMDEfa98syGbUG	subscriberid not found	kemricdc-kt-enketo.qed.ai:3ImMDEfa98syGbUG	phonenumber not found	KEAA01451_01_01	2.0.0	no		NA	4	KE01	KE02	KE03	KE04	KE05				NA	NA	2022-05-20	Child (12 months to less than 60 months)	Child (12 months to less than 60 months)				NA	Yes				No	malaria with cerebral complications	1	Plasmodium falciparum	Plasmodium falciparum							NA	6
802	KEAA01452	KEAA01453	2022-05-24T13:25:11.984+03:00	2022-06-15T17:35:00.056+03:00	2022-05-24	kemricdc-kt-enketo.qed.ai:dc71tV6YwRkO6CkS	subscriberid not found	kemricdc-kt-enketo.qed.ai:dc71tV6YwRkO6CkS	phonenumber not found	KEAA01452_01_01	2.0.0	no		NA	4	KE01	KE02	KE03	KE04	KE05				NA	NA	2022-05-19	Stillbirth	Stillbirth	Antepartum (before onset of labor)	Antepartum		NA	Yes				No	intrauterine hypoxia	1									NA	NA
803	KEAA01454	KEAA01455	2022-06-06T13:02:53.912+03:00	2022-06-06T13:31:45.000+03:00	2022-06-06	kemricdc-kt-enketo.qed.ai:jQaF3HSAYDLDV2iQ	subscriberid not found	kemricdc-kt-enketo.qed.ai:jQaF3HSAYDLDV2iQ	phonenumber not found	KEAA01454_01_01	2.0.0	no		NA	4	KE01	KE02	KE03	KE04	KE05				NA	NA	2022-05-19	Stillbirth	Stillbirth	Antepartum (before onset of labor)	Antepartum		NA	Yes				No	birth asphyxia										NA	NA
804	KEAA01456	KEAA01457	2022-03-24T15:06:45.867+03:00	2022-03-24T15:09:32.052+03:00	2022-03-24	kemricdc-kt-enketo.qed.ai:8OaWEJEITzmwVATm	subscriberid not found	kemricdc-kt-enketo.qed.ai:8OaWEJEITzmwVATm	phonenumber not found			no		NA	NA									NA	NA							NA																NA	NA
805	KEAA01458	KEAA01459	2022-06-10T13:42:51.491+03:00	2022-06-10T15:29:21.215+03:00	2022-06-10	kemricdc-kt-enketo.qed.ai:8OaWEJEITzmwVATm	subscriberid not found	kemricdc-kt-enketo.qed.ai:8OaWEJEITzmwVATm	phonenumber not found	KEAA01458_01_01	2.0.0	no		NA	4	KE01	KE02	KE03	KE04	KE05				NA	NA	2022-05-19	Death in the first 24 hours	Death in the first 24 hours				NA	Yes				No	multiple congenital malformations	1									NA	NA
806	KEAA01460	KEAA01461	2022-06-13T10:45:41.553+03:00	2022-06-13T12:01:38.560+03:00	2022-06-13	kemricdc-kt-enketo.qed.ai:3ImMDEfa98syGbUG	subscriberid not found	kemricdc-kt-enketo.qed.ai:3ImMDEfa98syGbUG	phonenumber not found	KEAA01460_01_01	2.0.0	no		NA	4	KE01	KE02	KE03	KE04	KE05				NA	NA	2022-05-20	Stillbirth	Stillbirth	Antepartum (before onset of labor)	Antepartum		NA	Yes				No	intrauterine hypoxia	1									NA	NA
807	KEAA01462	KEAA01463	2021-10-07T12:11:16.611+03:00	2021-10-07T12:11:36.521+03:00	2021-10-07	kemricdc-kt-enketo.qed.ai:Uhd9foFBZ5vcXDeN	subscriberid not found	kemricdc-kt-enketo.qed.ai:Uhd9foFBZ5vcXDeN	phonenumber not found			no		NA	NA									NA	NA							NA																NA	NA
808	KEAA01464		2022-12-05T12:31:44.157+03:00	2023-01-09T10:11:00.600+03:00	2022-12-05	kemricdc-kt-enketo.qed.ai:OeckuwJI9Ec5Z75o	subscriberid not found	kemricdc-kt-enketo.qed.ai:OeckuwJI9Ec5Z75o	phonenumber not found	KEAA01464_01_01	2.0.0	no		NA	4	KE01	KE02	KE03	KE04	KE05	KE06			NA	NA	2022-11-17	Child (12 months to less than 60 months)	Child (12 months to less than 60 months)				NA	Yes				No	malaria with cerebral complications	1	Plasmodium falciparum	Plasmodium falciparum							NA	NA
809	KEAA01465		2022-05-28T17:43:41.235+03:00	2022-05-28T17:44:13.796+03:00	2022-05-28	kemricdc-kt-enketo.qed.ai:Bs7w8ubeYUrrgENw	subscriberid not found	kemricdc-kt-enketo.qed.ai:Bs7w8ubeYUrrgENw	phonenumber not found			no		NA	NA									NA	NA							NA																NA	NA
810	KEAA01466	KEAA01467	2022-06-13T13:21:56.028+03:00	2022-06-13T13:52:46.418+03:00	2022-06-13	kemricdc-kt-enketo.qed.ai:8OaWEJEITzmwVATm	subscriberid not found	kemricdc-kt-enketo.qed.ai:8OaWEJEITzmwVATm	phonenumber not found	KEAA01466_01_01	2.0.0	no		NA	4	KE01	KE02	KE03	KE04	KE05				NA	NA	2022-05-19	Late Neonate (7 to 27 days)	Late Neonate (7 to 27 days)				NA	Yes				No	sepsis	1	Escherichia coli	Escherichia coli							NA	NA
811	KEAA01468	KEAA01469	2022-05-27T15:38:57.926+03:00	2022-06-15T18:05:14.906+03:00	2022-05-27	kemricdc-kt-enketo.qed.ai:Bs7w8ubeYUrrgENw	subscriberid not found	kemricdc-kt-enketo.qed.ai:Bs7w8ubeYUrrgENw	phonenumber not found	KEAA01468_01_01	2.0.0	no		NA	4	KE01	KE02	KE03	KE04	KE05	KE06			NA	NA	2022-05-20	Late Neonate (7 to 27 days)	Late Neonate (7 to 27 days)				NA	Yes				No	sepsis	1	Streptococcus pneumoniae	Streptococcus pneumoniae							NA	NA
812	KEAA01470	KEAA01471	2022-06-13T12:03:39.926+03:00	2022-06-13T15:18:14.978+03:00	2022-06-13	kemricdc-kt-enketo.qed.ai:3ImMDEfa98syGbUG	subscriberid not found	kemricdc-kt-enketo.qed.ai:3ImMDEfa98syGbUG	phonenumber not found	KEAA01470_01_01	2.0.0	no		NA	4	KE01	KE02	KE03	KE04	KE05				NA	NA	2022-05-19	Death in the first 24 hours	Death in the first 24 hours				NA	Yes				No	anencephaly	1									NA	9
813	KEAA01472	KEAA01473	2022-09-20T09:43:11.617+03:00	2022-09-20T13:48:54.392+03:00	2022-09-20	kemricdc-kt-enketo.qed.ai:8OaWEJEITzmwVATm	subscriberid not found	kemricdc-kt-enketo.qed.ai:8OaWEJEITzmwVATm	phonenumber not found	KEAA01472_01_01	2.0.0	no		NA	4	KE01	KE02	KE03	KE04	KE05	KE06			NA	NA	2022-08-25	Infant (28 days to less than 12 months)	Infant (28 days to less than 12 months)				NA	Yes				Yes	malaria	1	Plasmodium falciparum	Plasmodium falciparum							NA	NA
814	KEAA01474	KEAA01475	2022-06-13T15:20:43.711+03:00	2022-06-13T16:02:58.893+03:00	2022-06-13	kemricdc-kt-enketo.qed.ai:3ImMDEfa98syGbUG	subscriberid not found	kemricdc-kt-enketo.qed.ai:3ImMDEfa98syGbUG	phonenumber not found	KEAA01474_01_01	2.0.0	no		NA	4	KE01	KE02	KE03	KE04	KE05				NA	NA	2022-05-20	Stillbirth	Stillbirth	Intrapartum (during labor)	Intrapartum		NA	Yes				No	intrauterine hypoxia	1									NA	NA
815	KEAA01476	KEAA01477	2022-09-03T11:24:44.923+03:00	2022-09-03T11:31:16.835+03:00	2022-09-03	kemricdc-kt-enketo.qed.ai:ARhyx2Y5hGHS6iFd	subscriberid not found	kemricdc-kt-enketo.qed.ai:ARhyx2Y5hGHS6iFd	phonenumber not found	KEAA01476_01_01	2.0.0	no		NA	4	KE01	KE02	KE03	KE04	KE05				NA	NA	2022-08-25	Early Neonate (1 to 6 days)	Early Neonate (1 to 6 days)				NA	Yes				No	congenital heart disease	1									NA	NA
816	KEAA01478	KEAA01479	2022-05-27T14:21:56.846+03:00	2022-06-15T18:10:04.652+03:00	2022-05-27	kemricdc-kt-enketo.qed.ai:Bs7w8ubeYUrrgENw	subscriberid not found	kemricdc-kt-enketo.qed.ai:Bs7w8ubeYUrrgENw	phonenumber not found	KEAA01478_01_01	2.0.0	no		NA	4	KE01	KE02	KE03	KE04	KE05	KE06			NA	NA	2022-05-20	Stillbirth	Stillbirth	Antepartum (before onset of labor)	Antepartum		NA	Yes				No	intrauterine hypoxia	1									NA	NA
817	KEAA01480	KEAA01481	2022-09-08T09:56:19.136+03:00	2022-09-08T10:07:19.510+03:00	2022-09-08	kemricdc-kt-enketo.qed.ai:dc71tV6YwRkO6CkS	subscriberid not found	kemricdc-kt-enketo.qed.ai:dc71tV6YwRkO6CkS	phonenumber not found	KEAA01480_01_01	2.0.0	no		NA	4	KE01	KE02	KE03	KE04	KE06				NA	NA	2022-08-26	Infant (28 days to less than 12 months)	Infant (28 days to less than 12 months)				NA	Yes				No	aspiration pneumonia	2									NA	NA
818	KEAA01482	KEAA01483	2021-11-03T09:54:07.871+03:00	2021-11-03T09:54:43.301+03:00	2021-11-03	kemricdc-kt-enketo.qed.ai:HAA3BrnsSofKZeuS	subscriberid not found	kemricdc-kt-enketo.qed.ai:HAA3BrnsSofKZeuS	phonenumber not found			no		NA	NA									NA	NA							NA																NA	NA
819	KEAA01484	KEAA01485	2022-06-13T16:03:01.943+03:00	2022-06-13T16:24:29.925+03:00	2022-06-13	kemricdc-kt-enketo.qed.ai:3ImMDEfa98syGbUG	subscriberid not found	kemricdc-kt-enketo.qed.ai:3ImMDEfa98syGbUG	phonenumber not found	KEAA01484_01_01	2.0.0	no		NA	4	KE01	KE02	KE03	KE04	KE05				NA	NA	2022-05-20	Stillbirth	Stillbirth	Antepartum (before onset of labor)	Antepartum		NA	Yes				No	intrauterine hypoxia	1									NA	NA
820	KEAA01486		2022-10-19T16:09:02.646+03:00	2022-10-19T16:58:32.785+03:00	2022-10-19	kemricdc-kt-enketo.qed.ai:ARhyx2Y5hGHS6iFd	subscriberid not found	kemricdc-kt-enketo.qed.ai:ARhyx2Y5hGHS6iFd	phonenumber not found	KEAA01486_01_01	2.0.0	no		NA	4	KE01	KE02	KE03	KE04					NA	NA	2022-10-06	Child (12 months to less than 60 months)	Child (12 months to less than 60 months)				NA	Yes				Yes	sickle cell trait	1									NA	NA
821	KEAA01487	KEAA01488	2022-05-27T14:58:45.571+03:00	2022-05-27T15:18:48.011+03:00	2022-05-27	kemricdc-kt-enketo.qed.ai:Bs7w8ubeYUrrgENw	subscriberid not found	kemricdc-kt-enketo.qed.ai:Bs7w8ubeYUrrgENw	phonenumber not found	KEAA01487_01_01	2.0.0	no		NA	4	KE01	KE02	KE03	KE03	KE04				NA	NA	2022-05-19	Stillbirth	Stillbirth	Intrapartum (during labor)	Intrapartum		NA	Yes				No	intrauterine hypoxia	1									NA	NA
822	KEAA01489	KEAA01490	2022-09-06T12:02:41.509+03:00	2022-09-06T13:21:26.997+03:00	2022-09-06	kemricdc-kt-enketo.qed.ai:jQaF3HSAYDLDV2iQ	subscriberid not found	kemricdc-kt-enketo.qed.ai:jQaF3HSAYDLDV2iQ	phonenumber not found	KEAA01489_01_01	2.0.0	no		NA	4	KE01	KE02	KE03	KE04	KE05				NA	NA	2022-08-25	Infant (28 days to less than 12 months)	Infant (28 days to less than 12 months)				NA	Yes				Yes	hiv disease	1	CH01899	Human Immunodeficiency Virus (HIV)							NA	NA
823	KEAA01491	KEAA01492	2022-09-03T11:31:17.462+03:00	2022-09-03T11:38:18.213+03:00	2022-09-03	kemricdc-kt-enketo.qed.ai:ARhyx2Y5hGHS6iFd	subscriberid not found	kemricdc-kt-enketo.qed.ai:ARhyx2Y5hGHS6iFd	phonenumber not found	KEAA01491_01_01	2.0.0	no		NA	4	KE01	KE02	KE03	KE04	KE05				NA	NA	2022-08-25	Stillbirth	Stillbirth	Intrapartum (during labor)	Intrapartum		NA	Yes				No	intrauterine fetal hypoxia during labour	1									NA	NA
824	KEAA01493	KEAA01494	2022-06-06T09:47:46.365+03:00	2022-06-06T10:54:13.415+03:00	2022-06-06	kemricdc-kt-enketo.qed.ai:8OaWEJEITzmwVATm	subscriberid not found	kemricdc-kt-enketo.qed.ai:8OaWEJEITzmwVATm	phonenumber not found	KEAA01493_01_01	2.0.0	no		NA	4	KE01	KE02	KE03	KE04	KE05				NA	NA	2022-05-19	Stillbirth	Stillbirth	Antepartum (before onset of labor)	Antepartum		NA	Yes				No	intrauterine hypoxia										NA	NA
825	KEAA01495	KEAA01496	2022-05-27T15:29:06.632+03:00	2022-05-27T15:38:16.049+03:00	2022-05-27	kemricdc-kt-enketo.qed.ai:Bs7w8ubeYUrrgENw	subscriberid not found	kemricdc-kt-enketo.qed.ai:Bs7w8ubeYUrrgENw	phonenumber not found	KEAA01495_01_01	2.0.0	no		NA	4	KE01	KE02	KE03	KE04	KE05	KE06			NA	NA	2022-05-20	Stillbirth	Stillbirth	Antepartum (before onset of labor)	Antepartum		NA	Yes				No	intrauterine fetal hypoxia	1									NA	NA
826	KEAA01497	KEAA01498	2022-06-13T16:25:15.624+03:00	2022-06-13T17:02:13.490+03:00	2022-06-13	kemricdc-kt-enketo.qed.ai:3ImMDEfa98syGbUG	subscriberid not found	kemricdc-kt-enketo.qed.ai:3ImMDEfa98syGbUG	phonenumber not found	KEAA01497_01_01	2.0.0	no		NA	4	KE01	KE02	KE03	KE04	KE05				NA	NA	2022-05-20	Stillbirth	Stillbirth	Intrapartum (during labor)	Intrapartum		NA	Yes				No	intrauterine hypoxia	1									NA	NA
827	KEAA01499	KEAA01500	2022-05-27T15:19:04.576+03:00	2022-06-15T18:16:47.768+03:00	2022-05-27	kemricdc-kt-enketo.qed.ai:Bs7w8ubeYUrrgENw	subscriberid not found	kemricdc-kt-enketo.qed.ai:Bs7w8ubeYUrrgENw	phonenumber not found	KEAA01499_01_01	2.0.0	no		NA	4	KE01	KE02			KE05	KE06			NA	NA	2022-05-19	Stillbirth	Stillbirth	Antepartum (before onset of labor)	Antepartum		NA	Yes				No	intrauterine hypoxia	1									NA	NA
828	KEAA01501	KEAA01502	2022-06-21T22:56:09.207+03:00	2022-06-21T23:09:53.081+03:00	2022-06-21	kemricdc-kt-enketo.qed.ai:jQaF3HSAYDLDV2iQ	subscriberid not found	kemricdc-kt-enketo.qed.ai:jQaF3HSAYDLDV2iQ	phonenumber not found	KEAA01501_01_01	2.0.0	no		NA	4	KE01	KE02	KE03	KE04	KE05	KE06			NA	NA	2022-06-16	Infant (28 days to less than 12 months)	Infant (28 days to less than 12 months)				NA	Yes				Yes	marasmic kwashaikor	1									NA	NA
829	KEAA01503	KEAA01504	2021-10-12T10:10:14.576+03:00	2021-10-12T10:32:38.295+03:00	2021-10-12	kemricdc-kt-enketo.qed.ai:1MwV5jEBxLx3Hdmy	subscriberid not found	kemricdc-kt-enketo.qed.ai:1MwV5jEBxLx3Hdmy	phonenumber not found					NA	NA									NA	NA							NA																NA	NA
830	KEAA01505	KEAA01506	2022-06-23T09:39:49.232+03:00	2022-06-23T09:52:31.693+03:00	2022-06-23	kemricdc-kt-enketo.qed.ai:dc71tV6YwRkO6CkS	subscriberid not found	kemricdc-kt-enketo.qed.ai:dc71tV6YwRkO6CkS	phonenumber not found	KEAA01505_01_01	2.0.0	no		NA	4	KE01	KE02	KE03	KE04	KE05				NA	NA	2022-06-16	Death in the first 24 hours	Death in the first 24 hours				NA	Yes				No	severe birth asphyxia	1									NA	NA
831	KEAA01507		2022-06-06T10:54:15.026+03:00	2022-06-07T18:28:03.398+03:00	2022-06-06	kemricdc-kt-enketo.qed.ai:8OaWEJEITzmwVATm	subscriberid not found	kemricdc-kt-enketo.qed.ai:8OaWEJEITzmwVATm	phonenumber not found	KEAA01507_01_01	2.0.0	no		NA	4	KE01	KE02	KE03	KE04	KE05				NA	NA	2022-05-19	Child (12 months to less than 60 months)	Child (12 months to less than 60 months)				NA	Yes				Yes	hiv wasting syndrome	1									NA	NA
832	KEAA01508	KEAA01509	2022-09-08T10:18:42.942+03:00	2022-09-08T10:50:32.347+03:00	2022-09-08	kemricdc-kt-enketo.qed.ai:dc71tV6YwRkO6CkS	subscriberid not found	kemricdc-kt-enketo.qed.ai:dc71tV6YwRkO6CkS	phonenumber not found	KEAA01508_01_01	2.0.0	no		NA	4	KE01	KE02	KE03	KE04	KE06				NA	NA	2022-08-25	Infant (28 days to less than 12 months)	Infant (28 days to less than 12 months)				NA	Yes				Yes	delayed milestones	1									NA	NA
833	KEAA01510	KEAA01511	2022-06-22T09:40:31.395+03:00	2022-07-25T11:36:06.485+03:00	2022-06-22	kemricdc-kt-enketo.qed.ai:Bs7w8ubeYUrrgENw	subscriberid not found	kemricdc-kt-enketo.qed.ai:Bs7w8ubeYUrrgENw	phonenumber not found	KEAA01510_01_01	2.0.0	no		NA	4	KE01	KE02	KE03	KE04	KE05				NA	NA	2022-06-16	Stillbirth	Stillbirth	Intrapartum (during labor)	Intrapartum		NA	Yes				No	fetal death of unspecified cause										NA	NA
834	KEAA01512	KEAA01513	2021-10-12T15:19:24.483+03:00	2021-10-12T15:27:00.157+03:00	2021-10-12	kemricdc-kt-enketo.qed.ai:1MwV5jEBxLx3Hdmy	subscriberid not found	kemricdc-kt-enketo.qed.ai:1MwV5jEBxLx3Hdmy	phonenumber not found					NA	NA									NA	NA							NA																NA	NA
835	KEAA01514	KEAA01515	2022-06-13T17:10:39.509+03:00	2022-06-13T20:26:30.031+03:00	2022-06-13	kemricdc-kt-enketo.qed.ai:3ImMDEfa98syGbUG	subscriberid not found	kemricdc-kt-enketo.qed.ai:3ImMDEfa98syGbUG	phonenumber not found	KEAA01514_01_01	2.0.0	no		NA	4	KE01	KE02	KE03	KE04	KE05				NA	NA	2022-05-19	Death in the first 24 hours	Death in the first 24 hours				NA	Yes				No	moderate birth asphyxia	1									NA	4
836	KEAA01516		2022-09-20T09:28:57.030+03:00	2022-09-20T09:43:07.246+03:00	2022-09-20	kemricdc-kt-enketo.qed.ai:8OaWEJEITzmwVATm	subscriberid not found	kemricdc-kt-enketo.qed.ai:8OaWEJEITzmwVATm	phonenumber not found	KEAA01516_01_01	2.0.0	no		NA	4	KE01	KE02	KE03	KE04	KE05	KE06			NA	NA	2022-08-25	Child (12 months to less than 60 months)	Child (12 months to less than 60 months)				NA	Yes				No	severe malaria	1	Plasmodium falciparum	Plasmodium falciparum							NA	NA
837	KEAA01517	KEAA01518	2022-09-06T11:10:52.899+03:00	2022-09-06T11:28:30.032+03:00	2022-09-06	kemricdc-kt-enketo.qed.ai:jQaF3HSAYDLDV2iQ	subscriberid not found	kemricdc-kt-enketo.qed.ai:jQaF3HSAYDLDV2iQ	phonenumber not found	KEAA01517_01_01	2.0.0	no		NA	4	KE01	KE03	KE04						NA	NA	2022-08-25	Stillbirth	Stillbirth	Intrapartum (during labor)	Intrapartum		NA	Yes				No	intrauterine hypoxia	1									NA	NA
838	KEAA01519		2022-06-21T23:33:22.885+03:00	2022-06-21T23:40:25.070+03:00	2022-06-21	kemricdc-kt-enketo.qed.ai:jQaF3HSAYDLDV2iQ	subscriberid not found	kemricdc-kt-enketo.qed.ai:jQaF3HSAYDLDV2iQ	phonenumber not found	KEAA01519_01_01	2.0.0	no		NA	4	KE01	KE02	KE03	KE04	KE05	KE06			NA	NA	2022-06-16	Child (12 months to less than 60 months)	Child (12 months to less than 60 months)				NA	Yes				No	organophosphate poisoning	1									NA	NA
839	KEAA01520		2022-06-22T15:46:56.827+03:00	2022-06-22T16:00:40.933+03:00	2022-06-22	kemricdc-kt-enketo.qed.ai:Bs7w8ubeYUrrgENw	subscriberid not found	kemricdc-kt-enketo.qed.ai:Bs7w8ubeYUrrgENw	phonenumber not found	KEAA01520_01_01	2.0.0	no		NA	4	KE01	KE02	KE03	KE04	KE05				NA	NA	2022-06-16	Child (12 months to less than 60 months)	Child (12 months to less than 60 months)				NA	Yes				Yes	hiv infection(non specified)	1									NA	1
840	KEAA01521	KEAA01522	2022-05-27T11:19:22.905+03:00	2022-05-27T14:00:36.337+03:00	2022-05-27	kemricdc-kt-enketo.qed.ai:Bs7w8ubeYUrrgENw	subscriberid not found	kemricdc-kt-enketo.qed.ai:Bs7w8ubeYUrrgENw	phonenumber not found	KEAA01521_01_01	2.0.0	no		NA	4	KE01	KE02	KE03	KE04	KE05	KE06			NA	NA	2022-05-20	Stillbirth	Stillbirth	Antepartum (before onset of labor)	Antepartum		NA	Yes				No	intrauterine hypoxia	1									NA	NA
841	KEAA01523	KEAA01524	2022-06-21T23:40:42.769+03:00	2022-06-21T23:58:16.435+03:00	2022-06-21	kemricdc-kt-enketo.qed.ai:jQaF3HSAYDLDV2iQ	subscriberid not found	kemricdc-kt-enketo.qed.ai:jQaF3HSAYDLDV2iQ	phonenumber not found	KEAA01523_01_01	2.0.0	no		NA	4	KE01	KE02	KE03	KE04	KE05				NA	NA	2022-06-16	Stillbirth	Stillbirth	Intrapartum (during labor)	Intrapartum		NA	Yes				No	intrauterine hypoxia	1									NA	NA
842	KEAA01525	KEAA01526	2022-06-23T08:35:56.495+03:00	2022-06-23T08:46:15.717+03:00	2022-06-23	kemricdc-kt-enketo.qed.ai:dc71tV6YwRkO6CkS	subscriberid not found	kemricdc-kt-enketo.qed.ai:dc71tV6YwRkO6CkS	phonenumber not found	KEAA01525_01_01	2.0.0	no		NA	4	KE01	KE02	KE03	KE04	KE05				NA	NA	2022-06-16	Stillbirth	Stillbirth	Intrapartum (during labor)	Intrapartum		NA	Yes				No	intrauterine hypoxia	1									NA	NA
843	KEAA01527	KEAA01528	2022-09-20T13:49:01.246+03:00	2022-09-20T14:26:33.936+03:00	2022-09-20	kemricdc-kt-enketo.qed.ai:8OaWEJEITzmwVATm	subscriberid not found	kemricdc-kt-enketo.qed.ai:8OaWEJEITzmwVATm	phonenumber not found	KEAA01527_01_01	2.0.0	no		NA	4	KE01	KE02	KE03	KE04	KE05	KE06			NA	NA	2022-08-26	Infant (28 days to less than 12 months)	Infant (28 days to less than 12 months)				NA	Yes				Yes	malnutrition (marasmus, kwashiorkor)	1									NA	NA
844	KEAA01529	KEAA01530	2022-09-08T10:50:35.462+03:00	2022-09-08T10:58:42.008+03:00	2022-09-08	kemricdc-kt-enketo.qed.ai:dc71tV6YwRkO6CkS	subscriberid not found	kemricdc-kt-enketo.qed.ai:dc71tV6YwRkO6CkS	phonenumber not found	KEAA01529_01_01	2.0.0	no		NA	4	KE01	KE02	KE03	KE04	KE05				NA	NA	2022-08-26	Late Neonate (7 to 27 days)	Late Neonate (7 to 27 days)				NA	Yes				No	sepsis	2									NA	NA
845	KEAA01531	KEAA01532	2022-09-03T10:59:09.325+03:00	2022-09-03T11:22:03.910+03:00	2022-09-03	kemricdc-kt-enketo.qed.ai:ARhyx2Y5hGHS6iFd	subscriberid not found	kemricdc-kt-enketo.qed.ai:ARhyx2Y5hGHS6iFd	phonenumber not found	KEAA01531_01_01	2.0.0	no		NA	4	KE01	KE02	KE03	KE04	KE05				NA	NA	2022-08-25	Early Neonate (1 to 6 days)	Early Neonate (1 to 6 days)				NA	Yes				No	intrauterine hypoxia(unspecified)	1									NA	NA
846	KEAA01533	KEAA01534	2022-06-22T09:26:02.533+03:00	2022-07-25T16:52:34.581+03:00	2022-06-22	kemricdc-kt-enketo.qed.ai:Bs7w8ubeYUrrgENw	subscriberid not found	kemricdc-kt-enketo.qed.ai:Bs7w8ubeYUrrgENw	phonenumber not found	KEAA01533_01_01	2.0.0	no		NA	4	KE01	KE02	KE03	KE04	KE05				NA	NA	2022-06-16	Death in the first 24 hours	Death in the first 24 hours				NA	Yes				Yes	pre_maturity	1									NA	NA
847	KEAA01535	KEAA01536	2022-06-21T23:21:12.113+03:00	2022-06-21T23:33:08.668+03:00	2022-06-21	kemricdc-kt-enketo.qed.ai:jQaF3HSAYDLDV2iQ	subscriberid not found	kemricdc-kt-enketo.qed.ai:jQaF3HSAYDLDV2iQ	phonenumber not found	KEAA01535_01_01	2.0.0	no		NA	4	KE01	KE02	KE03	KE05					NA	NA	2022-06-16	Infant (28 days to less than 12 months)	Infant (28 days to less than 12 months)				NA	Yes				Yes	gastroenteritis	1									NA	NA
848	KEAA01537	KEAA01538	2022-06-22T16:00:59.952+03:00	2022-07-25T12:02:36.520+03:00	2022-06-22	kemricdc-kt-enketo.qed.ai:Bs7w8ubeYUrrgENw	subscriberid not found	kemricdc-kt-enketo.qed.ai:Bs7w8ubeYUrrgENw	phonenumber not found	KEAA01537_01_01	2.0.0	no		NA	4	KE01	KE02	KE03	KE04	KE05				NA	NA	2022-06-16	Stillbirth	Stillbirth	Intrapartum (during labor)	Intrapartum		NA	Yes				No	intrauterine hypoxia noted during labour and delivery(theatre)										NA	NA
849	KEAA01539	KEAA01540	2022-06-23T08:27:29.849+03:00	2022-06-23T08:35:55.769+03:00	2022-06-23	kemricdc-kt-enketo.qed.ai:dc71tV6YwRkO6CkS	subscriberid not found	kemricdc-kt-enketo.qed.ai:dc71tV6YwRkO6CkS	phonenumber not found	KEAA01539_01_01	2.0.0	no		NA	4	KE01	KE02	KE03	KE04	KE05	KE06			NA	NA	2022-06-17	Death in the first 24 hours	Death in the first 24 hours				NA	Yes				No	severe birth asphyxia	1									NA	NA
850	KEAA01541	KEAA01542	2022-06-21T23:10:02.039+03:00	2022-06-21T23:21:00.398+03:00	2022-06-21	kemricdc-kt-enketo.qed.ai:jQaF3HSAYDLDV2iQ	subscriberid not found	kemricdc-kt-enketo.qed.ai:jQaF3HSAYDLDV2iQ	phonenumber not found	KEAA01541_01_01	2.0.0	no		NA	4	KE01	KE02	KE03	KE04	KE05	KE06			NA	NA	2022-06-16	Stillbirth	Stillbirth	Antepartum (before onset of labor)	Antepartum		NA	Yes				No	intrauterine hypoxia	1									NA	NA
851	KEAA01543	KEAA01544	2022-11-21T09:00:20.224+03:00	2022-11-21T09:13:36.051+03:00	2022-11-21	kemricdc-kt-enketo.qed.ai:dc71tV6YwRkO6CkS	subscriberid not found	kemricdc-kt-enketo.qed.ai:dc71tV6YwRkO6CkS	phonenumber not found	KEAA01543_01_01	2.0.0	no		NA	4	KE01	KE02	KE03	KE05	KE06				NA	NA	2022-10-06	Stillbirth	Stillbirth	Intrapartum (during labor)	Intrapartum		NA	Yes				No	intrauterine hypoxia	1									NA	NA
852	KEAA01545		2022-09-06T11:28:33.329+03:00	2022-09-06T12:02:35.383+03:00	2022-09-06	kemricdc-kt-enketo.qed.ai:jQaF3HSAYDLDV2iQ	subscriberid not found	kemricdc-kt-enketo.qed.ai:jQaF3HSAYDLDV2iQ	phonenumber not found	KEAA01545_01_01	2.0.0	no		NA	4	KE01	KE02	KE03	KE04	KE05	KE06			NA	NA	2022-08-26	Child (12 months to less than 60 months)	Child (12 months to less than 60 months)				NA	Yes				Yes	kwashiorkor	1									NA	NA
853	KEAA01546	KEAA01547	2022-06-23T08:59:44.277+03:00	2022-06-23T09:14:56.842+03:00	2022-06-23	kemricdc-kt-enketo.qed.ai:dc71tV6YwRkO6CkS	subscriberid not found	kemricdc-kt-enketo.qed.ai:dc71tV6YwRkO6CkS	phonenumber not found	KEAA01546_01_01	2.0.0	no		NA	4	KE01	KE02	KE03	KE04	KE05				NA	NA	2022-06-16	Infant (28 days to less than 12 months)	Infant (28 days to less than 12 months)				NA	Yes				Yes	stunting	1									NA	NA
854	KEAA01548	KEAA01549	2022-06-21T21:30:23.389+03:00	2022-07-25T12:12:07.135+03:00	2022-06-21	kemricdc-kt-enketo.qed.ai:Bs7w8ubeYUrrgENw	subscriberid not found	kemricdc-kt-enketo.qed.ai:Bs7w8ubeYUrrgENw	phonenumber not found	KEAA01548_01_01	2.0.0	no		NA	4	KE01	KE02	KE03	KE04	KE05				NA	NA	2022-06-16	Stillbirth	Stillbirth	Intrapartum (during labor)	Intrapartum		NA	Yes				No	intrauterine hypoxia (during labour)	1									NA	NA
855	KEAA01550	KEAA01551	2022-06-23T08:49:39.449+03:00	2022-06-23T08:59:05.435+03:00	2022-06-23	kemricdc-kt-enketo.qed.ai:dc71tV6YwRkO6CkS	subscriberid not found	kemricdc-kt-enketo.qed.ai:dc71tV6YwRkO6CkS	phonenumber not found	KEAA01550_01_01	2.0.0	no		NA	4	KE01	KE02	KE03	KE04	KE05				NA	NA	2022-06-16	Stillbirth	Stillbirth	Intrapartum (during labor)	Intrapartum		NA	Yes				No	intrauterine hypoxia	1									NA	NA
856	KEAA01552	KEAA01553	2022-06-21T21:10:08.844+03:00	2022-07-25T14:34:10.410+03:00	2022-06-21	kemricdc-kt-enketo.qed.ai:Bs7w8ubeYUrrgENw	subscriberid not found	kemricdc-kt-enketo.qed.ai:Bs7w8ubeYUrrgENw	phonenumber not found	KEAA01552_01_01	2.0.0	no		NA	4	KE01	KE02	KE03	KE04	KE05				NA	NA	2022-06-17	Stillbirth	Stillbirth	Unknown or Unavailable	Unknown		NA	Yes				No	intrauterine hypoxia(unspecified)										NA	NA
857	KEAA01554	KEAA01555	2022-09-20T15:12:08.254+03:00	2022-09-20T15:29:39.395+03:00	2022-09-20	kemricdc-kt-enketo.qed.ai:8OaWEJEITzmwVATm	subscriberid not found	kemricdc-kt-enketo.qed.ai:8OaWEJEITzmwVATm	phonenumber not found	KEAA01554_01_01	2.0.0	no		NA	4	KE01	KE02	KE03	KE04	KE05				NA	NA	2022-08-26	Late Neonate (7 to 27 days)	Late Neonate (7 to 27 days)				NA	Yes				No	sepsis	1	Streptococcus spp	Streptococcus spp							NA	13
858	KEAA01556	KEAA01557	2022-06-21T22:42:17.903+03:00	2022-07-25T14:44:35.940+03:00	2022-06-21	kemricdc-kt-enketo.qed.ai:jQaF3HSAYDLDV2iQ	subscriberid not found	kemricdc-kt-enketo.qed.ai:jQaF3HSAYDLDV2iQ	phonenumber not found	KEAA01556_01_01	2.0.0	no		NA	4	KE01	KE02	KE03	KE04	KE05	KE06			NA	NA	2022-06-17	Infant (28 days to less than 12 months)	Infant (28 days to less than 12 months)				NA	Yes				Yes	marasmus	1									NA	NA
859	KEAA01558	KEAA01559	2023-01-04T08:37:10.132+03:00	2023-01-04T08:49:47.781+03:00	2023-01-04	kemricdc-kt-enketo.qed.ai:Paw8KbBFM9TDinxs	subscriberid not found	kemricdc-kt-enketo.qed.ai:Paw8KbBFM9TDinxs	phonenumber not found	KEAA01558_01_01	2.0.0	no		NA	4	KE01	KE02	KE03	KE04	KE05				NA	NA	2022-10-07	Early Neonate (1 to 6 days)	Early Neonate (1 to 6 days)				NA	Yes				No	respiratory distress syndrome	1									NA	NA
860	KEAA01560	KEAA01561	2022-06-22T09:11:16.074+03:00	2022-06-22T09:25:51.330+03:00	2022-06-22	kemricdc-kt-enketo.qed.ai:Bs7w8ubeYUrrgENw	subscriberid not found	kemricdc-kt-enketo.qed.ai:Bs7w8ubeYUrrgENw	phonenumber not found	KEAA01560_01_01	2.0.0	no		NA	4	KE01	KE02	KE03	KE04	KE05				NA	NA	2022-06-17	Infant (28 days to less than 12 months)	Infant (28 days to less than 12 months)				NA	Yes				Yes	unspecified severe anaemia	1									NA	2
861	KEAA01562		2022-11-21T09:14:12.152+03:00	2023-01-15T19:06:15.395+03:00	2022-11-21	kemricdc-kt-enketo.qed.ai:dc71tV6YwRkO6CkS	subscriberid not found	kemricdc-kt-enketo.qed.ai:dc71tV6YwRkO6CkS	phonenumber not found	KEAA01562_01_01	2.0.0	no		NA	4	KE01	KE02	KE03	KE05	KE06				NA	NA	2022-10-06	Child (12 months to less than 60 months)	Child (12 months to less than 60 months)				NA	Yes				No	meningitis										NA	NA
862	KEAA01563	KEAA01564	2022-09-08T10:58:47.881+03:00	2022-09-08T11:07:22.285+03:00	2022-09-08	kemricdc-kt-enketo.qed.ai:dc71tV6YwRkO6CkS	subscriberid not found	kemricdc-kt-enketo.qed.ai:dc71tV6YwRkO6CkS	phonenumber not found	KEAA01563_01_01	2.0.0	no		NA	4	KE01	KE02	KE03	KE04	KE05	KE06			NA	NA	2022-08-26	Stillbirth	Stillbirth	Intrapartum (during labor)	Intrapartum		NA	Yes				No	fetus affected by other maternal conditions	2									NA	NA
863	KEAA01565	KEAA01566	2022-06-21T20:35:32.260+03:00	2022-07-25T15:06:53.921+03:00	2022-06-21	kemricdc-kt-enketo.qed.ai:Bs7w8ubeYUrrgENw	subscriberid not found	kemricdc-kt-enketo.qed.ai:Bs7w8ubeYUrrgENw	phonenumber not found	KEAA01565_01_01	2.0.0	no		NA	4	KE01	KE02	KE03	KE04	KE05				NA	NA	2022-06-17	Infant (28 days to less than 12 months)	Infant (28 days to less than 12 months)				NA	Yes				Yes	malnutrition(marasmic_kwashiokor)	1									NA	NA
864	KEAA01567	KEAA01568	2022-06-21T23:58:35.540+03:00	2022-07-25T15:34:04.581+03:00	2022-06-21	kemricdc-kt-enketo.qed.ai:jQaF3HSAYDLDV2iQ	subscriberid not found	kemricdc-kt-enketo.qed.ai:jQaF3HSAYDLDV2iQ	phonenumber not found	KEAA01567_01_01	2.0.0	no		NA	4	KE01	KE02	KE03	KE04	KE05	KE06			NA	NA	2022-06-17	Late Neonate (7 to 27 days)	Late Neonate (7 to 27 days)				NA	Yes				No	neonatal sepsis unspecified	3									NA	NA
865	KEAA01569	KEAA01570	2022-06-21T20:00:03.574+03:00	2022-07-25T16:00:46.310+03:00	2022-06-21	kemricdc-kt-enketo.qed.ai:Bs7w8ubeYUrrgENw	subscriberid not found	kemricdc-kt-enketo.qed.ai:Bs7w8ubeYUrrgENw	phonenumber not found	KEAA01569_01_01	2.0.0	no		NA	4	KE01	KE02	KE03	KE04	KE05				NA	NA	2022-06-17	Stillbirth	Stillbirth	Intrapartum (during labor)	Intrapartum		NA	Yes				No	intrauterine hypoxia	1									NA	NA
866	KEAA01571		2023-01-17T12:03:24.601+03:00	2023-01-17T12:09:23.971+03:00	2023-01-17	kemricdc-kt-enketo.qed.ai:3ImMDEfa98syGbUG	subscriberid not found	kemricdc-kt-enketo.qed.ai:3ImMDEfa98syGbUG	phonenumber not found			no		NA	NA									NA	NA							NA																NA	NA
867	KEAA01572		2023-01-04T16:49:45.920+03:00	2023-01-04T16:50:05.485+03:00	2023-01-04	kemricdc-kt-enketo.qed.ai:dc71tV6YwRkO6CkS	subscriberid not found	kemricdc-kt-enketo.qed.ai:dc71tV6YwRkO6CkS	phonenumber not found			no		NA	NA									NA	NA							NA																NA	NA
868	KEAA01573	KEAA01574	2022-08-02T09:11:36.815+03:00	2022-09-20T09:28:55.718+03:00	2022-08-02	kemricdc-kt-enketo.qed.ai:8OaWEJEITzmwVATm	subscriberid not found	kemricdc-kt-enketo.qed.ai:8OaWEJEITzmwVATm	phonenumber not found	KEAA01573_01_01	2.0.0	no		NA	4	KE01	KE02	KE03	KE04	KE05				NA	NA	2022-08-25	Stillbirth	Stillbirth	Intrapartum (during labor)	Intrapartum		NA	Yes				No	intrauterine hypoxia	1									NA	NA
869	KEAA01575	KEAA01576	2022-06-21T22:29:05.599+03:00	2022-07-25T16:22:12.440+03:00	2022-06-21	kemricdc-kt-enketo.qed.ai:jQaF3HSAYDLDV2iQ	subscriberid not found	kemricdc-kt-enketo.qed.ai:jQaF3HSAYDLDV2iQ	phonenumber not found	KEAA01575_01_01	2.0.0	no		NA	4	KE01	KE02	KE03	KE04	KE05	KE06			NA	NA	2022-06-17	Infant (28 days to less than 12 months)	Infant (28 days to less than 12 months)				NA	Yes				Yes	marasmickwashaikor	1									NA	NA
870	KEAA01577		2022-06-23T08:20:11.650+03:00	2023-01-15T19:21:26.140+03:00	2022-06-23	kemricdc-kt-enketo.qed.ai:dc71tV6YwRkO6CkS	subscriberid not found	kemricdc-kt-enketo.qed.ai:dc71tV6YwRkO6CkS	phonenumber not found	KEAA01577_01_01	2.0.0	no		NA	4	KE01	KE02	KE03	KE04	KE05	KE06			NA	NA	2022-06-17	Child (12 months to less than 60 months)	Child (12 months to less than 60 months)				NA	No	Inconclusive Data	Inconclusive Data	cardiac failure ,space occupying lesion, hemosiderin, sickle cell trait, Valsalva maneuver.												NA	NA
871	KEAA01578	KEAA01579	2022-11-21T15:23:33.708+03:00	2023-01-09T10:21:03.406+03:00	2022-11-21	kemricdc-kt-enketo.qed.ai:dc71tV6YwRkO6CkS	subscriberid not found	kemricdc-kt-enketo.qed.ai:dc71tV6YwRkO6CkS	phonenumber not found	KEAA01578_01_01	2.0.0	no		NA	4	KE01	KE02	KE03	KE04	KE05				NA	NA	2022-10-07	Infant (28 days to less than 12 months)	Infant (28 days to less than 12 months)				NA	Yes				Yes	marasmickwashiokor	2									NA	NA
872	KEAA01580	KEAA01581	2022-09-03T10:48:35.367+03:00	2022-09-03T10:59:08.743+03:00	2022-09-03	kemricdc-kt-enketo.qed.ai:ARhyx2Y5hGHS6iFd	subscriberid not found	kemricdc-kt-enketo.qed.ai:ARhyx2Y5hGHS6iFd	phonenumber not found	KEAA01580_01_01	2.0.0	no		NA	4	KE01	KE02	KE03	KE04	KE05				NA	NA	2022-08-25	Infant (28 days to less than 12 months)	Infant (28 days to less than 12 months)				NA	Yes				Yes	malaria with cerebral complications	1	Plasmodium falciparum	Plasmodium falciparum							NA	3
873	KEAA01582		2022-04-14T10:48:47.019+03:00	2022-04-14T10:49:07.163+03:00	2022-04-14	kemricdc-kt-enketo.qed.ai:8OaWEJEITzmwVATm	subscriberid not found	kemricdc-kt-enketo.qed.ai:8OaWEJEITzmwVATm	phonenumber not found			no		NA	NA									NA	NA							NA																NA	NA
874	KEAA01583	KEAA01584	2022-02-16T11:50:10.981+03:00	2022-02-16T11:59:18.709+03:00	2022-02-16	kemricdc-kt-enketo.qed.ai:1MwV5jEBxLx3Hdmy	subscriberid not found	kemricdc-kt-enketo.qed.ai:1MwV5jEBxLx3Hdmy	phonenumber not found					NA	NA									NA	NA							NA																NA	NA
875	KEAA01585		2022-11-09T15:32:14.736+03:00	2022-11-09T15:48:17.538+03:00	2022-11-09	kemricdc-kt-enketo.qed.ai:E8caXYtTWdGWQ3gX	subscriberid not found	kemricdc-kt-enketo.qed.ai:E8caXYtTWdGWQ3gX	phonenumber not found	KEAA01585_01_01	2.0.0	no		NA	4	KE01	KE02	KE03	KE04	KE05				NA	NA	2022-10-07	Child (12 months to less than 60 months)	Child (12 months to less than 60 months)				NA	Yes				Yes	protein –energy malnutrition	1									NA	NA
876	KEAA01586	KEAA01587	2022-10-26T08:21:17.931+03:00	2022-10-26T09:02:47.392+03:00	2022-10-26	kemricdc-kt-enketo.qed.ai:dc71tV6YwRkO6CkS	subscriberid not found	kemricdc-kt-enketo.qed.ai:dc71tV6YwRkO6CkS	phonenumber not found	KEAA01586_01_01	2.0.0	no		NA	4	KE01	KE02	KE03						NA	NA	2022-10-06	Infant (28 days to less than 12 months)	Infant (28 days to less than 12 months)			Include Maternal Questions	NA	Yes				Yes	failure to thrive	1									NA	NA
877	KEAA01588	KEAA01589	2022-02-17T08:54:02.306+03:00	2022-02-17T09:11:43.840+03:00	2022-02-17	kemricdc-kt-enketo.qed.ai:1MwV5jEBxLx3Hdmy	subscriberid not found	kemricdc-kt-enketo.qed.ai:1MwV5jEBxLx3Hdmy	phonenumber not found					NA	NA									NA	NA							NA																NA	NA
878	KEAA01590	KEAA01591	2022-02-02T10:15:51.285+03:00	2022-02-02T10:29:51.778+03:00	2022-02-02	kemricdc-kt-enketo.qed.ai:1MwV5jEBxLx3Hdmy	subscriberid not found	kemricdc-kt-enketo.qed.ai:1MwV5jEBxLx3Hdmy	phonenumber not found					NA	NA									NA	NA							NA																NA	NA
879	KEAA01592	KEAA01593	2022-02-16T10:19:56.188+03:00	2022-02-16T10:25:54.938+03:00	2022-02-16	kemricdc-kt-enketo.qed.ai:1MwV5jEBxLx3Hdmy	subscriberid not found	kemricdc-kt-enketo.qed.ai:1MwV5jEBxLx3Hdmy	phonenumber not found					NA	NA									NA	NA							NA																NA	NA
880	KEAA01594	KEAA01595	2023-01-04T07:45:49.607+03:00	2023-01-04T08:15:10.250+03:00	2023-01-04	kemricdc-kt-enketo.qed.ai:jQaF3HSAYDLDV2iQ	subscriberid not found	kemricdc-kt-enketo.qed.ai:jQaF3HSAYDLDV2iQ	phonenumber not found	KEAA01594_01_01	2.0.0	no		NA	4	KE01	KE02	KE03	KE04	KE05				NA	NA	2022-12-15	Early Neonate (1 to 6 days)	Early Neonate (1 to 6 days)				NA	Yes				No	congenital malformation	1									NA	NA
881	KEAA01596	KEAA01597	2022-12-19T13:00:21.633+03:00	2023-01-09T10:38:37.032+03:00	2022-12-19	kemricdc-kt-enketo.qed.ai:OeckuwJI9Ec5Z75o	subscriberid not found	kemricdc-kt-enketo.qed.ai:OeckuwJI9Ec5Z75o	phonenumber not found	KEAA01596_01_01	2.0.0	no		NA	4	KE01	KE02	KE03	KE04	KE05	KE06			NA	NA	2022-12-15	Infant (28 days to less than 12 months)	Infant (28 days to less than 12 months)				NA	Yes				Yes	gastroenteritis	2									NA	NA
882	KEAA01598	KEAA01599	2022-02-13T20:55:14.405+03:00	2022-02-13T20:55:53.700+03:00	2022-02-13	kemricdc-kt-enketo.qed.ai:VHzsNDCQo9fPJacX	subscriberid not found	kemricdc-kt-enketo.qed.ai:VHzsNDCQo9fPJacX	phonenumber not found			no		NA	NA									NA	NA							NA																NA	NA
883	KEAA01600	KEAA01601	2022-02-14T11:34:10.018+03:00	2022-02-14T11:35:20.973+03:00	2022-02-14	kemricdc-kt-enketo.qed.ai:VHzsNDCQo9fPJacX	subscriberid not found	kemricdc-kt-enketo.qed.ai:VHzsNDCQo9fPJacX	phonenumber not found			no		NA	NA									NA	NA							NA																NA	NA
884	KEAA01602	KEAA01603	2022-09-11T12:34:50.178+03:00	2022-09-11T12:38:25.878+03:00	2022-09-11	kemricdc-kt-enketo.qed.ai:ARhyx2Y5hGHS6iFd	subscriberid not found	kemricdc-kt-enketo.qed.ai:ARhyx2Y5hGHS6iFd	phonenumber not found			no		NA	NA									NA	NA							NA																NA	NA
885	KEAA01604		2022-02-28T13:52:19.601+03:00	2022-02-28T14:06:08.532+03:00	2022-02-28	kemricdc-kt-enketo.qed.ai:jQaF3HSAYDLDV2iQ	subscriberid not found	kemricdc-kt-enketo.qed.ai:jQaF3HSAYDLDV2iQ	phonenumber not found			no		NA	NA									NA	NA							NA																NA	NA
886	KEAA01605	KEAA01606	2022-04-11T09:34:19.820+03:00	2022-04-11T09:35:16.981+03:00	2022-04-11	kemricdc-kt-enketo.qed.ai:jQaF3HSAYDLDV2iQ	subscriberid not found	kemricdc-kt-enketo.qed.ai:jQaF3HSAYDLDV2iQ	phonenumber not found			no		NA	NA									NA	NA							NA																NA	NA
887	KEAA01608	KEAA01607	2022-03-14T14:12:19.869+03:00	2022-03-14T14:12:39.348+03:00	2022-03-14	kemricdc-kt-enketo.qed.ai:jQaF3HSAYDLDV2iQ	subscriberid not found	kemricdc-kt-enketo.qed.ai:jQaF3HSAYDLDV2iQ	phonenumber not found			no		NA	NA									NA	NA							NA																NA	NA
888	KEAA01609		2023-01-03T15:12:08.539+03:00	2023-01-03T16:00:07.115+03:00	2023-01-03	kemricdc-kt-enketo.qed.ai:dc71tV6YwRkO6CkS	subscriberid not found	kemricdc-kt-enketo.qed.ai:dc71tV6YwRkO6CkS	phonenumber not found	KEAA01609_01_01	2.0.0	no		NA	4	KE01	KE02	KE03	KE04	KE05				NA	NA	2022-12-15	Child (12 months to less than 60 months)	Child (12 months to less than 60 months)				NA	Yes				Yes	sickle cell disease	1									NA	15
889	KEAA01610	KEAA01611	2022-09-12T14:43:01.941+03:00	2022-09-12T14:43:22.306+03:00	2022-09-12	kemricdc-kt-enketo.qed.ai:SSeGgXg1Qi31yc0h	subscriberid not found	kemricdc-kt-enketo.qed.ai:SSeGgXg1Qi31yc0h	phonenumber not found			no		NA	NA									NA	NA							NA																NA	NA
890	KEAA01612	KEAA01613	2022-10-17T12:17:09.818+03:00	2022-11-24T11:57:42.001+03:00	2022-10-17	kemricdc-kt-enketo.qed.ai:ARhyx2Y5hGHS6iFd	subscriberid not found	kemricdc-kt-enketo.qed.ai:ARhyx2Y5hGHS6iFd	phonenumber not found	KEAA01612_01_01	2.0.0	no		NA	4	KE01	KE02	KE03	KE05					NA	NA	2022-10-06	Child (12 months to less than 60 months)	Child (12 months to less than 60 months)				NA	Yes				Yes	marasmic_kwashiokor	1									NA	NA
891	KEAA01614	KEAA01615	2022-12-05T14:49:28.768+03:00	2022-12-05T15:19:43.615+03:00	2022-12-05	kemricdc-kt-enketo.qed.ai:OeckuwJI9Ec5Z75o	subscriberid not found	kemricdc-kt-enketo.qed.ai:OeckuwJI9Ec5Z75o	phonenumber not found	KEAA01614_01_01	2.0.0	no		NA	4	KE01	KE02	KE03	KE04	KE05				NA	NA	2022-11-16	Stillbirth	Stillbirth	Unknown or Unavailable	Unknown		NA	Yes				No	intra_uterine hypoxia during labour and delivery	1									NA	NA
892	KEAA01616	KEAA01617	2022-12-19T13:30:13.625+03:00	2022-12-19T13:44:40.868+03:00	2022-12-19	kemricdc-kt-enketo.qed.ai:OeckuwJI9Ec5Z75o	subscriberid not found	kemricdc-kt-enketo.qed.ai:OeckuwJI9Ec5Z75o	phonenumber not found	KEAA01616_01_01	2.0.0	no		NA	4	KE01	KE02	KE03	KE04	KE05	KE06			NA	NA	2022-12-15	Stillbirth	Stillbirth	Antepartum (before onset of labor)	Antepartum		NA	Yes				No	intra-uterine hypoxia,unspecified	1									NA	NA
893	KEAA01618	KEAA01619	2022-11-22T14:13:03.007+03:00	2023-01-09T10:51:07.678+03:00	2022-11-22	kemricdc-kt-enketo.qed.ai:dc71tV6YwRkO6CkS	subscriberid not found	kemricdc-kt-enketo.qed.ai:dc71tV6YwRkO6CkS	phonenumber not found	KEAA01618_01_01	2.0.0	no		NA	4	KE01	KE02	KE03	KE04	KE05	KE06			NA	NA	2022-11-17	Death in the first 24 hours	Death in the first 24 hours				NA	Yes				No	severe birth asphyxia	1									NA	NA
894	KEAA01620	KEAA01621	2022-10-21T12:31:09.057+03:00	2022-10-21T12:44:40.952+03:00	2022-10-21	kemricdc-kt-enketo.qed.ai:jQaF3HSAYDLDV2iQ	subscriberid not found	kemricdc-kt-enketo.qed.ai:jQaF3HSAYDLDV2iQ	phonenumber not found	KEAA01620_01_01	2.0.0	no		NA	4	KE01	KE02	KE03	KE04	KE05	KE06			NA	NA	2022-10-06	Early Neonate (1 to 6 days)	Early Neonate (1 to 6 days)				NA	Yes				No	birth asphyxia	1									NA	NA
895	KEAA01622	KEAA01623	2023-01-04T08:49:48.837+03:00	2023-01-04T09:09:54.554+03:00	2023-01-04	kemricdc-kt-enketo.qed.ai:Paw8KbBFM9TDinxs	subscriberid not found	kemricdc-kt-enketo.qed.ai:Paw8KbBFM9TDinxs	phonenumber not found	KEAA01622_01_01	2.0.0	no		NA	4	KE01	KE02	KE03	KE04	KE05				NA	NA	2022-12-16	Stillbirth	Stillbirth	Antepartum (before onset of labor)	Antepartum		NA	Yes				No	intrauterine hypoxia	1									NA	NA
896	KEAA01624	KEAA01625	2022-11-22T14:37:54.636+03:00	2023-01-09T10:58:25.058+03:00	2022-11-22	kemricdc-kt-enketo.qed.ai:dc71tV6YwRkO6CkS	subscriberid not found	kemricdc-kt-enketo.qed.ai:dc71tV6YwRkO6CkS	phonenumber not found	KEAA01624_01_01	2.0.0	no		NA	4	KE01	KE02	KE03	KE04	KE05	KE06			NA	NA	2022-11-16	Stillbirth	Stillbirth	Antepartum (before onset of labor)	Antepartum		NA	Yes				No	congenital pneumonia	1	Streptococcus spp	Streptococcus spp							NA	NA
897	KEAA01626	KEAA01627	2023-01-03T16:00:10.027+03:00	2023-01-03T16:26:01.051+03:00	2023-01-03	kemricdc-kt-enketo.qed.ai:dc71tV6YwRkO6CkS	subscriberid not found	kemricdc-kt-enketo.qed.ai:dc71tV6YwRkO6CkS	phonenumber not found	KEAA01626_01_01	2.0.0	no		NA	4	KE01	KE02	KE03	KE04	KE05				NA	NA	2022-12-16	Stillbirth	Stillbirth	Antepartum (before onset of labor)	Antepartum		NA	Yes				No	intrauterine hypoxia	1									NA	NA
898	KEAA01628	KEAA01629	2023-01-04T09:29:05.623+03:00	2023-01-04T10:48:40.823+03:00	2023-01-04	kemricdc-kt-enketo.qed.ai:dc71tV6YwRkO6CkS	subscriberid not found	kemricdc-kt-enketo.qed.ai:dc71tV6YwRkO6CkS	phonenumber not found	KEAA01628_01_01	2.0.0	no		NA	4	KE01	KE02	KE03	KE04	KE05	KE06			NA	NA	2022-11-16	Infant (28 days to less than 12 months)	Infant (28 days to less than 12 months)				NA	Yes				Yes	marasmus	1									NA	NA
899	KEAA01630	KEAA01631	2022-02-22T13:17:01.158+03:00	2022-02-22T13:22:25.798+03:00	2022-02-22	kemricdc-kt-enketo.qed.ai:1MwV5jEBxLx3Hdmy	subscriberid not found	kemricdc-kt-enketo.qed.ai:1MwV5jEBxLx3Hdmy	phonenumber not found					NA	NA									NA	NA							NA																NA	NA
900	KEAA01632	KEAA01633	2022-09-06T10:34:04.677+03:00	2022-09-06T11:10:04.548+03:00	2022-09-06	kemricdc-kt-enketo.qed.ai:jQaF3HSAYDLDV2iQ	subscriberid not found	kemricdc-kt-enketo.qed.ai:jQaF3HSAYDLDV2iQ	phonenumber not found	KEAA01632_01_01	2.0.0	no		NA	4	KE01	KE02	KE03	KE04	KE06				NA	NA	2022-08-25	Infant (28 days to less than 12 months)	Infant (28 days to less than 12 months)				NA	Yes				No	malaria	1	Plasmodium falciparum	Plasmodium falciparum							NA	NA
901	KEAA01634	KEAA01635	2022-10-19T14:44:24.230+03:00	2022-10-19T15:38:57.659+03:00	2022-10-19	kemricdc-kt-enketo.qed.ai:ARhyx2Y5hGHS6iFd	subscriberid not found	kemricdc-kt-enketo.qed.ai:ARhyx2Y5hGHS6iFd	phonenumber not found	KEAA01634_01_01	2.0.0	no		NA	4	KE01	KE02	KE05						NA	NA	2022-10-06	Stillbirth	Stillbirth	Intrapartum (during labor)	Intrapartum		NA	Yes				No	intra-uterine hypoxia during labour and delivery	1									NA	NA
902	KEAA01636	KEAA01631	2022-02-22T13:29:45.321+03:00	2022-02-22T13:35:57.111+03:00	2022-02-22	kemricdc-kt-enketo.qed.ai:1MwV5jEBxLx3Hdmy	subscriberid not found	kemricdc-kt-enketo.qed.ai:1MwV5jEBxLx3Hdmy	phonenumber not found					NA	NA									NA	NA							NA																NA	NA
903	KEAA01637	KEAA01638	2022-11-21T09:47:55.972+03:00	2022-11-21T12:32:10.084+03:00	2022-11-21	kemricdc-kt-enketo.qed.ai:dc71tV6YwRkO6CkS	subscriberid not found	kemricdc-kt-enketo.qed.ai:dc71tV6YwRkO6CkS	phonenumber not found	KEAA01637_01_01	2.0.0	no		NA	4	KE01	KE02	KE03	KE05	KE06				NA	NA	2022-10-06	Infant (28 days to less than 12 months)	Infant (28 days to less than 12 months)				NA	Yes				No	pneumonia	2									NA	NA
904	KEAA01639		2022-02-14T20:00:43.668+03:00	2022-02-14T20:03:32.542+03:00	2022-02-14	kemricdc-kt-enketo.qed.ai:VHzsNDCQo9fPJacX	subscriberid not found	kemricdc-kt-enketo.qed.ai:VHzsNDCQo9fPJacX	phonenumber not found			no		NA	NA									NA	NA							NA																NA	NA
905	KEAA01640	KEAA01641	2022-09-03T11:38:21.076+03:00	2022-09-03T11:45:28.201+03:00	2022-09-03	kemricdc-kt-enketo.qed.ai:ARhyx2Y5hGHS6iFd	subscriberid not found	kemricdc-kt-enketo.qed.ai:ARhyx2Y5hGHS6iFd	phonenumber not found	KEAA01640_01_01	2.0.0	no		NA	4	KE01	KE02	KE03	KE04	KE05				NA	NA	2022-08-26	Stillbirth	Stillbirth	Intrapartum (during labor)	Intrapartum		NA	Yes				No	intra_uterine hypoxia due to prolonged labour	1									NA	NA
906	KEAA01642	KEAA01643	2022-12-05T12:08:14.449+03:00	2023-01-09T11:17:29.715+03:00	2022-12-05	kemricdc-kt-enketo.qed.ai:OeckuwJI9Ec5Z75o	subscriberid not found	kemricdc-kt-enketo.qed.ai:OeckuwJI9Ec5Z75o	phonenumber not found	KEAA01642_01_01	2.0.0	no		NA	4	KE01	KE02	KE03	KE04	KE05	KE06			NA	NA	2022-11-16	Death in the first 24 hours	Death in the first 24 hours				NA	Yes				No	birth asphyxia	1									NA	NA
907	KEAA01644	KEAA01645	2022-10-21T12:06:32.577+03:00	2022-10-21T12:31:01.943+03:00	2022-10-21	kemricdc-kt-enketo.qed.ai:jQaF3HSAYDLDV2iQ	subscriberid not found	kemricdc-kt-enketo.qed.ai:jQaF3HSAYDLDV2iQ	phonenumber not found	KEAA01644_01_01	2.0.0	no		NA	4	KE01	KE02	KE03	KE04	KE05	KE06			NA	NA	2022-10-06	Early Neonate (1 to 6 days)	Early Neonate (1 to 6 days)				NA	Yes				No	multipathogen pneumonia	1	Streptococcus pneumoniae	Streptococcus pneumoniae		CH01861	Enterococcus spp.				NA	NA
908	KEAA01646	KEAA01647	2022-03-21T14:26:57.207+03:00	2022-03-21T14:36:36.493+03:00	2022-03-21	kemricdc-kt-enketo.qed.ai:1MwV5jEBxLx3Hdmy	subscriberid not found	kemricdc-kt-enketo.qed.ai:1MwV5jEBxLx3Hdmy	phonenumber not found					NA	NA									NA	NA							NA																NA	NA
909	KEAA01648	KEAA01649	2022-02-08T11:41:51.339+03:00	2022-02-08T11:44:17.966+03:00	2022-02-08	kemricdc-kt-enketo.qed.ai:VHzsNDCQo9fPJacX	subscriberid not found	kemricdc-kt-enketo.qed.ai:VHzsNDCQo9fPJacX	phonenumber not found			no		NA	NA									NA	NA							NA																NA	NA
910	KEAA01650	KEAA01651	2022-12-05T11:28:13.177+03:00	2022-12-05T12:08:13.902+03:00	2022-12-05	kemricdc-kt-enketo.qed.ai:OeckuwJI9Ec5Z75o	subscriberid not found	kemricdc-kt-enketo.qed.ai:OeckuwJI9Ec5Z75o	phonenumber not found	KEAA01650_01_01	2.0.0	no		NA	4	KE01	KE02	KE03	KE04	KE05	KE06			NA	NA	2022-11-17	Death in the first 24 hours	Death in the first 24 hours				NA	Yes				No	ancencephaly	1									NA	NA
911	KEAA01652	KEAA01653	2022-03-21T10:52:28.432+03:00	2022-03-21T11:15:03.682+03:00	2022-03-21	kemricdc-kt-enketo.qed.ai:1MwV5jEBxLx3Hdmy	subscriberid not found	kemricdc-kt-enketo.qed.ai:1MwV5jEBxLx3Hdmy	phonenumber not found					NA	NA									NA	NA							NA																NA	NA
912	KEAA01654		2022-11-08T09:45:47.954+03:00	2022-11-09T15:14:20.145+03:00	2022-11-08	kemricdc-kt-enketo.qed.ai:E8caXYtTWdGWQ3gX	subscriberid not found	kemricdc-kt-enketo.qed.ai:E8caXYtTWdGWQ3gX	phonenumber not found	KEAA01654_01_01	2.0.0	no		NA	4	KE01	KE02	KE03	KE04	KE05				NA	NA	2022-10-07	Child (12 months to less than 60 months)	Child (12 months to less than 60 months)				NA	Yes				Yes	3rd degree burns of the trunk	1									NA	NA
913	KEAA01655	KEAA01656	2022-11-21T12:32:13.227+03:00	2022-11-21T14:41:00.474+03:00	2022-11-21	kemricdc-kt-enketo.qed.ai:dc71tV6YwRkO6CkS	subscriberid not found	kemricdc-kt-enketo.qed.ai:dc71tV6YwRkO6CkS	phonenumber not found	KEAA01655_01_01	2.0.0	no		NA	4	KE01	KE02	KE03	KE04	KE05				NA	NA	2022-10-07	Stillbirth	Stillbirth	Intrapartum (during labor)	Intrapartum		NA	Yes				No	fetus affected by maternal death	1									NA	NA
914	KEAA01657	KEAA01658	2022-11-21T15:05:15.385+03:00	2022-11-21T15:23:23.628+03:00	2022-11-21	kemricdc-kt-enketo.qed.ai:dc71tV6YwRkO6CkS	subscriberid not found	kemricdc-kt-enketo.qed.ai:dc71tV6YwRkO6CkS	phonenumber not found	KEAA01657_01_01	2.0.0	no		NA	4	KE01	KE02	KE03	KE05	KE06				NA	NA	2022-10-06	Stillbirth	Stillbirth	Intrapartum (during labor)	Intrapartum		NA	Yes				No	intrauterine hypoxia	1									NA	NA
915	KEAA01659	KEAA01660	2022-04-19T11:04:31.369+03:00	2022-04-19T11:18:18.378+03:00	2022-04-19	kemricdc-kt-enketo.qed.ai:1MwV5jEBxLx3Hdmy	subscriberid not found	kemricdc-kt-enketo.qed.ai:1MwV5jEBxLx3Hdmy	phonenumber not found					NA	NA									NA	NA							NA																NA	NA
916	KEAA01661	KEAA01662	2022-09-23T15:39:46.009+03:00	2022-09-23T15:40:01.163+03:00	2022-09-23	kemricdc-kt-enketo.qed.ai:8OaWEJEITzmwVATm	subscriberid not found	kemricdc-kt-enketo.qed.ai:8OaWEJEITzmwVATm	phonenumber not found			no		NA	NA									NA	NA							NA																NA	NA
917	KEAA01663	KEAA01664	2022-09-21T11:58:41.679+03:00	2022-09-21T12:00:17.910+03:00	2022-09-21	kemricdc-kt-enketo.qed.ai:8OaWEJEITzmwVATm	subscriberid not found	kemricdc-kt-enketo.qed.ai:8OaWEJEITzmwVATm	phonenumber not found			no		NA	NA									NA	NA							NA																NA	NA
918	KEAA01665	KEAA01666	2022-10-21T11:34:36.723+03:00	2022-10-21T11:51:47.898+03:00	2022-10-21	kemricdc-kt-enketo.qed.ai:jQaF3HSAYDLDV2iQ	subscriberid not found	kemricdc-kt-enketo.qed.ai:jQaF3HSAYDLDV2iQ	phonenumber not found	KEAA01665_01_01	2.0.0	no		NA	4	KE01	KE02	KE03	KE04	KE05				NA	NA	2022-10-07	Stillbirth	Stillbirth	Antepartum (before onset of labor)	Antepartum		NA	Yes				No	anencephaly	1									NA	NA
919	KEAA01667	KEAA01668	2022-10-19T15:41:55.130+03:00	2022-10-19T16:09:02.078+03:00	2022-10-19	kemricdc-kt-enketo.qed.ai:ARhyx2Y5hGHS6iFd	subscriberid not found	kemricdc-kt-enketo.qed.ai:ARhyx2Y5hGHS6iFd	phonenumber not found	KEAA01667_01_01	2.0.0	no		NA	4	KE01	KE02	KE03	KE04					NA	NA	2022-10-06	Stillbirth	Stillbirth	Intrapartum (during labor)	Intrapartum		NA	Yes				No	fetas and newborn affected by maternal death	1									NA	NA
920	KEAA01669	KEAA01670	2022-04-19T11:59:44.681+03:00	2022-04-19T12:20:03.566+03:00	2022-04-19	kemricdc-kt-enketo.qed.ai:1MwV5jEBxLx3Hdmy	subscriberid not found	kemricdc-kt-enketo.qed.ai:1MwV5jEBxLx3Hdmy	phonenumber not found					NA	NA									NA	NA							NA																NA	NA
921	KEAA01671	KEAA01672	2022-12-05T13:01:28.250+03:00	2022-12-05T14:49:21.563+03:00	2022-12-05	kemricdc-kt-enketo.qed.ai:OeckuwJI9Ec5Z75o	subscriberid not found	kemricdc-kt-enketo.qed.ai:OeckuwJI9Ec5Z75o	phonenumber not found	KEAA01671_01_01	2.0.0	no		NA	4	KE01	KE02	KE03	KE04	KE05				NA	NA	2022-11-17	Early Neonate (1 to 6 days)	Early Neonate (1 to 6 days)				NA	Yes				No	severe birth asphyxia	1									NA	NA
922	KEAA01673	KEAA01674	2022-11-21T14:41:06.327+03:00	2023-01-09T14:37:47.318+03:00	2022-11-21	kemricdc-kt-enketo.qed.ai:dc71tV6YwRkO6CkS	subscriberid not found	kemricdc-kt-enketo.qed.ai:dc71tV6YwRkO6CkS	phonenumber not found	KEAA01673_01_01	2.0.0	no		NA	4	KE01	KE02	KE03	KE04	KE05				NA	NA	2022-10-07	Death in the first 24 hours	Death in the first 24 hours				NA	Yes				No	respiratory distress syndrome	1									NA	NA
923	KEAA01675	KEAA01676	2022-11-09T15:14:20.742+03:00	2022-11-09T15:32:12.020+03:00	2022-11-09	kemricdc-kt-enketo.qed.ai:E8caXYtTWdGWQ3gX	subscriberid not found	kemricdc-kt-enketo.qed.ai:E8caXYtTWdGWQ3gX	phonenumber not found	KEAA01675_01_01	2.0.0	no		NA	4	KE01	KE02	KE03	KE04	KE05				NA	NA	2022-10-07	Death in the first 24 hours	Death in the first 24 hours				NA	Yes				No	severe birth asphyxia	1									NA	NA
924	KEAA01677		2023-01-03T12:21:22.102+03:00	2023-01-03T15:12:07.806+03:00	2023-01-03	kemricdc-kt-enketo.qed.ai:dc71tV6YwRkO6CkS	subscriberid not found	kemricdc-kt-enketo.qed.ai:dc71tV6YwRkO6CkS	phonenumber not found	KEAA01677_01_01	2.0.0	no		NA	4	KE01	KE02	KE03	KE04	KE05				NA	NA	2022-12-15	Child (12 months to less than 60 months)	Child (12 months to less than 60 months)				NA	Yes				Yes	marasmus	2									NA	NA
925	KEAA01678	KEAA01679	2022-10-21T12:44:50.668+03:00	2022-10-21T12:55:37.165+03:00	2022-10-21	kemricdc-kt-enketo.qed.ai:jQaF3HSAYDLDV2iQ	subscriberid not found	kemricdc-kt-enketo.qed.ai:jQaF3HSAYDLDV2iQ	phonenumber not found	KEAA01678_01_01	2.0.0	no		NA	4	KE01	KE03	KE05						NA	NA	2022-10-06	Stillbirth	Stillbirth	Antepartum (before onset of labor)	Antepartum		NA	Yes				No	fetus and newborn affected by other compression of umbilical cord	1									NA	NA
926	KEAA01680	KEAA01681	2022-04-21T13:12:29.555+03:00	2022-04-21T13:20:27.526+03:00	2022-04-21	kemricdc-kt-enketo.qed.ai:1MwV5jEBxLx3Hdmy	subscriberid not found	kemricdc-kt-enketo.qed.ai:1MwV5jEBxLx3Hdmy	phonenumber not found					NA	NA									NA	NA							NA																NA	NA
927	KEAA01682	KEAA01683	2022-10-17T11:41:20.032+03:00	2022-10-17T11:52:31.639+03:00	2022-10-17	kemricdc-kt-enketo.qed.ai:ARhyx2Y5hGHS6iFd	subscriberid not found	kemricdc-kt-enketo.qed.ai:ARhyx2Y5hGHS6iFd	phonenumber not found	KEAA01682_01_01	2.0.0	no		NA	4	KE01	KE03	KE05						NA	NA	2022-10-06	Stillbirth	Stillbirth	Intrapartum (during labor)	Intrapartum		NA	Yes				No	congenital pneumonia	1									NA	NA
928	KEAA01684		2022-10-31T09:00:58.463+03:00	2022-10-31T11:35:45.786+03:00	2022-10-31	kemricdc-kt-enketo.qed.ai:dc71tV6YwRkO6CkS	subscriberid not found	kemricdc-kt-enketo.qed.ai:dc71tV6YwRkO6CkS	phonenumber not found	KEAA01684_01_01	2.0.0	no		NA	4	KE01	KE02	KE03	KE04	KE05				NA	NA	2022-10-07	Child (12 months to less than 60 months)	Child (12 months to less than 60 months)				NA	Yes				Yes	gastroenteritis	2									NA	2
929	KEAA01685	KEAA01686	2022-10-31T11:36:40.871+03:00	2022-10-31T12:00:36.973+03:00	2022-10-31	kemricdc-kt-enketo.qed.ai:dc71tV6YwRkO6CkS	subscriberid not found	kemricdc-kt-enketo.qed.ai:dc71tV6YwRkO6CkS	phonenumber not found	KEAA01685_01_01	2.0.0	no		NA	4	KE01	KE02	KE03	KE04	KE05				NA	NA	2022-10-07	Death in the first 24 hours	Death in the first 24 hours				NA	Yes				No	moderate birth asphyxia	1									NA	11
930	KEAA01688	KEAA01687	2022-10-26T09:02:48.250+03:00	2022-10-26T09:33:56.389+03:00	2022-10-26	kemricdc-kt-enketo.qed.ai:dc71tV6YwRkO6CkS	subscriberid not found	kemricdc-kt-enketo.qed.ai:dc71tV6YwRkO6CkS	phonenumber not found	KEAA01688_01_01	2.0.0	no		NA	4	KE01	KE02	KE03	KE04	KE05				NA	NA	2022-10-07	Early Neonate (1 to 6 days)	Early Neonate (1 to 6 days)				NA	Yes				No	neonatal aspiration pneumonia	1									NA	1
931	KEAA01689	KEAA01690	2022-10-21T11:53:21.635+03:00	2022-10-21T12:06:28.758+03:00	2022-10-21	kemricdc-kt-enketo.qed.ai:jQaF3HSAYDLDV2iQ	subscriberid not found	kemricdc-kt-enketo.qed.ai:jQaF3HSAYDLDV2iQ	phonenumber not found	KEAA01689_01_01	2.0.0	no		NA	4	KE01	KE02	KE03	KE04	KE05				NA	NA	2022-10-07	Death in the first 24 hours	Death in the first 24 hours				NA	Yes				No	irds	1									NA	NA
932	KEAA01691		2022-10-26T09:33:59.591+03:00	2022-10-26T10:11:23.566+03:00	2022-10-26	kemricdc-kt-enketo.qed.ai:dc71tV6YwRkO6CkS	subscriberid not found	kemricdc-kt-enketo.qed.ai:dc71tV6YwRkO6CkS	phonenumber not found	KEAA01691_01_01	2.0.0	no		NA	4	KE01	KE02	KE03	KE04	KE05				NA	NA	2022-10-07	Child (12 months to less than 60 months)	Child (12 months to less than 60 months)				NA	Yes				Yes	marasmickwashiokor	1									NA	NA
933	KEAA01692	KEAA01693	2022-12-19T13:14:45.067+03:00	2022-12-19T13:30:08.460+03:00	2022-12-19	kemricdc-kt-enketo.qed.ai:OeckuwJI9Ec5Z75o	subscriberid not found	kemricdc-kt-enketo.qed.ai:OeckuwJI9Ec5Z75o	phonenumber not found	KEAA01692_01_01	2.0.0	no		NA	4	KE01	KE02	KE03	KE04	KE05	KE06			NA	NA	2022-12-15	Stillbirth	Stillbirth	Antepartum (before onset of labor)	Antepartum		NA	Yes				No	intra-uterine hypoxia,unspecified	1									NA	NA
934	KEAA01694		2022-03-28T11:30:23.705+03:00	2022-03-28T11:37:58.082+03:00	2022-03-28	kemricdc-kt-enketo.qed.ai:8OaWEJEITzmwVATm	subscriberid not found	kemricdc-kt-enketo.qed.ai:8OaWEJEITzmwVATm	phonenumber not found			no		NA	NA									NA	NA							NA																NA	NA
935	KEAA01695		2022-09-23T14:46:48.767+03:00	2022-09-23T14:50:48.862+03:00	2022-09-23	kemricdc-kt-enketo.qed.ai:8OaWEJEITzmwVATm	subscriberid not found	kemricdc-kt-enketo.qed.ai:8OaWEJEITzmwVATm	phonenumber not found			no		NA	NA									NA	NA							NA																NA	NA
936	KEAA01696	KEAA01697	2022-03-25T14:45:23.843+03:00	2022-03-25T14:47:50.356+03:00	2022-03-25	kemricdc-kt-enketo.qed.ai:dc71tV6YwRkO6CkS	subscriberid not found	kemricdc-kt-enketo.qed.ai:dc71tV6YwRkO6CkS	phonenumber not found			no		NA	NA									NA	NA							NA																NA	NA
937	KEAA01698		2023-01-03T08:59:11.803+03:00	2023-01-03T09:39:42.438+03:00	2023-01-03	kemricdc-kt-enketo.qed.ai:dc71tV6YwRkO6CkS	subscriberid not found	kemricdc-kt-enketo.qed.ai:dc71tV6YwRkO6CkS	phonenumber not found	KEAA01698_01_01	2.0.0	no		NA	4	KE01	KE02	KE03	KE04	KE05				NA	NA	2022-12-15	Child (12 months to less than 60 months)	Child (12 months to less than 60 months)				NA	Yes				No	intestinal obstruction	2									NA	NA
938	KEAA01700	KEAA01701	2022-06-30T16:21:27.778+03:00	2022-06-30T16:25:51.788+03:00	2022-06-30	kemricdc-kt-enketo.qed.ai:Bs7w8ubeYUrrgENw	subscriberid not found	kemricdc-kt-enketo.qed.ai:Bs7w8ubeYUrrgENw	phonenumber not found			no		NA	NA									NA	NA							NA																NA	NA
939	KEAA01702	KEAA01703	2022-04-07T08:59:50.581+03:00	2022-04-07T09:00:09.666+03:00	2022-04-07	kemricdc-kt-enketo.qed.ai:dc71tV6YwRkO6CkS	subscriberid not found	kemricdc-kt-enketo.qed.ai:dc71tV6YwRkO6CkS	phonenumber not found			no		NA	NA									NA	NA							NA																NA	NA
940	KEAA01704	KEAA01705	2022-04-07T11:28:45.459+03:00	2022-04-07T11:29:07.775+03:00	2022-04-07	kemricdc-kt-enketo.qed.ai:dc71tV6YwRkO6CkS	subscriberid not found	kemricdc-kt-enketo.qed.ai:dc71tV6YwRkO6CkS	phonenumber not found			no		NA	NA									NA	NA							NA																NA	NA
941	KEAA01706	KEAA01707	2022-04-25T10:10:35.384+03:00	2022-04-26T10:07:49.921+03:00	2022-04-25	kemricdc-kt-enketo.qed.ai:dc71tV6YwRkO6CkS	subscriberid not found	kemricdc-kt-enketo.qed.ai:dc71tV6YwRkO6CkS	phonenumber not found			no		NA	NA									NA	NA							NA																NA	NA
942	KEAA01708	KEAA01709	2022-04-27T10:24:04.096+03:00	2022-04-27T10:38:59.374+03:00	2022-04-27	kemricdc-kt-enketo.qed.ai:1MwV5jEBxLx3Hdmy	subscriberid not found	kemricdc-kt-enketo.qed.ai:1MwV5jEBxLx3Hdmy	phonenumber not found					NA	NA									NA	NA							NA																NA	NA
943	KEAA01710	KEAA01711	2022-04-26T13:02:55.500+03:00	2022-04-26T13:03:12.365+03:00	2022-04-26	kemricdc-kt-enketo.qed.ai:dc71tV6YwRkO6CkS	subscriberid not found	kemricdc-kt-enketo.qed.ai:dc71tV6YwRkO6CkS	phonenumber not found			no		NA	NA									NA	NA							NA																NA	NA
944	KEAA01712	KEAA01713	2022-04-27T10:52:13.835+03:00	2022-04-28T11:46:37.585+03:00	2022-04-27	kemricdc-kt-enketo.qed.ai:1MwV5jEBxLx3Hdmy	subscriberid not found	kemricdc-kt-enketo.qed.ai:1MwV5jEBxLx3Hdmy	phonenumber not found					NA	NA									NA	NA							NA																NA	NA
945	KEAA01714		2022-06-09T09:09:25.702+03:00	2022-06-09T09:09:48.789+03:00	2022-06-09	kemricdc-kt-enketo.qed.ai:dc71tV6YwRkO6CkS	subscriberid not found	kemricdc-kt-enketo.qed.ai:dc71tV6YwRkO6CkS	phonenumber not found			no		NA	NA									NA	NA							NA																NA	NA
946	KEAA01716	KEAA01717	2022-07-18T10:17:59.701+03:00	2022-07-18T10:18:31.731+03:00	2022-07-18	kemricdc-kt-enketo.qed.ai:jQaF3HSAYDLDV2iQ	subscriberid not found	kemricdc-kt-enketo.qed.ai:jQaF3HSAYDLDV2iQ	phonenumber not found			no		NA	NA									NA	NA							NA																NA	NA
[truncated: 4,496 more columns]
