# Supplementary material for: A comparison of all-cause and HIV cause-specific mortality among children under 5 years of age before and during COVID-19 in Kenya, 2018–2022
Source: PLOS Glob Public Health. 2025 May 7;5(5):e0004338. doi: 10.1371/journal.pgph.0004338 (PMC12058159; doi:10.1371/journal.pgph.0004338)
Supplement: S1 Data — (ZIP) [file pgph.0004338.s004.zip › CHAMPS and HDSS Data/HDSS data.csv]

	individid	dob	ageatdeath	area	sex	exit_date	edate_va	age_days	new_age_va	new_age_ex	age_days1	exit_date1	dob1
1	194-25-10-1	2018-01-29	3	Karemo	2	2021-09-15	NA	1325	NA	1325	1325	Sep 2021	Jan 2018
2	213-1-2-4	2017-10-23	3	Karemo	2	2021-04-20	2021-04-20	1275	1275	1275	1275	Apr 2021	Oct 2017
3	222-62-6-1	2019-06-06	1	Karemo	1	2021-02-24	2021-03-07	629	640	629	629	Feb 2021	Jun 2019
5	700-4-4-3	2017-10-02	2	Karemo	1	2020-03-18	2020-02-16	898	867	898	898	Mar 2020	Oct 2017
6	700-51-1-7	2013-08-19	4	Karemo	1	2018-05-06	2018-05-06	1721	1721	1721	1721	May 2018	Aug 2013
8	700-94-10-1	2018-07-10	0	Karemo	2	2018-07-10	2018-07-10	0	0	0	0	Jul 2018	Jul 2018
9	700-94-8-2	2018-04-12	0	Karemo	1	2019-02-23	2019-02-23	317	317	317	317	Feb 2019	Apr 2018
10	700-99-5-1	2016-12-15	4	Karemo	1	2021-02-23	2021-02-12	1531	1520	1531	1531	Feb 2021	Dec 2016
11	701-109-2-1	2019-11-10	0	Karemo	2	2019-11-10	2019-11-10	0	0	0	0	Nov 2019	Nov 2019
12	701-11-6-1	2021-04-06	0	Karemo	2	2021-04-06	2021-04-06	0	0	0	0	Apr 2021	Apr 2021
13	701-115-1-1	2019-03-15	0	Karemo	2	2019-10-29	2019-10-26	228	225	228	228	Oct 2019	Mar 2019
14	701-13-3-2	2018-07-23	0	Karemo	2	2018-07-23	2018-07-24	0	1	0	0	Jul 2018	Jul 2018
16	701-77-4-2	2020-07-31	1	Karemo	2	2021-09-12	2021-09-12	408	408	408	408	Sep 2021	Jul 2020
17	702-51-3-3	2018-12-22	0	Karemo	2	2019-05-12	2019-05-12	141	141	141	141	May 2019	Dec 2018
18	702-51-4-3	2018-05-11	0	Karemo	1	2018-11-26	2018-11-26	199	199	199	199	Nov 2018	May 2018
19	703-108-2-1	2016-08-15	2	Karemo	2	2018-08-31	NA	746	NA	746	746	Aug 2018	Aug 2016
20	703-13-10-1	2019-11-01	1	Karemo	2	2020-12-20	2020-12-11	415	406	415	415	Dec 2020	Nov 2019
21	703-13-10-2	2021-03-01	0	Karemo	2	2021-03-15	NA	14	NA	14	14	Mar 2021	Mar 2021
22	703-44-3-3	2018-07-31	2	Karemo	1	2020-09-19	2020-09-19	781	781	781	781	Sep 2020	Jul 2018
23	703-44-3-4	2020-02-04	0	Karemo	2	2020-06-23	2020-06-23	140	140	140	140	Jun 2020	Feb 2020
24	703-44-3-6	2021-10-24	0	Karemo	1	2021-11-11	2021-11-03	18	10	18	18	Nov 2021	Oct 2021
25	703-46-2-2	2018-05-12	1	Karemo	1	2019-06-13	2019-06-13	397	397	397	397	Jun 2019	May 2018
26	703-80-2-1	2020-05-11	0	Karemo	1	2020-05-11	2020-05-11	0	0	0	0	May 2020	May 2020
27	703-85-3-1	2018-08-18	0	Karemo	1	2018-08-19	2018-08-19	1	1	1	1	Aug 2018	Aug 2018
29	704-1-9-4	2017-12-25	1	Karemo	1	2019-06-16	2019-06-16	538	538	538	538	Jun 2019	Dec 2017
30	704-58-4-2	2018-03-07	0	Karemo	1	2018-03-08	2018-03-08	1	1	1	1	Mar 2018	Mar 2018
31	705-12-10-2	2017-06-01	1	Karemo	2	2019-01-05	2019-01-05	583	583	583	583	Jan 2019	Jun 2017
32	705-16-2-6	2019-09-04	0	Karemo	1	2019-09-04	2019-04-09	0	-148	0	0	Sep 2019	Sep 2019
33	705-16-2-7	2019-09-04	0	Karemo	1	2019-09-04	2019-09-04	0	0	0	0	Sep 2019	Sep 2019
34	705-30-2-4	2019-07-11	2	Karemo	2	2022-01-27	2022-01-27	931	931	931	931	Jan 2022	Jul 2019
35	705-5-6-5	2019-07-01	0	Karemo	1	2019-07-01	2019-07-01	0	0	0	0	Jul 2019	Jul 2019
36	705-83-2-3	2017-05-11	3	Karemo	1	2020-12-14	NA	1313	NA	1313	1313	Dec 2020	May 2017
37	706-123-1-8	2018-12-25	0	Karemo	2	2019-01-07	2019-01-07	13	13	13	13	Jan 2019	Dec 2018
39	706-93-2-1	2018-01-15	2	Karemo	2	2020-10-24	2020-10-24	1013	1013	1013	1013	Oct 2020	Jan 2018
40	707-127-2-1	2017-02-14	3	Karemo	1	2020-09-02	2020-09-15	1296	1309	1296	1296	Sep 2020	Feb 2017
41	707-148-2-2	2017-06-06	0	Karemo	2	2018-04-15	2018-04-16	313	314	313	313	Apr 2018	Jun 2017
42	707-152-4-2	2019-02-09	0	Karemo	1	2019-02-09	2019-02-09	0	0	0	0	Feb 2019	Feb 2019
43	707-25-3-8	2018-07-29	0	Karemo	2	2019-07-08	2019-07-08	344	344	344	344	Jul 2019	Jul 2018
44	707-36-4-1	2018-07-08	0	Karemo	1	2019-07-08	NA	365	NA	365	365	Jul 2019	Jul 2018
45	707-36-4-2	2018-07-08	0	Karemo	1	2018-07-15	2018-07-15	7	7	7	7	Jul 2018	Jul 2018
47	707-94-2-2	2019-06-10	0	Karemo	1	2019-06-14	2019-06-16	4	6	4	4	Jun 2019	Jun 2019
48	707-97-10-1	2019-01-09	0	Karemo	2	2019-06-06	2019-06-06	148	148	148	148	Jun 2019	Jan 2019
49	708-106-2-2	2021-02-19	0	Karemo	1	2021-02-19	2021-02-18	0	-1	0	0	Feb 2021	Feb 2021
51	708-89-3-1	2015-01-10	4	Karemo	2	2019-05-22	NA	1593	NA	1593	1593	May 2019	Jan 2015
52	709-24-9-1	2016-01-03	4	Karemo	1	2020-09-15	2021-03-25	1717	1908	1717	1717	Sep 2020	Jan 2016
53	709-47-9-5	2019-01-26	0	Karemo	1	2019-01-26	2019-01-27	0	1	0	0	Jan 2019	Jan 2019
55	710-13-8-3	2020-08-05	0	Karemo	2	2020-08-14	2020-08-21	9	16	9	9	Aug 2020	Aug 2020
56	710-272-6-1	2017-07-26	1	Karemo	1	2019-06-25	2019-06-25	699	699	699	699	Jun 2019	Jul 2017
58	710-301-3-1	2021-03-19	0	Karemo	1	2021-03-19	2021-03-19	0	0	0	0	Mar 2021	Mar 2021
59	711-117-4-6	2017-10-03	1	Karemo	1	2019-06-15	2019-06-12	620	617	620	620	Jun 2019	Oct 2017
60	711-141-1-6	2018-10-16	0	Karemo	2	2018-11-09	2018-11-09	24	24	24	24	Nov 2018	Oct 2018
61	711-154-3-1	2018-04-24	3	Karemo	2	2021-12-25	NA	1341	NA	1341	1341	Dec 2021	Apr 2018
62	711-162-3-1	2021-12-13	0	Karemo	2	2021-12-18	2021-12-18	5	5	5	5	Dec 2021	Dec 2021
63	711-178-1-1	2016-10-26	1	Karemo	1	2018-02-24	NA	486	NA	486	486	Feb 2018	Oct 2016
65	711-192-1-1	2017-02-26	4	Karemo	1	2021-05-09	2021-05-09	1533	1533	1533	1533	May 2021	Feb 2017
66	712-75-2-1	2015-09-15	3	Karemo	2	2018-10-11	2018-10-18	1122	1129	1122	1122	Oct 2018	Sep 2015
68	713-105-2-1	2021-01-27	0	Karemo	1	2021-04-01	2021-04-02	64	65	64	64	Apr 2021	Jan 2021
69	713-117-7-2	2019-05-28	0	Karemo	2	2019-05-29	2019-05-28	1	0	1	1	May 2019	May 2019
70	713-130-1-5	2019-04-10	0	Karemo	2	2019-05-25	2019-05-24	45	44	45	45	May 2019	Apr 2019
71	713-17-7-1	2020-03-15	0	Karemo	1	2020-03-16	2020-02-15	1	-29	1	1	Mar 2020	Mar 2020
72	713-18-5-2	2015-05-05	3	Karemo	2	2019-02-25	2019-02-25	1392	1392	1392	1392	Feb 2019	May 2015
73	713-60-7-2	2020-06-27	0	Karemo	2	2021-02-10	2021-02-10	228	228	228	228	Feb 2021	Jun 2020
74	714-130-1-2	2020-12-14	1	Karemo	2	2021-12-23	NA	374	NA	374	374	Dec 2021	Dec 2020
75	714-64-7-2	2018-12-22	0	Karemo	2	2019-02-13	2019-02-13	53	53	53	53	Feb 2019	Dec 2018
76	715-104-2-1	2017-10-27	1	Karemo	1	2019-01-31	2019-01-31	461	461	461	461	Jan 2019	Oct 2017
77	715-104-2-2	2019-03-16	2	Karemo	1	2021-07-12	2021-07-12	849	849	849	849	Jul 2021	Mar 2019
78	715-25-3-3	2021-02-19	0	Karemo	1	2021-02-19	2021-02-19	0	0	0	0	Feb 2021	Feb 2021
79	715-56-8-4	2017-07-29	1	Karemo	1	2018-11-06	2018-06-11	465	317	465	465	Nov 2018	Jul 2017
80	716-144-1-2	2019-05-30	2	Karemo	1	2021-06-16	2021-05-13	748	714	748	748	Jun 2021	May 2019
81	716-2-5-5	2020-06-18	0	Karemo	2	2020-07-01	2020-07-01	13	13	13	13	Jul 2020	Jun 2020
82	717-104-1-1	2017-11-08	1	Karemo	1	2019-07-11	2019-07-11	610	610	610	610	Jul 2019	Nov 2017
83	717-57-6-1	2018-03-11	0	Karemo	2	2018-04-22	2018-04-22	42	42	42	42	Apr 2018	Mar 2018
84	717-57-7-3	2017-09-02	0	Karemo	1	2018-05-13	2018-05-13	253	253	253	253	May 2018	Sep 2017
85	718-113-4-1	2020-08-30	1	Karemo	1	2021-11-29	2021-11-29	456	456	456	456	Nov 2021	Aug 2020
86	718-116-1-5	2021-01-07	0	Karemo	2	2021-12-19	2021-12-19	346	346	346	346	Dec 2021	Jan 2021
87	718-58-3-6	2018-04-14	0	Karemo	1	2018-04-15	2018-04-14	1	0	1	1	Apr 2018	Apr 2018
88	718-72-6-2	2018-10-03	0	Karemo	1	2018-11-03	2018-10-21	31	18	31	31	Nov 2018	Oct 2018
89	718-72-6-3	2018-10-03	0	Karemo	1	2018-10-23	2018-10-30	20	27	20	20	Oct 2018	Oct 2018
90	718-77-4-2	2021-03-22	0	Karemo	1	2021-03-26	2021-03-26	4	4	4	4	Mar 2021	Mar 2021
91	719-1-6-1	2018-05-16	0	Karemo	2	2018-06-07	2018-06-07	22	22	22	22	Jun 2018	May 2018
92	719-20-6-6	2019-09-12	0	Karemo	1	2020-04-13	2020-04-13	214	214	214	214	Apr 2020	Sep 2019
93	719-33-4-2	2017-10-30	0	Karemo	1	2018-06-13	2018-06-13	226	226	226	226	Jun 2018	Oct 2017
94	719-50-6-2	2019-04-05	0	Karemo	1	2019-04-07	2019-04-07	2	2	2	2	Apr 2019	Apr 2019
95	720-131-5-1	2019-01-30	0	Karemo	1	2019-01-31	2019-01-30	1	0	1	1	Jan 2019	Jan 2019
96	720-132-7-5	2019-08-15	0	Karemo	1	2019-08-15	NA	0	NA	0	0	Aug 2019	Aug 2019
97	720-185-6-1	2020-09-26	0	Karemo	1	2020-09-26	2020-09-26	0	0	0	0	Sep 2020	Sep 2020
98	720-266-1-1	2020-09-22	0	Karemo	2	2020-11-23	NA	62	NA	62	62	Nov 2020	Sep 2020
100	720-86-1-13	2018-10-18	0	Karemo	1	2018-10-18	2018-10-18	0	0	0	0	Oct 2018	Oct 2018
101	721-241-1-4	2020-09-09	0	Karemo	1	2021-04-30	2021-04-30	233	233	233	233	Apr 2021	Sep 2020
102	722-115-2-2	2019-01-31	1	Karemo	2	2021-01-24	2021-01-23	724	723	724	724	Jan 2021	Jan 2019
103	722-33-7-1	2017-02-15	4	Karemo	1	2021-06-29	2021-06-28	1595	1594	1595	1595	Jun 2021	Feb 2017
104	722-53-6-1	2013-07-09	4	Karemo	1	2018-05-03	2018-05-03	1759	1759	1759	1759	May 2018	Jul 2013
105	723-15-1-10	2019-07-15	0	Karemo	1	2019-07-16	NA	1	NA	1	1	Jul 2019	Jul 2019
106	723-16-2-5	2015-04-02	4	Karemo	2	2019-06-15	NA	1535	NA	1535	1535	Jun 2019	Apr 2015
108	723-50-1-10	2020-11-21	0	Karemo	1	2020-11-23	2020-11-22	2	1	2	2	Nov 2020	Nov 2020
109	724-42-6-4	2015-06-10	2	Karemo	1	2018-03-15	2018-03-08	1009	1002	1009	1009	Mar 2018	Jun 2015
110	724-90-5-1	2018-06-15	0	Karemo	2	2018-06-18	2018-04-11	3	-65	3	3	Jun 2018	Jun 2018
111	725-183-1-1	2021-11-15	0	Karemo	1	2021-11-15	2021-11-15	0	0	0	0	Nov 2021	Nov 2021
112	725-97-2-1	2018-06-13	0	Karemo	1	2018-06-13	2018-06-13	0	0	0	0	Jun 2018	Jun 2018
113	726-184-1-8	2021-06-23	0	Karemo	1	2021-08-10	2021-08-10	48	48	48	48	Aug 2021	Jun 2021
114	726-189-2-3	2018-03-20	3	Karemo	2	2021-05-15	2021-05-22	1152	1159	1152	1152	May 2021	Mar 2018
115	726-230-1-2	2019-08-25	0	Karemo	2	2019-08-27	2019-08-27	2	2	2	2	Aug 2019	Aug 2019
116	726-234-1-4	2017-11-18	1	Karemo	1	2019-10-16	NA	697	NA	697	697	Oct 2019	Nov 2017
117	726-249-1-1	2020-08-05	0	Karemo	2	2020-08-05	2020-08-05	0	0	0	0	Aug 2020	Aug 2020
118	727-121-1-1	2020-12-03	0	Karemo	2	2020-12-03	2020-12-03	0	0	0	0	Dec 2020	Dec 2020
119	727-97-5-1	2017-04-15	1	Karemo	1	2018-10-15	NA	548	NA	548	548	Oct 2018	Apr 2017
120	728-156-1-2	2020-06-02	0	Karemo	2	2021-02-22	2021-02-22	265	265	265	265	Feb 2021	Jun 2020
121	728-164-2-4	2017-10-04	3	Karemo	2	2021-03-16	2021-02-18	1259	1233	1259	1259	Mar 2021	Oct 2017
122	728-164-2-5	2017-10-04	3	Karemo	2	2021-03-15	2021-02-18	1258	1233	1258	1258	Mar 2021	Oct 2017
123	728-186-1-1	2019-06-19	1	Karemo	1	2020-09-24	2020-09-24	463	463	463	463	Sep 2020	Jun 2019
124	728-189-1-1	2020-08-24	0	Karemo	1	2021-02-07	NA	167	NA	167	167	Feb 2021	Aug 2020
125	729-27-2-2	2018-06-21	0	Karemo	1	2019-05-26	2019-05-26	339	339	339	339	May 2019	Jun 2018
126	729-66-4-1	2017-04-02	3	Karemo	2	2020-08-05	2020-05-08	1221	1132	1221	1221	Aug 2020	Apr 2017
127	729-81-2-6	2020-03-03	0	Karemo	2	2021-01-27	2021-01-27	330	330	330	330	Jan 2021	Mar 2020
129	730-140-1-2	2019-09-08	2	Karemo	1	2021-12-13	2021-12-13	827	827	827	827	Dec 2021	Sep 2019
130	730-98-2-3	2018-01-06	0	Karemo	1	2018-06-15	2018-06-07	160	152	160	160	Jun 2018	Jan 2018
131	731-2-3-1	2016-01-01	3	Karemo	2	2019-06-15	2019-06-04	1261	1250	1261	1261	Jun 2019	Jan 2016
132	731-43-1-4	2018-05-21	0	Karemo	1	2018-06-01	2018-06-01	11	11	11	11	Jun 2018	May 2018
133	731-86-5-3	2021-01-17	0	Karemo	1	2021-06-17	NA	151	NA	151	151	Jun 2021	Jan 2021
134	731-86-5-4	2020-07-06	0	Karemo	1	2020-07-06	2020-07-06	0	0	0	0	Jul 2020	Jul 2020
135	732-124-9-2	2021-01-30	0	Karemo	1	2021-01-30	NA	0	NA	0	0	Jan 2021	Jan 2021
136	732-143-3-1	2020-06-01	0	Karemo	2	2021-03-19	2021-03-19	291	291	291	291	Mar 2021	Jun 2020
137	732-217-2-2	2018-02-03	1	Karemo	1	2019-05-12	2019-05-05	463	456	463	463	May 2019	Feb 2018
138	733-136-1-1	2020-03-15	0	Karemo	1	2020-03-15	2020-03-18	0	3	0	0	Mar 2020	Mar 2020
140	733-18-12-3	2019-05-15	1	Karemo	1	2020-07-15	2020-07-15	427	427	427	427	Jul 2020	May 2019
141	733-25-5-2	2016-10-30	2	Karemo	2	2019-05-26	2019-05-27	938	939	938	938	May 2019	Oct 2016
142	733-54-2-1	2016-06-05	3	Karemo	2	2019-08-15	NA	1166	NA	1166	1166	Aug 2019	Jun 2016
145	734-17-7-2	2019-12-29	0	Karemo	1	2020-12-18	2020-12-08	355	345	355	355	Dec 2020	Dec 2019
146	734-48-1-4	2019-08-17	0	Karemo	2	2019-08-25	2019-08-25	8	8	8	8	Aug 2019	Aug 2019
148	735-105-2-1	2020-08-29	0	Karemo	2	2020-08-29	2020-08-29	0	0	0	0	Aug 2020	Aug 2020
149	735-121-5-1	2019-05-24	0	Karemo	1	2019-05-26	2019-05-25	2	1	2	2	May 2019	May 2019
150	735-125-1-1	2019-04-01	2	Karemo	1	2022-03-17	NA	1081	NA	1081	1081	Mar 2022	Apr 2019
151	735-128-4-1	2021-01-14	0	Karemo	2	2021-03-21	2021-03-21	66	66	66	66	Mar 2021	Jan 2021
152	735-141-2-8	2021-09-15	0	Karemo	1	2021-10-05	2021-10-05	20	20	20	20	Oct 2021	Sep 2021
153	735-150-1-3	2022-03-17	0	Karemo	1	2022-03-24	NA	7	NA	7	7	Mar 2022	Mar 2022
154	735-85-3-5	2017-02-13	2	Karemo	1	2019-05-18	2019-05-18	824	824	824	824	May 2019	Feb 2017
156	736-126-1-5	2021-03-22	0	Karemo	2	2021-08-26	2021-08-26	157	157	157	157	Aug 2021	Mar 2021
158	736-50-7-2	2021-02-07	0	Karemo	1	2021-05-15	2021-06-03	97	116	97	97	May 2021	Feb 2021
164	738-38-7-1	2016-10-22	1	Karemo	1	2018-05-24	2018-05-23	579	578	579	579	May 2018	Oct 2016
165	738-71-13-4	2015-07-30	4	Karemo	1	2019-12-31	2017-12-19	1615	873	1615	1615	Dec 2019	Jul 2015
166	738-80-3-4	2020-03-14	0	Karemo	1	2020-05-04	2020-05-04	51	51	51	51	May 2020	Mar 2020
167	738-85-4-1	2017-04-28	1	Karemo	1	2018-07-21	2018-07-22	449	450	449	449	Jul 2018	Apr 2017
168	738-86-2-2	2021-04-16	0	Karemo	1	2021-04-19	2021-04-19	3	3	3	3	Apr 2021	Apr 2021
169	739-139-4-2	2017-11-09	3	Karemo	2	2021-02-19	2021-02-19	1198	1198	1198	1198	Feb 2021	Nov 2017
170	739-208-2-2	2022-01-29	0	Karemo	1	2022-01-31	NA	2	NA	2	2	Jan 2022	Jan 2022
171	739-228-1-1	2018-07-31	0	Karemo	2	2018-08-14	2018-08-14	14	14	14	14	Aug 2018	Jul 2018
172	739-4-9-3	2019-10-07	0	Karemo	2	2020-04-18	NA	194	NA	194	194	Apr 2020	Oct 2019
173	739-52-5-3	2018-03-20	0	Karemo	2	2018-04-10	2018-04-16	21	27	21	21	Apr 2018	Mar 2018
175	740-133-3-1	2020-06-23	0	Karemo	2	2021-01-04	NA	195	NA	195	195	Jan 2021	Jun 2020
176	740-178-3-1	2018-05-01	0	Karemo	1	2018-05-09	2018-05-14	8	13	8	8	May 2018	May 2018
177	740-42-5-2	2019-01-13	0	Karemo	1	2019-04-24	2019-04-24	101	101	101	101	Apr 2019	Jan 2019
178	740-51-1-13	2019-10-24	1	Karemo	1	2021-02-12	NA	477	NA	477	477	Feb 2021	Oct 2019
180	740-62-7-1	2018-12-29	0	Karemo	2	2019-04-15	2019-03-17	107	78	107	107	Apr 2019	Dec 2018
181	741-113-1-8	2020-03-07	1	Karemo	1	2021-09-15	NA	557	NA	557	557	Sep 2021	Mar 2020
182	742-18-5-1	2017-07-27	1	Karemo	1	2018-11-12	2018-11-11	473	472	473	473	Nov 2018	Jul 2017
184	742-51-9-3	2019-06-19	0	Karemo	1	2019-12-06	2019-12-06	170	170	170	170	Dec 2019	Jun 2019
185	742-51-9-4	2019-06-19	2	Karemo	1	2021-07-15	2021-07-15	757	757	757	757	Jul 2021	Jun 2019
186	742-75-9-1	2015-07-25	2	Karemo	2	2018-04-27	2018-04-27	1007	1007	1007	1007	Apr 2018	Jul 2015
188	742-99-2-2	2018-04-25	1	Karemo	2	2019-10-10	NA	533	NA	533	533	Oct 2019	Apr 2018
189	743-1-6-3	2017-02-11	3	Karemo	2	2020-09-19	2020-09-19	1316	1316	1316	1316	Sep 2020	Feb 2017
191	743-142-2-3	2018-04-30	1	Karemo	1	2019-06-01	2019-06-01	397	397	397	397	Jun 2019	Apr 2018
193	743-96-5-3	2020-12-17	0	Karemo	2	2020-12-21	NA	4	NA	4	4	Dec 2020	Dec 2020
195	744-152-2-1	2020-12-25	0	Karemo	1	2021-03-20	2021-03-19	85	84	85	85	Mar 2021	Dec 2020
196	745-143-1-22	2019-07-16	0	Karemo	1	2019-07-30	2019-07-26	14	10	14	14	Jul 2019	Jul 2019
197	745-143-1-23	2019-04-30	0	Karemo	2	2019-05-01	2019-04-30	1	0	1	1	May 2019	Apr 2019
198	745-160-4-2	2019-03-06	2	Karemo	1	2022-02-27	NA	1089	NA	1089	1089	Feb 2022	Mar 2019
199	745-218-1-4	2019-07-14	0	Karemo	1	2019-09-29	2019-09-29	77	77	77	77	Sep 2019	Jul 2019
200	745-267-1-1	2020-08-22	1	Karemo	2	2021-11-16	NA	451	NA	451	451	Nov 2021	Aug 2020
201	745-54-7-4	2018-03-28	0	Karemo	1	2019-03-25	2019-03-25	362	362	362	362	Mar 2019	Mar 2018
202	745-54-8-1	2017-09-05	1	Karemo	1	2019-03-08	2019-03-08	549	549	549	549	Mar 2019	Sep 2017
204	746-140-1-3	2018-07-20	1	Karemo	1	2019-08-15	2019-08-08	391	384	391	391	Aug 2019	Jul 2018
205	746-142-4-1	2017-04-01	0	Karemo	2	2018-03-03	2018-03-04	336	337	336	336	Mar 2018	Apr 2017
207	746-212-5-1	2020-05-15	0	Karemo	1	2020-05-16	2020-05-16	1	1	1	1	May 2020	May 2020
208	746-221-4-4	2017-04-15	2	Karemo	1	2019-09-30	2019-08-30	898	867	898	898	Sep 2019	Apr 2017
210	746-84-2-15	2017-05-15	2	Karemo	1	2020-04-30	2020-05-01	1081	1082	1081	1081	Apr 2020	May 2017
212	747-136-1-7	2019-09-27	0	Karemo	1	2020-05-11	2020-05-11	227	227	227	227	May 2020	Sep 2019
213	747-46-6-1	2018-04-07	0	Karemo	2	2018-04-07	2018-04-07	0	0	0	0	Apr 2018	Apr 2018
214	747-53-15-1	2019-01-11	0	Karemo	2	2019-03-13	2019-04-13	61	92	61	61	Mar 2019	Jan 2019
215	747-68-2-3	2015-10-02	2	Karemo	2	2018-07-17	2018-07-17	1019	1019	1019	1019	Jul 2018	Oct 2015
216	748-12-4-5	2019-09-15	0	Karemo	2	2020-07-04	2020-07-04	293	293	293	293	Jul 2020	Sep 2019
217	748-121-1-1	2017-03-24	3	Karemo	2	2020-06-24	2020-06-23	1188	1187	1188	1188	Jun 2020	Mar 2017
218	748-53-3-3	2018-06-06	0	Karemo	1	2018-10-08	2018-10-15	124	131	124	124	Oct 2018	Jun 2018
219	748-68-6-2	2021-07-14	0	Karemo	1	2021-11-22	2021-11-22	131	131	131	131	Nov 2021	Jul 2021
221	748-94-4-5	2019-12-27	0	Karemo	2	2020-07-20	2020-07-20	206	206	206	206	Jul 2020	Dec 2019
222	749-2-12-1	2014-12-25	4	Karemo	1	2019-06-18	NA	1636	NA	1636	1636	Jun 2019	Dec 2014
223	749-20-8-1	2021-06-17	0	Karemo	2	2021-09-02	2021-09-02	77	77	77	77	Sep 2021	Jun 2021
225	749-62-3-1	2018-02-21	0	Karemo	1	2019-01-28	2019-01-29	341	342	341	341	Jan 2019	Feb 2018
226	750-139-1-4	2019-08-04	0	Karemo	2	2020-05-01	2020-05-01	271	271	271	271	May 2020	Aug 2019
227	750-150-2-3	2018-07-18	0	Karemo	1	2018-07-18	2018-07-18	0	0	0	0	Jul 2018	Jul 2018
228	750-183-1-2	2018-09-16	0	Karemo	1	2018-09-17	2018-09-16	1	0	1	1	Sep 2018	Sep 2018
229	750-230-1-5	2016-08-17	4	Karemo	1	2020-12-12	2020-12-12	1578	1578	1578	1578	Dec 2020	Aug 2016
230	750-246-1-2	2021-02-16	0	Karemo	1	2021-07-15	NA	149	NA	149	149	Jul 2021	Feb 2021
231	750-261-1-4	2020-01-15	0	Karemo	1	2020-03-31	NA	76	NA	76	76	Mar 2020	Jan 2020
232	750-64-1-10	2020-10-16	0	Karemo	1	2020-10-16	2020-10-16	0	0	0	0	Oct 2020	Oct 2020
233	750-64-1-11	2020-10-16	0	Karemo	2	2020-10-16	2020-10-16	0	0	0	0	Oct 2020	Oct 2020
235	751-15-5-1	2021-03-09	0	Karemo	1	2021-03-15	2021-03-09	6	0	6	6	Mar 2021	Mar 2021
236	751-155-2-1	2020-02-13	0	Karemo	1	2020-02-13	2020-02-13	0	0	0	0	Feb 2020	Feb 2020
237	751-26-6-1	2022-01-29	0	Karemo	2	2022-01-31	NA	2	NA	2	2	Jan 2022	Jan 2022
238	751-66-2-6	2017-04-17	2	Karemo	1	2019-08-12	2019-08-12	847	847	847	847	Aug 2019	Apr 2017
239	752-135-1-2	2019-10-03	1	Karemo	2	2021-02-15	2021-02-03	501	489	501	501	Feb 2021	Oct 2019
240	752-144-1-1	2021-10-21	0	Karemo	1	2021-10-22	2021-10-21	1	0	1	1	Oct 2021	Oct 2021
241	752-53-4-1	2020-12-16	0	Karemo	2	2021-01-19	2021-01-19	34	34	34	34	Jan 2021	Dec 2020
243	753-72-3-1	2017-09-06	1	Karemo	1	2019-06-10	2019-06-10	642	642	642	642	Jun 2019	Sep 2017
245	754-106-2-1	2018-11-06	0	Karemo	1	2019-05-04	2019-05-04	179	179	179	179	May 2019	Nov 2018
246	754-110-2-3	2019-04-15	0	Karemo	1	2019-06-15	2019-06-03	61	49	61	61	Jun 2019	Apr 2019
248	754-17-5-4	2020-10-23	0	Karemo	1	2020-12-19	NA	57	NA	57	57	Dec 2020	Oct 2020
250	755-62-6-1	2017-07-10	0	Karemo	2	2018-03-28	2018-03-27	261	260	261	261	Mar 2018	Jul 2017
251	755-82-5-1	2021-06-11	0	Karemo	1	2021-06-24	2021-06-24	13	13	13	13	Jun 2021	Jun 2021
252	755-88-2-4	2017-03-19	0	Karemo	2	2018-03-15	2018-02-23	361	341	361	361	Mar 2018	Mar 2017
253	755-92-2-1	2020-06-23	0	Karemo	2	2020-06-23	2020-06-23	0	0	0	0	Jun 2020	Jun 2020
254	756-117-1-1	2018-09-29	0	Karemo	2	2018-10-06	2018-10-06	7	7	7	7	Oct 2018	Sep 2018
255	756-62-5-5	2018-03-08	0	Karemo	1	2018-03-27	2018-03-24	19	16	19	19	Mar 2018	Mar 2018
257	756-87-2-3	2019-10-07	1	Karemo	1	2020-10-15	2020-09-27	374	356	374	374	Oct 2020	Oct 2019
261	758-63-2-8	2014-12-09	3	Karemo	1	2018-08-07	2018-08-07	1337	1337	1337	1337	Aug 2018	Dec 2014
262	758-98-3-1	2018-06-30	2	Karemo	1	2021-04-04	2021-04-04	1009	1009	1009	1009	Apr 2021	Jun 2018
263	759-10-7-3	2019-01-11	0	Karemo	1	2019-01-14	2019-01-18	3	7	3	3	Jan 2019	Jan 2019
264	759-51-3-1	2016-07-22	2	Karemo	2	2019-05-25	2019-05-25	1037	1037	1037	1037	May 2019	Jul 2016
265	760-110-2-1	2018-09-24	0	Karemo	2	2018-11-10	2018-11-10	47	47	47	47	Nov 2018	Sep 2018
267	760-135-1-1	2018-03-07	1	Karemo	1	2019-06-18	2019-06-18	468	468	468	468	Jun 2019	Mar 2018
268	760-42-8-2	2022-01-29	0	Karemo	1	2022-03-26	NA	56	NA	56	56	Mar 2022	Jan 2022
269	760-48-4-1	2017-04-12	1	Karemo	2	2018-05-27	2018-05-24	410	407	410	410	May 2018	Apr 2017
271	760-89-4-2	2019-05-03	0	Karemo	2	2020-03-15	2020-03-13	317	315	317	317	Mar 2020	May 2019
275	761-111-2-3	2019-10-11	1	Karemo	1	2021-09-30	2021-09-30	720	720	720	720	Sep 2021	Oct 2019
276	761-2-3-4	2021-05-01	0	Karemo	1	2021-05-02	2021-05-02	1	1	1	1	May 2021	May 2021
277	761-22-2-3	2020-08-05	0	Karemo	2	2020-08-07	2020-08-07	2	2	2	2	Aug 2020	Aug 2020
278	761-28-5-4	2018-09-03	0	Karemo	1	2019-08-15	2019-05-15	346	254	346	346	Aug 2019	Sep 2018
279	761-3-4-3	2018-12-15	2	Karemo	2	2021-01-29	2021-01-29	776	776	776	776	Jan 2021	Dec 2018
280	761-42-10-1	2019-10-30	0	Karemo	2	2019-11-30	2019-11-17	31	18	31	31	Nov 2019	Oct 2019
281	761-83-4-2	2021-09-19	0	Karemo	1	2021-10-19	NA	30	NA	30	30	Oct 2021	Sep 2021
282	762-112-1-1	2014-09-28	4	Karemo	2	2018-12-16	2018-12-17	1540	1541	1540	1540	Dec 2018	Sep 2014
283	762-124-1-5	2018-07-02	0	Karemo	1	2018-07-02	2018-07-02	0	0	0	0	Jul 2018	Jul 2018
284	762-129-2-1	2020-12-03	0	Karemo	2	2021-01-04	2021-01-04	32	32	32	32	Jan 2021	Dec 2020
285	762-164-1-4	2019-08-24	1	Karemo	1	2020-10-28	2020-10-28	431	431	431	431	Oct 2020	Aug 2019
286	762-20-7-4	2018-12-30	0	Karemo	1	2019-07-10	NA	192	NA	192	192	Jul 2019	Dec 2018
287	762-6-9-2	2021-11-18	0	Karemo	2	2021-11-18	2021-11-18	0	0	0	0	Nov 2021	Nov 2021
288	762-92-2-3	2016-12-19	1	Karemo	2	2018-11-15	2018-11-20	696	701	696	696	Nov 2018	Dec 2016
289	762-94-1-2	2020-01-15	0	Karemo	2	2020-04-15	2020-04-11	91	87	91	91	Apr 2020	Jan 2020
291	763-46-1-9	2017-09-15	2	Karemo	1	2019-10-15	2019-10-15	760	760	760	760	Oct 2019	Sep 2017
292	763-48-7-1	2020-04-29	1	Karemo	1	2021-10-15	2021-09-27	534	516	534	534	Oct 2021	Apr 2020
293	764-6-14-3	2020-09-04	0	Karemo	2	2021-03-17	2021-03-17	194	194	194	194	Mar 2021	Sep 2020
295	765-89-7-2	2021-10-31	0	Karemo	1	2021-11-24	2021-11-24	24	24	24	24	Nov 2021	Oct 2021
296	767-41-1-8	2018-08-14	0	Karemo	1	2018-08-14	2018-08-14	0	0	0	0	Aug 2018	Aug 2018
297	767-76-2-1	2018-01-19	0	Karemo	2	2018-11-25	2018-11-25	310	310	310	310	Nov 2018	Jan 2018
298	768-29-5-3	2020-03-01	0	Karemo	2	2020-03-04	2020-03-03	3	2	3	3	Mar 2020	Mar 2020
299	768-31-4-3	2021-04-08	0	Karemo	1	2022-01-15	2022-01-18	282	285	282	282	Jan 2022	Apr 2021
300	768-66-1-3	2020-11-07	1	Karemo	1	2021-12-15	2021-12-22	403	410	403	403	Dec 2021	Nov 2020
301	769-100-1-5	2020-08-03	0	Karemo	1	2020-08-19	2020-08-19	16	16	16	16	Aug 2020	Aug 2020
302	769-100-1-6	2020-08-03	0	Karemo	1	2020-09-22	2020-09-22	50	50	50	50	Sep 2020	Aug 2020
303	769-53-2-1	2017-01-23	1	Karemo	1	2018-05-02	2018-05-21	464	483	464	464	May 2018	Jan 2017
304	769-83-4-3	2018-05-02	1	Karemo	2	2019-05-15	2019-03-28	378	330	378	378	May 2019	May 2018
305	769-91-3-1	2021-04-07	0	Karemo	1	2021-04-11	2021-04-11	4	4	4	4	Apr 2021	Apr 2021
306	769-99-1-3	2020-01-26	0	Karemo	1	2020-03-11	NA	45	NA	45	45	Mar 2020	Jan 2020
308	771-112-1-5	2014-06-08	3	Karemo	2	2018-02-15	2018-03-12	1348	1373	1348	1348	Feb 2018	Jun 2014
309	771-115-1-5	2019-12-04	0	Karemo	1	2019-12-04	2019-12-04	0	0	0	0	Dec 2019	Dec 2019
310	771-7-10-3	2021-08-24	0	Karemo	2	2021-08-24	2021-08-24	0	0	0	0	Aug 2021	Aug 2021
311	771-88-3-1	2020-10-11	0	Karemo	1	2020-10-12	2020-10-12	1	1	1	1	Oct 2020	Oct 2020
312	771-89-2-1	2019-08-15	1	Karemo	2	2021-07-04	2021-07-04	689	689	689	689	Jul 2021	Aug 2019
313	772-44-5-1	2019-12-22	0	Karemo	2	2019-12-23	2019-12-22	1	0	1	1	Dec 2019	Dec 2019
314	772-64-1-4	2016-06-18	3	Karemo	2	2019-09-10	2019-09-10	1179	1179	1179	1179	Sep 2019	Jun 2016
315	773-134-1-1	2020-08-15	0	Karemo	2	2020-08-15	2020-08-15	0	0	0	0	Aug 2020	Aug 2020
316	773-142-5-3	2018-12-12	0	Karemo	1	2018-12-13	2018-12-13	1	1	1	1	Dec 2018	Dec 2018
318	773-19-9-3	2020-09-06	0	Karemo	2	2021-02-15	2021-02-15	162	162	162	162	Feb 2021	Sep 2020
320	773-39-1-14	2015-03-18	3	Karemo	1	2018-06-14	2018-06-13	1184	1183	1184	1184	Jun 2018	Mar 2015
321	773-79-20-2	2020-06-06	0	Karemo	2	2020-06-06	2020-06-03	0	-3	0	0	Jun 2020	Jun 2020
323	774-37-7-2	2018-05-23	0	Karemo	1	2018-06-21	2018-06-20	29	28	29	29	Jun 2018	May 2018
324	774-63-4-1	2017-02-07	1	Karemo	1	2018-05-29	2018-03-29	476	415	476	476	May 2018	Feb 2017
326	774-83-2-2	2019-11-15	0	Karemo	1	2020-02-11	2020-02-11	88	88	88	88	Feb 2020	Nov 2019
327	774-94-1-2	2020-03-28	1	Karemo	1	2021-09-14	2021-09-14	535	535	535	535	Sep 2021	Mar 2020
328	775-16-3-5	2020-12-28	0	Karemo	1	2020-12-28	2020-12-28	0	0	0	0	Dec 2020	Dec 2020
329	775-22-4-1	2018-01-03	2	Karemo	1	2020-04-15	2020-07-11	833	920	833	833	Apr 2020	Jan 2018
331	776-121-1-2	2017-02-22	2	Karemo	2	2019-04-24	2019-04-24	791	791	791	791	Apr 2019	Feb 2017
332	776-129-1-3	2019-05-03	0	Karemo	1	2019-06-03	2019-06-03	31	31	31	31	Jun 2019	May 2019
333	776-18-5-2	2018-12-25	0	Karemo	2	2018-12-25	2018-12-25	0	0	0	0	Dec 2018	Dec 2018
334	776-42-10-1	2019-09-19	0	Karemo	2	2019-12-27	2019-12-27	99	99	99	99	Dec 2019	Sep 2019
335	776-63-6-1	2019-04-09	2	Karemo	2	2021-06-28	2021-06-28	811	811	811	811	Jun 2021	Apr 2019
336	777-4-6-1	2021-09-14	0	Karemo	1	2021-09-14	2021-09-14	0	0	0	0	Sep 2021	Sep 2021
337	778-113-1-1	2019-04-26	0	Karemo	1	2019-06-24	2019-06-24	59	59	59	59	Jun 2019	Apr 2019
338	778-84-5-2	2021-01-30	0	Karemo	2	2021-08-20	2021-08-20	202	202	202	202	Aug 2021	Jan 2021
340	778-94-2-2	2019-01-16	0	Karemo	2	2019-01-18	2019-01-17	2	1	2	2	Jan 2019	Jan 2019
342	779-146-3-1	2018-09-22	0	Karemo	2	2018-10-05	2018-10-09	13	17	13	13	Oct 2018	Sep 2018
343	779-146-3-2	2018-09-22	0	Karemo	1	2018-09-22	2018-09-22	0	0	0	0	Sep 2018	Sep 2018
344	779-4-3-7	2018-03-28	1	Karemo	1	2019-12-17	2019-12-18	629	630	629	629	Dec 2019	Mar 2018
345	779-90-3-2	2022-02-21	0	Karemo	1	2022-02-21	NA	0	NA	0	0	Feb 2022	Feb 2022
346	779-99-3-1	2018-06-20	0	Karemo	1	2018-06-20	2018-06-20	0	0	0	0	Jun 2018	Jun 2018
347	781-12-6-1	2018-05-21	1	Karemo	1	2019-06-21	2019-06-28	396	403	396	396	Jun 2019	May 2018
348	781-12-6-2	2020-09-08	0	Karemo	1	2021-08-15	2021-07-05	341	300	341	341	Aug 2021	Sep 2020
349	782-56-2-2	2019-05-13	0	Karemo	1	2019-12-14	2019-12-12	215	213	215	215	Dec 2019	May 2019
350	782-67-1-4	2021-08-06	0	Karemo	1	2021-08-17	2021-08-17	11	11	11	11	Aug 2021	Aug 2021
351	783-110-1-1	2020-03-04	0	Karemo	2	2020-03-04	2020-03-04	0	0	0	0	Mar 2020	Mar 2020
352	783-110-1-2	2021-05-21	0	Karemo	2	2021-06-12	2021-06-12	22	22	22	22	Jun 2021	May 2021
354	783-97-1-1	2019-05-17	0	Karemo	1	2019-05-18	2019-05-19	1	2	1	1	May 2019	May 2019
355	783-97-1-2	2019-05-15	0	Karemo	1	2019-07-20	2019-07-20	66	66	66	66	Jul 2019	May 2019
356	784-46-2-2	2019-01-08	0	Karemo	1	2019-01-08	2019-01-08	0	0	0	0	Jan 2019	Jan 2019
357	785-43-2-1	2021-08-26	0	Karemo	1	2021-08-26	2021-08-26	0	0	0	0	Aug 2021	Aug 2021
358	785-45-1-1	2019-09-03	0	Karemo	2	2019-12-28	2019-12-28	116	116	116	116	Dec 2019	Sep 2019
359	785-77-3-1	2017-05-15	3	Karemo	2	2021-05-08	2021-05-18	1454	1464	1454	1454	May 2021	May 2017
361	786-42-8-1	2017-09-06	2	Karemo	2	2019-10-25	2019-10-23	779	777	779	779	Oct 2019	Sep 2017
362	786-8-14-1	2018-02-16	0	Karemo	1	2018-02-16	2018-02-16	0	0	0	0	Feb 2018	Feb 2018
363	787-110-1-1	2020-09-27	0	Karemo	2	2021-09-06	2021-09-06	344	344	344	344	Sep 2021	Sep 2020
364	787-115-1-1	2019-11-13	0	Karemo	2	2020-04-07	2020-04-07	146	146	146	146	Apr 2020	Nov 2019
365	787-76-2-1	2020-02-10	0	Karemo	2	2020-02-10	NA	0	NA	0	0	Feb 2020	Feb 2020
366	787-97-1-5	2018-11-01	0	Karemo	2	2019-06-10	2019-06-10	221	221	221	221	Jun 2019	Nov 2018
367	788-92-2-5	2022-02-11	0	Karemo	1	2022-02-11	NA	0	NA	0	0	Feb 2022	Feb 2022
369	790-80-2-2	2020-10-26	0	Karemo	2	2020-10-26	2020-10-26	0	0	0	0	Oct 2020	Oct 2020
370	790-82-2-1	2019-08-10	0	Karemo	2	2019-10-09	2019-10-09	60	60	60	60	Oct 2019	Aug 2019
373	791-210-1-5	2022-01-22	0	Karemo	1	2022-01-22	2022-01-22	0	0	0	0	Jan 2022	Jan 2022
374	791-217-4-2	2017-11-07	2	Karemo	2	2020-01-04	2020-01-05	788	789	788	788	Jan 2020	Nov 2017
375	791-299-3-1	2018-08-25	0	Karemo	1	2019-02-18	2019-02-18	177	177	177	177	Feb 2019	Aug 2018
377	791-351-1-2	2021-09-24	0	Karemo	2	2021-10-05	2021-10-05	11	11	11	11	Oct 2021	Sep 2021
378	791-358-1-4	2021-12-21	0	Karemo	1	2021-12-23	2021-12-23	2	2	2	2	Dec 2021	Dec 2021
379	791-49-1-4	2021-04-05	0	Karemo	2	2021-06-02	2021-06-02	58	58	58	58	Jun 2021	Apr 2021
380	791-71-1-10	2020-10-25	0	Karemo	1	2021-04-20	2021-04-19	177	176	177	177	Apr 2021	Oct 2020
381	792-100-3-1	2020-09-15	0	Karemo	1	2021-06-25	2021-06-23	283	281	283	283	Jun 2021	Sep 2020
383	792-17-1-4	2020-12-05	0	Karemo	2	2021-10-04	2021-10-04	303	303	303	303	Oct 2021	Dec 2020
384	792-24-3-1	2016-03-24	2	Karemo	2	2018-06-15	2018-05-30	813	797	813	813	Jun 2018	Mar 2016
385	792-47-1-10	2021-07-16	0	Karemo	2	2021-07-16	NA	0	NA	0	0	Jul 2021	Jul 2021
386	793-112-2-1	2020-08-19	0	Karemo	1	2020-08-19	2020-08-19	0	0	0	0	Aug 2020	Aug 2020
387	793-121-2-3	2018-06-23	2	Karemo	1	2021-05-12	2021-05-15	1054	1057	1054	1054	May 2021	Jun 2018
388	793-147-2-1	2018-07-28	0	Karemo	1	2018-07-28	2018-07-28	0	0	0	0	Jul 2018	Jul 2018
389	793-18-9-1	2018-08-07	0	Karemo	1	2018-08-11	NA	4	NA	4	4	Aug 2018	Aug 2018
390	793-32-3-5	2017-08-28	2	Karemo	2	2020-08-15	2020-08-16	1083	1084	1083	1083	Aug 2020	Aug 2017
391	793-97-6-2	2021-07-10	0	Karemo	1	2021-07-10	NA	0	NA	0	0	Jul 2021	Jul 2021
392	794-5-5-1	2014-09-15	3	Karemo	2	2018-05-18	2018-05-27	1341	1350	1341	1341	May 2018	Sep 2014
393	794-5-5-3	2020-07-26	1	Karemo	2	2021-11-05	2021-11-05	467	467	467	467	Nov 2021	Jul 2020
394	794-64-4-2	2019-12-16	0	Karemo	2	2020-11-02	2020-11-02	322	322	322	322	Nov 2020	Dec 2019
395	794-79-1-1	2021-01-28	0	Karemo	2	2021-06-18	2021-06-18	141	141	141	141	Jun 2021	Jan 2021
396	795-14-1-6	2019-04-20	0	Karemo	2	2019-04-21	2019-05-05	1	15	1	1	Apr 2019	Apr 2019
397	795-19-1-15	2020-04-07	0	Karemo	2	2020-04-07	2020-04-08	0	1	0	0	Apr 2020	Apr 2020
399	796-132-2-1	2019-04-16	0	Karemo	2	2019-08-26	2019-08-26	132	132	132	132	Aug 2019	Apr 2019
400	796-29-1-12	2013-07-02	4	Karemo	1	2018-06-01	2018-06-01	1795	1795	1795	1795	Jun 2018	Jul 2013
401	796-76-11-5	2018-01-18	1	Karemo	1	2019-09-07	2019-08-09	597	568	597	597	Sep 2019	Jan 2018
402	796-93-2-3	2021-05-24	0	Karemo	2	2021-05-24	2021-05-24	0	0	0	0	May 2021	May 2021
403	797-133-2-1	2018-12-15	0	Karemo	1	2019-04-15	2019-04-13	121	119	121	121	Apr 2019	Dec 2018
404	797-134-1-2	2018-11-14	1	Karemo	2	2020-08-15	2020-08-24	640	649	640	640	Aug 2020	Nov 2018
405	797-150-1-1	2021-11-03	0	Karemo	2	2021-11-06	2021-05-12	3	-175	3	3	Nov 2021	Nov 2021
406	797-41-6-1	2018-08-11	3	Karemo	1	2021-12-15	2021-11-28	1222	1205	1222	1222	Dec 2021	Aug 2018
407	797-41-7-1	2017-07-27	0	Karemo	1	2018-02-02	2018-02-01	190	189	190	190	Feb 2018	Jul 2017
408	797-66-6-1	2020-07-10	0	Karemo	2	2021-03-07	2021-03-07	240	240	240	240	Mar 2021	Jul 2020
409	797-67-5-1	2017-10-27	1	Karemo	2	2019-03-12	2019-03-12	501	501	501	501	Mar 2019	Oct 2017
410	797-79-7-1	2018-08-22	0	Karemo	2	2018-08-22	2018-08-22	0	0	0	0	Aug 2018	Aug 2018
411	797-83-2-2	2020-02-05	0	Karemo	2	2020-02-26	2020-02-26	21	21	21	21	Feb 2020	Feb 2020
412	798-183-1-3	2015-03-21	4	Karemo	1	2019-12-13	2020-12-13	1728	2094	1728	1728	Dec 2019	Mar 2015
413	798-222-1-1	2019-09-26	0	Karemo	1	2020-02-23	2020-02-22	150	149	150	150	Feb 2020	Sep 2019
414	798-223-1-1	2020-04-29	0	Karemo	1	2021-03-03	2021-03-03	308	308	308	308	Mar 2021	Apr 2020
415	798-93-9-2	2018-07-17	0	Karemo	1	2018-11-13	2018-11-13	119	119	119	119	Nov 2018	Jul 2018
416	799-243-2-1	2017-06-03	1	Karemo	2	2018-12-15	NA	560	NA	560	560	Dec 2018	Jun 2017
417	799-34-9-6	2021-02-09	0	Karemo	2	2021-02-11	2021-02-10	2	1	2	2	Feb 2021	Feb 2021
418	799-9-9-3	2020-07-28	0	Karemo	1	2020-08-08	2020-08-08	11	11	11	11	Aug 2020	Jul 2020
419	799-9-9-4	2020-07-28	0	Karemo	1	2020-07-30	2020-07-30	2	2	2	2	Jul 2020	Jul 2020
420	8-160-6-3	2017-08-06	1	Karemo	1	2018-10-01	2018-10-01	421	421	421	421	Oct 2018	Aug 2017
421	800-116-1-8	2018-03-19	3	Karemo	1	2022-02-12	NA	1426	NA	1426	1426	Feb 2022	Mar 2018
423	800-41-2-2	2021-09-10	0	Karemo	2	2021-09-30	2021-09-30	20	20	20	20	Sep 2021	Sep 2021
424	800-96-3-1	2014-04-11	4	Karemo	2	2018-05-13	NA	1493	NA	1493	1493	May 2018	Apr 2014
425	801-108-8-2	2019-09-10	0	Karemo	1	2020-08-17	2020-08-17	342	342	342	342	Aug 2020	Sep 2019
426	801-124-1-1	2016-02-13	4	Karemo	1	2021-01-20	2021-01-20	1803	1803	1803	1803	Jan 2021	Feb 2016
427	801-27-1-13	2020-10-07	0	Karemo	1	2021-06-10	NA	246	NA	246	246	Jun 2021	Oct 2020
428	801-86-2-1	2015-10-21	2	Karemo	1	2018-04-30	2018-05-29	922	951	922	922	Apr 2018	Oct 2015
429	801-96-3-1	2018-08-11	0	Karemo	2	2018-08-11	2018-08-11	0	0	0	0	Aug 2018	Aug 2018
430	802-162-1-2	2019-09-08	2	Karemo	2	2021-11-02	2021-11-02	786	786	786	786	Nov 2021	Sep 2019
431	802-35-5-1	2020-09-09	1	Karemo	1	2021-10-06	2021-10-06	392	392	392	392	Oct 2021	Sep 2020
432	802-79-7-2	2019-09-23	0	Karemo	1	2019-09-23	2019-09-23	0	0	0	0	Sep 2019	Sep 2019
433	802-99-1-3	2021-07-01	0	Karemo	2	2021-07-01	2021-07-01	0	0	0	0	Jul 2021	Jul 2021
434	803-104-3-2	2017-01-04	2	Karemo	2	2019-08-15	2019-08-14	953	952	953	953	Aug 2019	Jan 2017
435	803-109-1-2	2019-10-06	1	Karemo	2	2021-04-04	2021-04-04	546	546	546	546	Apr 2021	Oct 2019
437	804-10-10-1	2021-05-10	0	Karemo	1	2021-05-28	2021-07-19	18	70	18	18	May 2021	May 2021
439	806-48-3-3	2020-09-21	0	Karemo	1	2021-03-12	2021-03-12	172	172	172	172	Mar 2021	Sep 2020
440	806-86-1-6	2019-11-01	0	Karemo	1	2019-11-01	2019-11-01	0	0	0	0	Nov 2019	Nov 2019
441	806-92-1-1	2021-08-08	0	Karemo	1	2022-01-27	2022-01-26	172	171	172	172	Jan 2022	Aug 2021
442	807-110-1-1	2017-01-10	2	Karemo	2	2019-04-03	2019-04-03	813	813	813	813	Apr 2019	Jan 2017
443	807-48-2-1	2016-08-22	2	Karemo	1	2019-02-15	2019-01-23	907	884	907	907	Feb 2019	Aug 2016
444	807-64-3-4	2015-03-20	3	Karemo	1	2018-06-26	2018-06-26	1194	1194	1194	1194	Jun 2018	Mar 2015
446	808-125-4-1	2022-02-28	0	Karemo	2	2022-03-02	NA	2	NA	2	2	Mar 2022	Feb 2022
447	808-34-4-4	2019-05-25	0	Karemo	1	2019-07-27	2019-07-21	63	57	63	63	Jul 2019	May 2019
448	808-34-4-5	2020-02-07	0	Karemo	1	2020-04-15	2020-04-15	68	68	68	68	Apr 2020	Feb 2020
450	808-59-6-1	2017-03-08	2	Karemo	1	2019-04-20	2019-03-16	773	738	773	773	Apr 2019	Mar 2017
451	808-71-6-2	2016-11-15	1	Karemo	1	2018-07-15	2018-06-25	607	587	607	607	Jul 2018	Nov 2016
452	808-86-3-1	2017-07-26	1	Karemo	1	2019-07-10	2019-07-10	714	714	714	714	Jul 2019	Jul 2017
453	808-92-3-2	2018-06-19	0	Karemo	1	2018-09-25	2018-09-25	98	98	98	98	Sep 2018	Jun 2018
454	808-92-4-2	2018-10-08	0	Karemo	1	2018-10-08	2018-10-08	0	0	0	0	Oct 2018	Oct 2018
455	808-98-3-2	2017-07-31	3	Karemo	2	2020-08-01	NA	1097	NA	1097	1097	Aug 2020	Jul 2017
456	809-107-2-1	2016-03-28	3	Karemo	1	2019-04-23	2019-04-22	1121	1120	1121	1121	Apr 2019	Mar 2016
457	809-132-3-1	2020-03-07	1	Karemo	2	2021-07-31	2021-07-31	511	511	511	511	Jul 2021	Mar 2020
458	809-133-1-1	2019-06-14	0	Karemo	1	2019-06-14	2019-06-14	0	0	0	0	Jun 2019	Jun 2019
459	809-135-3-1	2021-12-28	0	Karemo	1	2022-02-28	NA	62	NA	62	62	Feb 2022	Dec 2021
460	809-42-1-25	2019-04-27	1	Karemo	1	2021-01-27	2021-01-28	641	642	641	641	Jan 2021	Apr 2019
461	809-57-1-3	2019-03-19	0	Karemo	1	2020-01-05	2020-01-05	292	292	292	292	Jan 2020	Mar 2019
462	809-70-2-6	2019-08-15	0	Karemo	2	2020-01-01	2020-01-01	139	139	139	139	Jan 2020	Aug 2019
463	810-118-2-1	2016-10-18	2	Karemo	1	2019-06-02	2019-06-01	957	956	957	957	Jun 2019	Oct 2016
464	810-138-1-3	2022-01-01	0	Karemo	2	2022-01-13	NA	12	NA	12	12	Jan 2022	Jan 2022
465	810-28-7-4	2022-01-01	0	Karemo	1	2022-01-14	2022-01-13	13	12	13	13	Jan 2022	Jan 2022
466	810-54-6-2	2017-06-10	1	Karemo	1	2018-06-24	2018-06-24	379	379	379	379	Jun 2018	Jun 2017
467	811-34-2-3	2016-02-02	3	Karemo	2	2019-05-15	2019-05-15	1198	1198	1198	1198	May 2019	Feb 2016
468	811-59-8-1	2020-07-09	0	Karemo	2	2021-02-23	2021-02-23	229	229	229	229	Feb 2021	Jul 2020
469	811-92-3-1	2019-06-25	0	Karemo	1	2019-08-12	2019-08-12	48	48	48	48	Aug 2019	Jun 2019
470	811-92-3-2	2020-08-01	0	Karemo	1	2020-08-01	NA	0	NA	0	0	Aug 2020	Aug 2020
471	812-104-1-1	2016-12-03	3	Karemo	1	2020-02-07	2020-02-04	1161	1158	1161	1161	Feb 2020	Dec 2016
472	812-106-2-2	2018-07-22	0	Karemo	2	2018-07-29	2018-07-29	7	7	7	7	Jul 2018	Jul 2018
473	812-113-1-3	2018-03-06	3	Karemo	2	2021-11-08	2021-11-08	1343	1343	1343	1343	Nov 2021	Mar 2018
474	812-135-1-1	2020-02-07	0	Karemo	1	2020-02-15	2020-02-15	8	8	8	8	Feb 2020	Feb 2020
475	812-139-3-2	2021-02-17	0	Karemo	2	2021-07-03	NA	136	NA	136	136	Jul 2021	Feb 2021
476	812-97-1-2	2018-03-10	0	Karemo	1	2018-03-10	2018-03-10	0	0	0	0	Mar 2018	Mar 2018
477	813-14-9-2	2018-08-07	0	Karemo	1	2018-11-29	2018-11-29	114	114	114	114	Nov 2018	Aug 2018
478	814-115-2-1	2021-06-17	0	Karemo	2	2021-06-17	2021-06-17	0	0	0	0	Jun 2021	Jun 2021
479	814-43-6-1	2019-12-29	1	Karemo	2	2020-12-29	2020-11-10	366	317	366	366	Dec 2020	Dec 2019
480	814-77-2-2	2020-07-27	1	Karemo	2	2021-12-19	NA	510	NA	510	510	Dec 2021	Jul 2020
481	815-10-4-14	2017-12-28	3	Karemo	2	2021-08-12	2021-08-12	1323	1323	1323	1323	Aug 2021	Dec 2017
482	815-105-1-5	2021-04-25	0	Karemo	2	2021-04-26	2021-04-26	1	1	1	1	Apr 2021	Apr 2021
483	815-106-1-1	2019-02-03	0	Karemo	1	2019-02-03	2019-02-03	0	0	0	0	Feb 2019	Feb 2019
486	815-39-5-1	2018-10-14	2	Karemo	1	2021-09-23	2021-09-23	1075	1075	1075	1075	Sep 2021	Oct 2018
487	815-99-1-1	2018-04-18	0	Karemo	2	2018-06-04	2018-06-04	47	47	47	47	Jun 2018	Apr 2018
488	816-1-6-1	2019-03-25	1	Karemo	1	2020-12-15	NA	631	NA	631	631	Dec 2020	Mar 2019
489	816-138-1-7	2020-11-11	0	Karemo	1	2020-11-11	2020-11-11	0	0	0	0	Nov 2020	Nov 2020
490	816-138-1-8	2021-03-22	0	Karemo	2	2021-08-23	2021-08-22	154	153	154	154	Aug 2021	Mar 2021
491	816-20-4-1	2018-03-23	0	Karemo	1	2018-04-15	2018-03-25	23	2	23	23	Apr 2018	Mar 2018
493	817-30-10-4	2017-05-15	2	Karemo	1	2020-01-28	2020-01-28	988	988	988	988	Jan 2020	May 2017
494	817-79-1-6	2019-03-28	1	Karemo	1	2020-12-02	2020-12-02	615	615	615	615	Dec 2020	Mar 2019
495	817-84-1-1	2015-05-26	3	Karemo	1	2019-02-15	NA	1361	NA	1361	1361	Feb 2019	May 2015
496	819-5-9-2	2018-05-18	0	Karemo	1	2018-05-31	2018-05-31	13	13	13	13	May 2018	May 2018
497	819-77-3-5	2022-03-06	0	Karemo	2	2022-03-06	NA	0	NA	0	0	Mar 2022	Mar 2022
498	820-102-1-5	2018-08-05	0	Karemo	2	2019-08-05	NA	365	NA	365	365	Aug 2019	Aug 2018
499	820-102-1-6	2020-05-20	0	Karemo	1	2020-05-20	2020-05-20	0	0	0	0	May 2020	May 2020
500	820-106-2-3	2018-11-02	2	Karemo	2	2020-11-03	2020-11-03	732	732	732	732	Nov 2020	Nov 2018
501	820-79-2-5	2021-12-20	0	Karemo	1	2021-12-20	2021-12-20	0	0	0	0	Dec 2021	Dec 2021
502	820-88-4-1	2021-03-03	0	Karemo	2	2021-09-23	2021-09-23	204	204	204	204	Sep 2021	Mar 2021
503	821-18-1-5	2018-07-28	0	Karemo	2	2019-06-10	2019-06-28	317	335	317	317	Jun 2019	Jul 2018
504	821-59-1-14	2020-08-21	0	Karemo	2	2021-05-26	2021-05-26	278	278	278	278	May 2021	Aug 2020
505	821-83-3-1	2018-03-13	0	Karemo	1	2018-03-14	NA	1	NA	1	1	Mar 2018	Mar 2018
506	822-92-3-2	2015-01-04	3	Karemo	2	2018-05-03	2018-05-03	1215	1215	1215	1215	May 2018	Jan 2015
507	822-93-3-2	2021-03-12	0	Karemo	1	2021-07-18	2021-07-18	128	128	128	128	Jul 2021	Mar 2021
508	823-32-6-5	2017-10-17	1	Karemo	2	2019-07-30	2019-07-23	651	644	651	651	Jul 2019	Oct 2017
509	823-42-9-1	2014-07-11	3	Karemo	1	2018-04-21	2018-04-21	1380	1380	1380	1380	Apr 2018	Jul 2014
510	823-93-1-1	2014-05-10	3	Karemo	2	2018-02-24	2018-02-24	1386	1386	1386	1386	Feb 2018	May 2014
511	824-133-1-2	2017-09-23	4	Karemo	2	2022-03-19	NA	1638	NA	1638	1638	Mar 2022	Sep 2017
512	824-163-1-2	2021-11-18	0	Karemo	2	2021-11-18	2021-11-18	0	0	0	0	Nov 2021	Nov 2021
513	824-46-2-4	2018-02-25	0	Karemo	1	2018-04-17	NA	51	NA	51	51	Apr 2018	Feb 2018
514	824-46-2-5	2018-02-25	0	Karemo	1	2018-04-25	NA	59	NA	59	59	Apr 2018	Feb 2018
515	824-46-5-3	2020-09-12	0	Karemo	1	2020-12-14	2020-09-14	93	2	93	93	Dec 2020	Sep 2020
516	824-46-5-4	2020-09-12	0	Karemo	1	2020-12-15	2020-09-14	94	2	94	94	Dec 2020	Sep 2020
517	824-50-6-3	2018-07-02	3	Karemo	2	2021-12-13	2021-12-13	1260	1260	1260	1260	Dec 2021	Jul 2018
518	824-70-6-1	2017-08-31	0	Karemo	1	2018-08-15	2018-08-09	349	343	349	349	Aug 2018	Aug 2017
519	825-55-4-4	2013-06-26	4	Karemo	1	2018-05-31	2018-05-31	1800	1800	1800	1800	May 2018	Jun 2013
520	825-85-6-1	2019-01-14	0	Karemo	2	2019-01-17	2019-01-17	3	3	3	3	Jan 2019	Jan 2019
521	826-130-5-4	2021-04-25	0	Karemo	1	2021-12-15	NA	234	NA	234	234	Dec 2021	Apr 2021
522	826-200-1-6	2020-01-18	0	Karemo	2	2020-01-18	2020-01-18	0	0	0	0	Jan 2020	Jan 2020
523	826-218-1-2	2021-11-26	0	Karemo	1	2022-01-11	2022-01-11	46	46	46	46	Jan 2022	Nov 2021
525	826-28-6-1	2016-07-30	4	Karemo	1	2021-07-08	2021-07-08	1804	1804	1804	1804	Jul 2021	Jul 2016
526	826-82-2-1	2020-11-09	0	Karemo	2	2021-07-08	2021-07-08	241	241	241	241	Jul 2021	Nov 2020
527	827-44-1-20	2019-04-15	0	Karemo	2	2019-04-15	2019-03-15	0	-31	0	0	Apr 2019	Apr 2019
529	827-93-1-16	2015-04-12	3	Karemo	1	2018-09-02	2018-09-01	1239	1238	1239	1239	Sep 2018	Apr 2015
530	829-137-1-1	2018-04-26	0	Karemo	2	2018-04-29	2018-04-29	3	3	3	3	Apr 2018	Apr 2018
531	831-148-4-3	2015-12-28	2	Karemo	2	2018-06-16	2018-06-16	901	901	901	901	Jun 2018	Dec 2015
532	831-335-1-14	2015-10-30	4	Karemo	2	2020-03-11	2020-03-11	1594	1594	1594	1594	Mar 2020	Oct 2015
533	831-468-1-10	2018-09-20	0	Karemo	1	2018-09-26	2018-09-26	6	6	6	6	Sep 2018	Sep 2018
534	831-542-1-1	2015-08-17	3	Karemo	2	2018-12-27	2018-12-27	1228	1228	1228	1228	Dec 2018	Aug 2015
535	831-557-1-3	2017-07-05	2	Karemo	1	2019-08-09	NA	765	NA	765	765	Aug 2019	Jul 2017
536	831-572-1-2	2019-02-23	0	Karemo	1	2020-02-22	2020-02-22	364	364	364	364	Feb 2020	Feb 2019
537	831-573-1-2	2020-08-28	0	Karemo	1	2020-08-30	2020-08-30	2	2	2	2	Aug 2020	Aug 2020
538	831-87-1-6	2018-06-05	0	Karemo	1	2019-02-20	NA	260	NA	260	260	Feb 2019	Jun 2018
539	832-320-1-8	2016-06-14	1	Karemo	1	2018-06-09	2018-06-08	725	724	725	725	Jun 2018	Jun 2016
540	832-428-1-1	2020-06-10	0	Karemo	2	2021-03-23	2021-03-23	286	286	286	286	Mar 2021	Jun 2020
541	832-480-1-2	2021-03-30	0	Karemo	2	2021-04-02	NA	3	NA	3	3	Apr 2021	Mar 2021
543	832-95-1-5	2019-02-05	0	Karemo	1	2019-02-08	2019-02-08	3	3	3	3	Feb 2019	Feb 2019
545	833-139-1-5	2019-02-07	0	Karemo	2	2019-10-23	2019-10-23	258	258	258	258	Oct 2019	Feb 2019
546	833-146-1-5	2017-09-30	2	Karemo	2	2020-03-13	2020-03-13	895	895	895	895	Mar 2020	Sep 2017
547	833-58-2-3	2021-02-27	0	Karemo	2	2021-03-20	2021-03-20	21	21	21	21	Mar 2021	Feb 2021
548	833-89-12-1	2020-03-25	0	Karemo	1	2020-03-25	2020-03-25	0	0	0	0	Mar 2020	Mar 2020
549	834-12-3-4	2020-02-21	2	Karemo	2	2022-03-31	NA	769	NA	769	769	Mar 2022	Feb 2020
550	834-16-1-5	2020-02-12	0	Karemo	1	2020-02-12	2020-02-12	0	0	0	0	Feb 2020	Feb 2020
551	834-6-3-5	2015-05-21	4	Karemo	2	2020-04-09	2020-04-09	1785	1785	1785	1785	Apr 2020	May 2015
552	834-77-3-1	2020-02-25	0	Karemo	1	2020-12-01	2020-12-01	280	280	280	280	Dec 2020	Feb 2020
553	835-64-5-5	2020-05-22	0	Karemo	1	2020-11-18	2020-12-01	180	193	180	180	Nov 2020	May 2020
554	835-86-2-4	2021-03-15	0	Karemo	1	2021-03-15	NA	0	NA	0	0	Mar 2021	Mar 2021
555	836-108-5-1	2021-02-18	0	Karemo	1	2021-09-15	2021-09-15	209	209	209	209	Sep 2021	Feb 2021
556	836-131-1-4	2018-09-15	0	Karemo	1	2018-09-19	2018-09-02	4	-13	4	4	Sep 2018	Sep 2018
557	836-131-1-5	2019-10-03	1	Karemo	2	2021-06-15	2021-06-22	621	628	621	621	Jun 2021	Oct 2019
559	837-18-7-2	2020-05-18	0	Karemo	2	2020-05-18	NA	0	NA	0	0	May 2020	May 2020
560	838-109-5-4	2017-05-15	3	Karemo	2	2020-05-24	2020-06-05	1105	1117	1105	1105	May 2020	May 2017
562	838-161-2-1	2021-01-23	0	Karemo	2	2021-11-05	2021-11-05	286	286	286	286	Nov 2021	Jan 2021
563	838-171-2-1	2021-02-28	0	Karemo	2	2021-10-30	2021-10-30	244	244	244	244	Oct 2021	Feb 2021
564	838-5-16-1	2019-11-22	1	Karemo	1	2021-08-14	2021-08-14	631	631	631	631	Aug 2021	Nov 2019
565	838-7-1-14	2015-11-04	4	Karemo	2	2020-07-22	2020-09-22	1722	1784	1722	1722	Jul 2020	Nov 2015
568	839-145-5-3	2020-05-23	0	Karemo	1	2021-02-11	2021-02-11	264	264	264	264	Feb 2021	May 2020
569	839-15-5-1	2019-06-23	2	Karemo	1	2021-08-26	2021-08-26	795	795	795	795	Aug 2021	Jun 2019
570	839-160-7-2	2019-04-29	0	Karemo	1	2019-05-15	2020-04-26	16	363	16	16	May 2019	Apr 2019
571	839-173-1-1	2018-01-03	2	Karemo	1	2020-11-20	2020-11-30	1052	1062	1052	1052	Nov 2020	Jan 2018
572	839-185-3-1	2018-12-02	0	Karemo	2	2018-12-29	2018-12-29	27	27	27	27	Dec 2018	Dec 2018
573	839-190-1-1	2018-07-06	2	Karemo	2	2021-03-06	2021-03-06	974	974	974	974	Mar 2021	Jul 2018
574	839-191-1-8	2022-03-28	0	Karemo	1	2022-03-30	NA	2	NA	2	2	Mar 2022	Mar 2022
576	839-8-7-1	2017-09-07	4	Karemo	2	2021-09-28	2021-09-28	1482	1482	1482	1482	Sep 2021	Sep 2017
577	839-94-4-3	2018-02-24	2	Karemo	2	2020-11-15	2020-11-06	995	986	995	995	Nov 2020	Feb 2018
578	839-95-3-1	2018-02-19	0	Karemo	1	2018-02-20	2018-02-20	1	1	1	1	Feb 2018	Feb 2018
579	839-96-2-2	2021-11-03	0	Karemo	2	2022-01-22	2022-01-22	80	80	80	80	Jan 2022	Nov 2021
581	840-107-1-1	2019-12-20	1	Karemo	1	2021-04-16	2021-04-15	483	482	483	483	Apr 2021	Dec 2019
584	841-31-4-12	2019-11-03	0	Karemo	2	2019-12-15	2019-11-06	42	3	42	42	Dec 2019	Nov 2019
585	841-49-3-2	2017-11-05	0	Karemo	1	2018-02-11	2018-02-12	98	99	98	98	Feb 2018	Nov 2017
587	841-94-1-3	2021-07-24	0	Karemo	2	2021-08-18	2021-08-17	25	24	25	25	Aug 2021	Jul 2021
588	842-144-1-15	2019-07-20	0	Karemo	1	2020-01-06	2020-01-09	170	173	170	170	Jan 2020	Jul 2019
589	842-148-1-10	2020-11-13	0	Karemo	1	2020-11-14	2020-11-14	1	1	1	1	Nov 2020	Nov 2020
590	842-180-1-10	2018-09-05	0	Karemo	1	2018-12-15	2018-09-16	101	11	101	101	Dec 2018	Sep 2018
591	842-187-2-4	2020-09-09	1	Karemo	2	2022-03-09	NA	546	NA	546	546	Mar 2022	Sep 2020
592	842-225-1-5	2015-04-06	4	Karemo	1	2019-10-21	2019-10-20	1659	1658	1659	1659	Oct 2019	Apr 2015
593	842-318-1-3	2017-11-30	0	Karemo	2	2018-08-15	NA	258	NA	258	258	Aug 2018	Nov 2017
594	842-340-1-3	2018-05-05	1	Karemo	2	2019-07-23	2019-07-24	444	445	444	444	Jul 2019	May 2018
596	842-99-2-8	2018-03-15	2	Karemo	2	2020-03-17	2020-03-17	733	733	733	733	Mar 2020	Mar 2018
597	843-128-1-21	2021-06-02	0	Karemo	2	2021-06-04	2021-06-04	2	2	2	2	Jun 2021	Jun 2021
598	843-414-1-6	2018-03-12	3	Karemo	2	2021-04-15	2021-04-15	1130	1130	1130	1130	Apr 2021	Mar 2018
599	843-820-1-5	2019-07-08	0	Karemo	1	2019-07-09	2019-07-09	1	1	1	1	Jul 2019	Jul 2019
600	843-824-1-5	2019-04-04	0	Karemo	1	2019-04-06	2019-04-06	2	2	2	2	Apr 2019	Apr 2019
601	843-826-1-3	2021-03-22	0	Karemo	2	2021-03-24	2021-03-24	2	2	2	2	Mar 2021	Mar 2021
602	843-829-1-2	2021-08-09	0	Karemo	2	2021-08-09	2021-08-09	0	0	0	0	Aug 2021	Aug 2021
603	843-851-1-2	2022-01-12	0	Karemo	1	2022-01-12	NA	0	NA	0	0	Jan 2022	Jan 2022
606	844-194-3-1	2016-04-16	2	Karemo	1	2018-09-15	2018-09-18	882	885	882	882	Sep 2018	Apr 2016
607	844-215-3-1	2019-12-19	1	Karemo	1	2021-12-17	2021-12-17	729	729	729	729	Dec 2021	Dec 2019
609	845-69-1-2	2018-01-13	0	Karemo	1	2018-07-11	2018-07-11	179	179	179	179	Jul 2018	Jan 2018
610	846-24-4-1	2016-07-01	3	Karemo	1	2019-12-16	2019-12-16	1263	1263	1263	1263	Dec 2019	Jul 2016
611	846-57-1-15	2015-09-25	2	Karemo	1	2018-03-24	2018-03-23	911	910	911	911	Mar 2018	Sep 2015
612	847-1-1-3	2019-09-09	0	Karemo	1	2019-10-02	2019-10-02	23	23	23	23	Oct 2019	Sep 2019
613	847-107-2-3	2017-06-06	0	Karemo	1	2018-02-15	2018-02-27	254	266	254	254	Feb 2018	Jun 2017
614	847-169-1-9	2018-09-23	0	Karemo	2	2018-09-23	2018-09-24	0	1	0	0	Sep 2018	Sep 2018
615	847-174-1-15	2020-12-21	0	Karemo	1	2021-09-13	2021-09-13	266	266	266	266	Sep 2021	Dec 2020
617	849-44-1-14	2018-04-12	0	Karemo	2	2019-03-24	2019-03-24	346	346	346	346	Mar 2019	Apr 2018
618	850-15-2-2	2019-08-20	0	Karemo	1	2019-11-05	2019-11-05	77	77	77	77	Nov 2019	Aug 2019
620	850-66-1-21	2021-08-07	0	Karemo	1	2021-11-27	NA	112	NA	112	112	Nov 2021	Aug 2021
621	851-144-1-8	2019-10-14	0	Karemo	1	2019-10-23	2019-10-23	9	9	9	9	Oct 2019	Oct 2019
622	851-304-1-2	2021-07-23	0	Karemo	1	2021-07-31	2021-07-31	8	8	8	8	Jul 2021	Jul 2021
624	852-161-1-20	2018-09-18	0	Karemo	1	2019-09-03	2019-09-03	350	350	350	350	Sep 2019	Sep 2018
625	852-200-1-12	2021-07-21	0	Karemo	2	2022-03-22	NA	244	NA	244	244	Mar 2022	Jul 2021
626	852-234-1-10	2019-02-17	0	Karemo	2	2019-02-17	2019-02-17	0	0	0	0	Feb 2019	Feb 2019
627	852-25-13-1	2018-12-29	0	Karemo	2	2018-12-29	2018-12-29	0	0	0	0	Dec 2018	Dec 2018
628	852-300-1-2	2021-04-16	0	Karemo	2	2021-04-17	2021-04-16	1	0	1	1	Apr 2021	Apr 2021
631	854-36-2-1	2018-10-29	0	Karemo	2	2018-10-31	2018-10-31	2	2	2	2	Oct 2018	Oct 2018
632	854-476-1-2	2018-04-21	0	Karemo	2	2018-08-19	NA	120	NA	120	120	Aug 2018	Apr 2018
633	854-480-1-2	2020-10-14	0	Karemo	1	2020-10-14	2020-10-14	0	0	0	0	Oct 2020	Oct 2020
635	856-334-1-6	2021-03-18	0	Karemo	2	2022-02-02	NA	321	NA	321	321	Feb 2022	Mar 2021
637	857-58-1-4	2018-12-03	0	Karemo	2	2019-05-03	2019-05-03	151	151	151	151	May 2019	Dec 2018
638	857-68-1-22	2018-03-25	2	Karemo	2	2021-03-16	2021-03-18	1087	1089	1087	1087	Mar 2021	Mar 2018
640	857-946-1-2	2015-07-20	3	Karemo	1	2018-12-13	NA	1242	NA	1242	1242	Dec 2018	Jul 2015
641	858-10-2-2	2017-03-16	2	Karemo	1	2019-06-11	2019-06-10	817	816	817	817	Jun 2019	Mar 2017
642	858-95-1-8	2018-06-15	0	Karemo	1	2018-07-15	2018-08-12	30	58	30	30	Jul 2018	Jun 2018
643	859-102-9-1	2020-11-15	0	Karemo	1	2020-11-15	2020-11-15	0	0	0	0	Nov 2020	Nov 2020
644	859-102-9-2	2021-12-23	0	Karemo	1	2021-12-31	2021-12-29	8	6	8	8	Dec 2021	Dec 2021
645	859-116-6-4	2022-02-22	0	Karemo	1	2022-02-22	NA	0	NA	0	0	Feb 2022	Feb 2022
646	859-198-2-2	2020-08-19	0	Karemo	1	2021-02-05	2021-02-05	170	170	170	170	Feb 2021	Aug 2020
647	860-39-5-3	2019-04-05	0	Karemo	1	2019-09-30	2019-08-30	178	147	178	178	Sep 2019	Apr 2019
649	860-85-1-1	2019-01-23	0	Karemo	2	2019-05-15	2019-05-15	112	112	112	112	May 2019	Jan 2019
650	860-86-3-1	2021-04-18	0	Karemo	2	2021-04-18	2021-04-18	0	0	0	0	Apr 2021	Apr 2021
651	860-89-1-7	2015-06-15	4	Karemo	2	2019-10-08	2019-10-08	1576	1576	1576	1576	Oct 2019	Jun 2015
654	861-13-3-13	2015-01-10	3	Karemo	1	2018-12-23	2018-12-23	1443	1443	1443	1443	Dec 2018	Jan 2015
656	862-104-1-3	2020-09-04	0	Karemo	1	2020-09-07	2020-09-05	3	1	3	3	Sep 2020	Sep 2020
657	862-165-1-2	2020-08-31	1	Karemo	1	2021-11-23	2021-12-03	449	459	449	449	Nov 2021	Aug 2020
658	862-171-1-2	2021-03-21	0	Karemo	1	2021-03-24	2021-03-24	3	3	3	3	Mar 2021	Mar 2021
659	862-299-1-3	2021-09-17	0	Karemo	1	2021-09-17	2021-09-17	0	0	0	0	Sep 2021	Sep 2021
660	862-58-1-10	2020-03-27	0	Karemo	2	2020-03-27	2020-03-27	0	0	0	0	Mar 2020	Mar 2020
661	863-1-1-6	2018-12-26	0	Karemo	1	2018-12-29	2018-12-29	3	3	3	3	Dec 2018	Dec 2018
662	863-127-1-6	2017-11-09	0	Karemo	2	2018-05-12	2018-05-12	184	184	184	184	May 2018	Nov 2017
663	863-5-1-8	2020-06-03	0	Karemo	2	2020-06-03	2020-06-03	0	0	0	0	Jun 2020	Jun 2020
665	865-176-1-7	2019-08-11	0	Karemo	1	2019-08-18	2019-08-18	7	7	7	7	Aug 2019	Aug 2019
666	865-285-1-4	2020-07-15	0	Karemo	2	2021-06-15	NA	335	NA	335	335	Jun 2021	Jul 2020
667	865-326-2-2	2020-07-27	0	Karemo	2	2020-10-24	2020-10-24	89	89	89	89	Oct 2020	Jul 2020
668	865-338-1-8	2017-10-10	0	Karemo	2	2018-02-21	2018-02-21	134	134	134	134	Feb 2018	Oct 2017
669	865-434-1-7	2021-07-11	0	Karemo	2	2021-12-14	2021-12-15	156	157	156	156	Dec 2021	Jul 2021
670	865-48-1-11	2020-02-19	0	Karemo	1	2020-02-19	2020-02-19	0	0	0	0	Feb 2020	Feb 2020
671	865-493-2-2	2020-03-25	0	Karemo	2	2020-03-26	2020-03-26	1	1	1	1	Mar 2020	Mar 2020
672	865-645-1-3	2020-09-25	0	Karemo	1	2020-09-26	2020-09-26	1	1	1	1	Sep 2020	Sep 2020
673	865-650-1-1	2021-03-03	0	Karemo	1	2021-03-03	2021-03-03	0	0	0	0	Mar 2021	Mar 2021
675	865-86-1-14	2020-07-28	0	Karemo	1	2020-10-13	NA	77	NA	77	77	Oct 2020	Jul 2020
676	866-242-1-16	2020-05-24	0	Karemo	1	2021-03-02	2021-03-03	282	283	282	282	Mar 2021	May 2020
678	866-340-1-2	2018-03-14	0	Karemo	1	2018-03-14	2018-03-15	0	1	0	0	Mar 2018	Mar 2018
679	866-358-8-14	2018-04-18	0	Karemo	2	2018-08-15	2018-06-11	119	54	119	119	Aug 2018	Apr 2018
680	866-396-1-15	2017-06-02	0	Karemo	1	2018-02-05	2018-02-05	248	248	248	248	Feb 2018	Jun 2017
681	866-815-1-1	2019-10-11	0	Karemo	2	2019-10-13	2019-10-27	2	16	2	2	Oct 2019	Oct 2019
682	866-817-1-2	2019-12-16	0	Karemo	1	2019-12-16	2019-12-16	0	0	0	0	Dec 2019	Dec 2019
683	866-837-1-3	2021-04-04	0	Karemo	1	2021-04-05	NA	1	NA	1	1	Apr 2021	Apr 2021
684	866-839-1-1	2021-07-14	0	Karemo	2	2021-07-17	2021-06-15	3	-29	3	3	Jul 2021	Jul 2021
685	867-264-1-14	2020-09-10	0	Karemo	1	2021-02-06	2021-02-06	149	149	149	149	Feb 2021	Sep 2020
686	867-390-1-5	2021-10-19	0	Karemo	1	2022-02-26	2022-01-29	130	102	130	130	Feb 2022	Oct 2021
688	867-484-4-5	2015-05-04	3	Karemo	2	2018-06-08	2018-06-08	1131	1131	1131	1131	Jun 2018	May 2015
689	867-488-2-1	2018-01-31	3	Karemo	2	2021-03-30	2021-03-30	1154	1154	1154	1154	Mar 2021	Jan 2018
690	867-509-5-1	2019-08-13	0	Karemo	2	2019-08-23	2019-12-15	10	124	10	10	Aug 2019	Aug 2019
691	867-566-1-9	2018-11-15	0	Karemo	1	2019-08-01	2019-08-02	259	260	259	259	Aug 2019	Nov 2018
692	867-612-1-4	2018-07-13	0	Karemo	2	2019-06-15	2019-08-06	337	389	337	337	Jun 2019	Jul 2018
695	867-79-1-9	2016-04-04	4	Karemo	2	2020-04-10	NA	1467	NA	1467	1467	Apr 2020	Apr 2016
696	867-93-1-10	2018-08-14	0	Karemo	1	2018-08-25	2018-08-25	11	11	11	11	Aug 2018	Aug 2018
697	868-66-8-2	2019-04-14	2	Karemo	2	2021-07-15	2021-08-18	823	857	823	823	Jul 2021	Apr 2019
698	869-23-3-5	2019-01-25	0	Karemo	1	2019-01-25	2019-01-26	0	1	0	0	Jan 2019	Jan 2019
699	869-32-7-3	2021-02-26	0	Karemo	2	2021-02-27	2021-02-27	1	1	1	1	Feb 2021	Feb 2021
700	869-63-1-6	2016-06-15	3	Karemo	2	2020-01-02	2020-01-02	1296	1296	1296	1296	Jan 2020	Jun 2016
701	870-10-4-1	2021-05-19	0	Karemo	2	2021-05-19	2021-05-19	0	0	0	0	May 2021	May 2021
702	870-126-2-1	2018-12-10	0	Karemo	1	2019-08-04	2019-08-04	237	237	237	237	Aug 2019	Dec 2018
703	870-21-5-1	2015-04-03	4	Karemo	1	2019-04-28	2019-04-27	1486	1485	1486	1486	Apr 2019	Apr 2015
705	870-76-7-2	2019-02-01	0	Karemo	1	2019-02-03	2019-02-03	2	2	2	2	Feb 2019	Feb 2019
708	871-8-1-10	2018-07-14	0	Karemo	1	2018-07-14	2018-06-09	0	-35	0	0	Jul 2018	Jul 2018
709	871-81-1-3	2018-01-15	1	Karemo	2	2019-11-13	2019-11-13	667	667	667	667	Nov 2019	Jan 2018
710	871-83-1-1	2019-10-25	1	Karemo	2	2021-09-14	2021-09-15	690	691	690	690	Sep 2021	Oct 2019
711	871-85-2-2	2020-06-04	0	Karemo	1	2021-05-01	NA	331	NA	331	331	May 2021	Jun 2020
712	872-36-9-1	2018-11-12	0	Karemo	2	2018-11-12	2018-11-12	0	0	0	0	Nov 2018	Nov 2018
713	872-67-4-1	2020-11-17	0	Karemo	1	2020-11-17	2020-11-17	0	0	0	0	Nov 2020	Nov 2020
714	872-82-1-1	2019-05-16	0	Karemo	2	2019-05-17	2019-05-17	1	1	1	1	May 2019	May 2019
716	872-88-1-4	2020-08-11	0	Karemo	2	2020-08-12	2020-08-11	1	0	1	1	Aug 2020	Aug 2020
717	873-64-3-1	2019-11-25	0	Karemo	1	2019-11-27	2019-09-27	2	-59	2	2	Nov 2019	Nov 2019
718	873-88-2-3	2019-07-19	1	Karemo	1	2020-11-11	2019-11-11	481	115	481	481	Nov 2020	Jul 2019
719	874-105-1-4	2021-06-07	0	Karemo	2	2021-06-07	2021-06-07	0	0	0	0	Jun 2021	Jun 2021
720	874-66-3-2	2019-02-25	0	Karemo	1	2020-01-02	2020-01-02	311	311	311	311	Jan 2020	Feb 2019
721	874-71-3-5	2019-02-16	0	Karemo	1	2019-02-16	NA	0	NA	0	0	Feb 2019	Feb 2019
722	874-80-1-1	2020-06-11	0	Karemo	1	2020-08-31	NA	81	NA	81	81	Aug 2020	Jun 2020
724	4000-340-1-4	2018-06-15	3	Manyatta	1	2021-09-10	NA	1183	NA	1183	1183	Sep 2021	Jun 2018
725	4001-249-1-4	2020-12-04	0	Manyatta	1	2020-12-04	2020-12-05	0	1	0	0	Dec 2020	Dec 2020
726	4002-483-1-3	2020-05-22	0	Manyatta	2	2020-10-11	2020-10-11	142	142	142	142	Oct 2020	May 2020
727	4004-265-1-1	2021-09-06	0	Manyatta	2	2021-09-06	NA	0	NA	0	0	Sep 2021	Sep 2021
728	4004-265-1-2	2021-09-06	0	Manyatta	1	2021-09-06	NA	0	NA	0	0	Sep 2021	Sep 2021
729	4004-62-1-8	2021-04-02	0	Manyatta	2	2021-04-27	NA	25	NA	25	25	Apr 2021	Apr 2021
730	4004-64-1-5	2021-04-25	0	Manyatta	2	2022-02-27	NA	308	NA	308	308	Feb 2022	Apr 2021
731	4005-187-1-1	2022-03-15	0	Manyatta	2	2022-03-15	NA	0	NA	0	0	Mar 2022	Mar 2022
732	4005-62-1-10	2019-08-06	0	Manyatta	1	2020-02-09	2020-02-09	187	187	187	187	Feb 2020	Aug 2019
733	4006-107-1-5	2021-04-04	0	Manyatta	1	2021-11-18	NA	228	NA	228	228	Nov 2021	Apr 2021
735	4008-23-1-6	2020-11-29	0	Manyatta	1	2020-11-29	2020-11-29	0	0	0	0	Nov 2020	Nov 2020
736	4009-110-1-4	2020-03-13	0	Manyatta	1	2020-04-01	2020-04-01	19	19	19	19	Apr 2020	Mar 2020
737	4010-291-6-6	2018-07-30	2	Manyatta	2	2021-04-06	NA	981	NA	981	981	Apr 2021	Jul 2018
738	4010-449-1-5	2021-06-17	0	Manyatta	2	2022-02-18	NA	246	NA	246	246	Feb 2022	Jun 2021
739	4010-96-1-5	2018-02-12	2	Manyatta	1	2020-10-15	NA	976	NA	976	976	Oct 2020	Feb 2018
740	4011-11-1-3	2021-11-02	0	Manyatta	2	2021-11-02	NA	0	NA	0	0	Nov 2021	Nov 2021
741	4011-124-1-4	2021-12-15	0	Manyatta	1	2021-12-15	NA	0	NA	0	0	Dec 2021	Dec 2021
742	4011-16-1-7	2021-12-02	0	Manyatta	1	2021-12-02	NA	0	NA	0	0	Dec 2021	Dec 2021
743	4011-311-1-5	2020-12-30	0	Manyatta	1	2021-01-20	2021-01-20	21	21	21	21	Jan 2021	Dec 2020
744	4011-316-1-6	2022-02-25	0	Manyatta	2	2022-02-25	NA	0	NA	0	0	Feb 2022	Feb 2022
745	4012-366-1-9	2021-11-06	0	Manyatta	1	2021-12-19	NA	43	NA	43	43	Dec 2021	Nov 2021
746	4012-65-1-4	2021-06-05	0	Manyatta	1	2021-06-05	NA	0	NA	0	0	Jun 2021	Jun 2021
747	4014-25-1-5	2021-11-15	0	Manyatta	1	2021-11-15	NA	0	NA	0	0	Nov 2021	Nov 2021
748	4014-75-1-6	2020-06-17	1	Manyatta	1	2021-10-28	NA	498	NA	498	498	Oct 2021	Jun 2020
749	4015-147-1-6	2021-04-07	0	Manyatta	2	2021-05-08	NA	31	NA	31	31	May 2021	Apr 2021
750	4019-241-1-3	2020-02-01	1	Manyatta	2	2021-02-11	2021-02-11	376	376	376	376	Feb 2021	Feb 2020
751	4019-252-1-3	2020-09-24	1	Manyatta	1	2022-01-03	NA	466	NA	466	466	Jan 2022	Sep 2020
753	4021-98-1-6	2020-06-06	0	Manyatta	2	2020-06-07	2020-06-07	1	1	1	1	Jun 2020	Jun 2020
754	4022-99-1-4	2018-11-22	1	Manyatta	2	2020-01-21	NA	425	NA	425	425	Jan 2020	Nov 2018
755	4023-128-1-1	2020-03-05	0	Manyatta	1	2020-12-02	NA	272	NA	272	272	Dec 2020	Mar 2020
756	4023-63-1-6	2021-12-13	0	Manyatta	2	2022-01-17	NA	35	NA	35	35	Jan 2022	Dec 2021
757	4024-3-1-4	2017-08-05	2	Manyatta	2	2020-01-22	2020-01-22	900	900	900	900	Jan 2020	Aug 2017
758	4025-117-1-4	2021-01-28	0	Manyatta	1	2021-01-28	NA	0	NA	0	0	Jan 2021	Jan 2021
759	4025-29-1-8	2020-12-28	0	Manyatta	1	2020-12-29	2020-12-29	1	1	1	1	Dec 2020	Dec 2020
760	4025-451-1-4	2020-07-24	0	Manyatta	2	2020-12-14	NA	143	NA	143	143	Dec 2020	Jul 2020
761	4027-126-1-7	2021-06-03	0	Manyatta	1	2021-06-03	NA	0	NA	0	0	Jun 2021	Jun 2021
762	4027-224-1-2	2021-09-12	0	Manyatta	1	2021-09-12	NA	0	NA	0	0	Sep 2021	Sep 2021
763	4027-40-1-9	2020-09-12	0	Manyatta	2	2021-09-12	NA	365	NA	365	365	Sep 2021	Sep 2020
764	4027-50-1-4	2020-05-15	0	Manyatta	2	2020-05-15	NA	0	NA	0	0	May 2020	May 2020
765	4027-51-1-5	2020-01-20	0	Manyatta	1	2020-01-22	NA	2	NA	2	2	Jan 2020	Jan 2020
766	4027-96-1-4	2019-06-11	1	Manyatta	2	2020-08-17	NA	433	NA	433	433	Aug 2020	Jun 2019
767	4028-161-1-5	2020-09-23	1	Manyatta	1	2021-09-27	NA	369	NA	369	369	Sep 2021	Sep 2020
768	4029-31-1-7	2022-03-16	0	Manyatta	1	2022-03-16	NA	0	NA	0	0	Mar 2022	Mar 2022
770	4030-202-1-7	2018-09-15	1	Manyatta	1	2020-06-15	NA	639	NA	639	639	Jun 2020	Sep 2018
772	4030-317-1-11	2021-03-03	0	Manyatta	1	2021-03-14	NA	11	NA	11	11	Mar 2021	Mar 2021
774	4034-29-1-5	2021-01-19	0	Manyatta	1	2021-12-25	NA	340	NA	340	340	Dec 2021	Jan 2021
775	4034-328-1-4	2021-04-11	0	Manyatta	2	2021-04-17	NA	6	NA	6	6	Apr 2021	Apr 2021
776	4035-11-1-3	2022-01-17	0	Manyatta	1	2022-01-17	NA	0	NA	0	0	Jan 2022	Jan 2022
777	4035-16-1-7	2020-08-10	0	Manyatta	2	2020-08-10	2020-08-10	0	0	0	0	Aug 2020	Aug 2020
778	4037-209-1-3	2020-07-31	0	Manyatta	1	2020-10-26	2020-07-31	87	0	87	87	Oct 2020	Jul 2020
779	4037-217-1-1	2019-04-23	1	Manyatta	1	2020-05-11	2020-05-11	384	384	384	384	May 2020	Apr 2019
780	4037-4-1-6	2020-04-30	0	Manyatta	2	2020-05-04	2020-05-04	4	4	4	4	May 2020	Apr 2020
781	4037-50-1-10	2020-09-13	0	Manyatta	1	2021-08-14	2021-08-13	335	334	335	335	Aug 2021	Sep 2020
782	4039-144-1-8	2020-01-02	0	Manyatta	1	2020-01-02	2020-01-02	0	0	0	0	Jan 2020	Jan 2020
783	4039-163-1-2	2018-10-15	2	Manyatta	1	2021-03-15	NA	882	NA	882	882	Mar 2021	Oct 2018
784	4039-30-1-9	2020-02-25	0	Manyatta	1	2020-07-27	2020-07-27	153	153	153	153	Jul 2020	Feb 2020
785	4039-58-1-4	2021-01-31	1	Manyatta	1	2022-03-13	NA	406	NA	406	406	Mar 2022	Jan 2021
786	4039-84-1-13	2019-12-15	0	Manyatta	1	2020-01-16	2020-01-16	32	32	32	32	Jan 2020	Dec 2019
787	4041-168-1-6	2019-08-13	1	Manyatta	2	2021-03-12	NA	577	NA	577	577	Mar 2021	Aug 2019
788	4042-182-1-4	2021-03-13	0	Manyatta	1	2021-08-23	NA	163	NA	163	163	Aug 2021	Mar 2021
789	4043-33-1-6	2021-01-06	0	Manyatta	2	2021-08-10	2021-08-10	216	216	216	216	Aug 2021	Jan 2021
790	4044-44-1-7	2020-09-30	0	Manyatta	2	2020-10-19	2020-10-19	19	19	19	19	Oct 2020	Sep 2020
792	4045-10-1-6	2020-02-02	0	Manyatta	2	2020-02-09	NA	7	NA	7	7	Feb 2020	Feb 2020
793	4045-223-1-3	2022-01-08	0	Manyatta	1	2022-01-08	NA	0	NA	0	0	Jan 2022	Jan 2022
794	4046-131-1-5	2020-10-26	0	Manyatta	1	2021-06-05	NA	222	NA	222	222	Jun 2021	Oct 2020
795	4047-135-1-4	2020-02-26	0	Manyatta	2	2020-02-26	2020-02-26	0	0	0	0	Feb 2020	Feb 2020
796	4047-193-1-2	2020-09-10	0	Manyatta	2	2020-09-12	2020-09-12	2	2	2	2	Sep 2020	Sep 2020
797	4049-236-1-3	2018-08-08	3	Manyatta	1	2021-12-09	NA	1219	NA	1219	1219	Dec 2021	Aug 2018
798	4049-39-1-5	2019-11-30	0	Manyatta	1	2020-03-09	2020-03-10	100	101	100	100	Mar 2020	Nov 2019
799	4050-126-1-7	2020-09-16	0	Manyatta	2	2020-09-16	NA	0	NA	0	0	Sep 2020	Sep 2020
800	4052-97-1-4	2020-05-12	0	Manyatta	1	2020-05-12	2020-05-12	0	0	0	0	May 2020	May 2020
802	4053-60-1-7	2022-01-10	0	Manyatta	1	2022-01-10	NA	0	NA	0	0	Jan 2022	Jan 2022
803	4054-83-1-6	2018-10-16	1	Manyatta	1	2020-03-25	2020-03-25	526	526	526	526	Mar 2020	Oct 2018
804	4056-172-1-3	2021-07-13	0	Manyatta	2	2021-07-15	NA	2	NA	2	2	Jul 2021	Jul 2021
805	4060-148-1-6	2019-10-10	1	Manyatta	2	2021-04-02	NA	540	NA	540	540	Apr 2021	Oct 2019
806	4060-281-1-3	2021-01-04	0	Manyatta	2	2022-01-01	NA	362	NA	362	362	Jan 2022	Jan 2021
807	4061-111-1-7	2020-08-24	0	Manyatta	1	2020-08-25	NA	1	NA	1	1	Aug 2020	Aug 2020
809	4062-102-1-6	2021-03-24	0	Manyatta	1	2021-03-24	NA	0	NA	0	0	Mar 2021	Mar 2021
810	4062-97-1-9	2021-11-25	0	Manyatta	1	2022-01-23	NA	59	NA	59	59	Jan 2022	Nov 2021
811	4063-225-1-8	2021-03-12	0	Manyatta	1	2021-07-06	NA	116	NA	116	116	Jul 2021	Mar 2021
812	4065-39-1-7	2020-01-24	1	Manyatta	1	2021-02-23	NA	396	NA	396	396	Feb 2021	Jan 2020
813	4066-119-1-10	2019-02-27	2	Manyatta	1	2022-02-13	NA	1082	NA	1082	1082	Feb 2022	Feb 2019
814	4066-185-1-8	2021-04-06	0	Manyatta	2	2021-07-28	2021-07-28	113	113	113	113	Jul 2021	Apr 2021
815	4066-95-1-2	2020-04-17	0	Manyatta	2	2020-04-18	2020-04-18	1	1	1	1	Apr 2020	Apr 2020
816	4067-284-1-11	2020-03-17	0	Manyatta	1	2020-03-18	2020-03-18	1	1	1	1	Mar 2020	Mar 2020
817	4067-333-1-5	2019-08-19	1	Manyatta	1	2021-02-15	NA	546	NA	546	546	Feb 2021	Aug 2019
818	4068-130-1-7	2019-08-28	1	Manyatta	1	2021-05-11	NA	622	NA	622	622	May 2021	Aug 2019
819	4069-100-1-4	2022-01-19	0	Manyatta	1	2022-03-19	NA	59	NA	59	59	Mar 2022	Jan 2022
820	4069-76-1-3	2020-06-17	0	Manyatta	1	2020-06-30	NA	13	NA	13	13	Jun 2020	Jun 2020
821	4070-88-1-4	2021-12-24	0	Manyatta	2	2022-03-26	NA	92	NA	92	92	Mar 2022	Dec 2021
822	4071-54-1-3	2021-05-21	0	Manyatta	1	2021-05-22	NA	1	NA	1	1	May 2021	May 2021
823	4071-74-1-6	2020-10-08	0	Manyatta	2	2021-07-24	NA	289	NA	289	289	Jul 2021	Oct 2020
824	4072-246-1-3	2022-03-23	0	Manyatta	1	2022-03-25	NA	2	NA	2	2	Mar 2022	Mar 2022
825	4073-102-1-7	2018-10-26	2	Manyatta	2	2021-02-12	2021-02-12	840	840	840	840	Feb 2021	Oct 2018
826	4073-148-1-6	2021-01-17	0	Manyatta	1	2021-01-17	2021-01-17	0	0	0	0	Jan 2021	Jan 2021
827	4073-148-1-7	2021-01-17	0	Manyatta	1	2021-01-18	2021-01-17	1	0	1	1	Jan 2021	Jan 2021
828	4074-18-1-6	2021-01-31	0	Manyatta	1	2021-06-24	NA	144	NA	144	144	Jun 2021	Jan 2021
829	4074-206-1-8	2021-08-13	0	Manyatta	2	2021-08-13	2021-08-12	0	-1	0	0	Aug 2021	Aug 2021
830	4075-164-1-10	2021-04-16	0	Manyatta	1	2022-01-10	NA	269	NA	269	269	Jan 2022	Apr 2021
831	4075-277-1-7	2020-01-25	0	Manyatta	2	2020-01-29	NA	4	NA	4	4	Jan 2020	Jan 2020
832	4075-327-1-8	2020-12-07	0	Manyatta	2	2021-07-10	NA	215	NA	215	215	Jul 2021	Dec 2020
834	4076-151-1-14	2021-08-18	0	Manyatta	1	2021-08-24	NA	6	NA	6	6	Aug 2021	Aug 2021
835	4076-219-1-4	2020-05-05	0	Manyatta	1	2020-05-05	2020-05-02	0	-3	0	0	May 2020	May 2020
836	4076-328-1-3	2021-12-29	0	Manyatta	1	2021-12-31	NA	2	NA	2	2	Dec 2021	Dec 2021
837	4076-58-1-3	2021-03-15	0	Manyatta	1	2021-03-28	NA	13	NA	13	13	Mar 2021	Mar 2021
838	4076-59-1-7	2019-07-17	0	Manyatta	1	2020-04-25	2020-04-25	283	283	283	283	Apr 2020	Jul 2019
839	4077-190-1-5	2017-09-03	2	Manyatta	2	2020-01-12	2020-01-17	861	866	861	861	Jan 2020	Sep 2017
840	4077-196-1-9	2020-07-14	0	Manyatta	1	2020-12-20	NA	159	NA	159	159	Dec 2020	Jul 2020
842	4078-585-1-3	2022-01-12	0	Manyatta	1	2022-01-12	NA	0	NA	0	0	Jan 2022	Jan 2022
843	4079-147-1-5	2018-06-04	3	Manyatta	1	2022-03-30	NA	1395	NA	1395	1395	Mar 2022	Jun 2018
844	4080-383-1-7	2021-04-14	0	Manyatta	2	2021-10-21	NA	190	NA	190	190	Oct 2021	Apr 2021
845	4080-430-1-5	2019-10-20	0	Manyatta	1	2020-07-15	NA	269	NA	269	269	Jul 2020	Oct 2019
846	4081-109-1-10	2020-04-25	0	Manyatta	1	2020-04-25	2020-04-25	0	0	0	0	Apr 2020	Apr 2020
847	4081-156-1-11	2021-02-25	0	Manyatta	2	2021-03-03	NA	6	NA	6	6	Mar 2021	Feb 2021
848	4081-51-1-5	2019-01-07	1	Manyatta	1	2020-01-11	NA	369	NA	369	369	Jan 2020	Jan 2019
849	4081-92-1-4	2020-06-08	1	Manyatta	2	2022-02-05	NA	607	NA	607	607	Feb 2022	Jun 2020
850	4082-112-1-4	2021-10-16	0	Manyatta	1	2021-10-16	NA	0	NA	0	0	Oct 2021	Oct 2021
851	4082-142-1-4	2020-09-12	0	Manyatta	2	2020-10-21	2020-10-21	39	39	39	39	Oct 2020	Sep 2020
852	4082-82-1-9	2020-08-10	0	Manyatta	2	2020-08-11	NA	1	NA	1	1	Aug 2020	Aug 2020
853	4083-39-1-8	2021-09-16	0	Manyatta	2	2021-09-16	NA	0	NA	0	0	Sep 2021	Sep 2021
854	4083-63-1-4	2021-06-12	0	Manyatta	2	2022-03-11	NA	272	NA	272	272	Mar 2022	Jun 2021
856	4084-222-1-7	2021-03-02	0	Manyatta	2	2021-03-02	NA	0	NA	0	0	Mar 2021	Mar 2021
857	4084-222-1-8	2021-03-02	0	Manyatta	2	2021-03-02	NA	0	NA	0	0	Mar 2021	Mar 2021
858	4084-312-1-3	2019-12-10	0	Manyatta	2	2020-01-15	2020-01-15	36	36	36	36	Jan 2020	Dec 2019
859	4085-139-1-6	2022-03-13	0	Manyatta	1	2022-03-16	NA	3	NA	3	3	Mar 2022	Mar 2022
860	4085-301-1-2	2022-01-05	0	Manyatta	2	2022-01-05	NA	0	NA	0	0	Jan 2022	Jan 2022
861	4086-116-1-4	2020-05-24	0	Manyatta	1	2020-05-24	NA	0	NA	0	0	May 2020	May 2020
862	4086-36-1-14	2020-09-12	1	Manyatta	1	2022-01-06	NA	481	NA	481	481	Jan 2022	Sep 2020
863	4086-44-1-8	2020-12-08	0	Manyatta	1	2020-12-09	NA	1	NA	1	1	Dec 2020	Dec 2020
865	4087-246-1-10	2021-09-15	0	Manyatta	1	2021-09-17	NA	2	NA	2	2	Sep 2021	Sep 2021
866	4087-262-1-1	2020-01-28	0	Manyatta	1	2020-01-29	2020-01-29	1	1	1	1	Jan 2020	Jan 2020
868	4087-63-1-8	2020-10-09	0	Manyatta	1	2020-10-09	2020-09-09	0	-30	0	0	Oct 2020	Oct 2020
870	4088-202-1-4	2020-02-12	0	Manyatta	1	2020-02-12	2020-02-12	0	0	0	0	Feb 2020	Feb 2020
871	4088-206-1-4	2020-03-15	0	Manyatta	1	2020-03-17	2020-04-12	2	28	2	2	Mar 2020	Mar 2020
872	4088-256-1-5	2020-12-18	0	Manyatta	1	2021-11-06	NA	323	NA	323	323	Nov 2021	Dec 2020
873	4088-306-1-3	2020-05-22	0	Manyatta	1	2020-05-23	2020-05-23	1	1	1	1	May 2020	May 2020
874	4088-98-1-6	2021-09-05	0	Manyatta	1	2021-09-22	NA	17	NA	17	17	Sep 2021	Sep 2021
876	4089-148-1-6	2021-02-06	0	Manyatta	1	2021-02-08	NA	2	NA	2	2	Feb 2021	Feb 2021
877	4090-10-1-5	2020-12-11	0	Manyatta	1	2021-03-11	NA	90	NA	90	90	Mar 2021	Dec 2020
878	4090-353-1-10	2020-10-10	0	Manyatta	2	2020-10-10	2020-10-10	0	0	0	0	Oct 2020	Oct 2020
879	4091-43-1-8	2020-07-13	0	Manyatta	1	2021-03-13	NA	243	NA	243	243	Mar 2021	Jul 2020
880	4091-43-1-9	2020-07-28	0	Manyatta	1	2021-03-28	NA	243	NA	243	243	Mar 2021	Jul 2020
881	4092-16-1-6	2021-10-08	0	Manyatta	2	2021-10-08	NA	0	NA	0	0	Oct 2021	Oct 2021
882	4092-24-1-10	2020-07-01	0	Manyatta	1	2020-07-22	2020-07-22	21	21	21	21	Jul 2020	Jul 2020
883	4092-32-1-4	2019-02-04	1	Manyatta	2	2020-03-16	2020-03-16	406	406	406	406	Mar 2020	Feb 2019
884	4092-50-1-5	2022-01-10	0	Manyatta	1	2022-01-12	NA	2	NA	2	2	Jan 2022	Jan 2022
885	4093-134-1-11	2020-11-17	0	Manyatta	2	2021-04-09	NA	143	NA	143	143	Apr 2021	Nov 2020
886	4094-233-1-7	2020-06-26	0	Manyatta	1	2020-12-07	2020-12-07	164	164	164	164	Dec 2020	Jun 2020
887	4095-289-1-3	2021-08-08	0	Manyatta	1	2021-08-08	2021-08-08	0	0	0	0	Aug 2021	Aug 2021
888	4095-350-1-6	2020-12-03	0	Manyatta	2	2020-12-03	2020-12-03	0	0	0	0	Dec 2020	Dec 2020
889	4095-350-1-8	2022-03-06	0	Manyatta	1	2022-03-06	NA	0	NA	0	0	Mar 2022	Mar 2022
890	4095-91-1-13	2020-06-04	0	Manyatta	1	2020-06-08	NA	4	NA	4	4	Jun 2020	Jun 2020
891	4096-159-1-3	2020-07-19	0	Manyatta	2	2020-12-14	2020-01-29	148	-172	148	148	Dec 2020	Jul 2020
892	4096-178-1-6	2020-12-04	0	Manyatta	1	2021-03-14	NA	100	NA	100	100	Mar 2021	Dec 2020
893	4096-298-1-5	2021-05-28	0	Manyatta	2	2022-03-27	NA	303	NA	303	303	Mar 2022	May 2021
894	4096-343-1-8	2020-11-25	0	Manyatta	1	2021-01-16	2021-01-16	52	52	52	52	Jan 2021	Nov 2020
895	4096-75-1-8	2021-03-06	0	Manyatta	1	2021-03-08	NA	2	NA	2	2	Mar 2021	Mar 2021
896	4097-119-1-4	2020-06-26	0	Manyatta	1	2020-06-28	2020-06-28	2	2	2	2	Jun 2020	Jun 2020
897	4097-352-1-5	2017-09-11	3	Manyatta	2	2021-01-31	2021-01-25	1238	1232	1238	1238	Jan 2021	Sep 2017
898	4097-422-1-6	2020-12-28	0	Manyatta	2	2020-12-28	2020-12-28	0	0	0	0	Dec 2020	Dec 2020
900	4098-24-1-4	2020-12-26	0	Manyatta	2	2021-01-29	NA	34	NA	34	34	Jan 2021	Dec 2020
901	4098-44-1-11	2021-12-04	0	Manyatta	1	2021-12-05	NA	1	NA	1	1	Dec 2021	Dec 2021
902	4098-510-1-4	2021-09-18	0	Manyatta	1	2022-03-23	NA	186	NA	186	186	Mar 2022	Sep 2021
903	4098-56-1-6	2021-01-15	0	Manyatta	1	2021-12-11	NA	330	NA	330	330	Dec 2021	Jan 2021
904	4098-596-1-2	2021-09-09	0	Manyatta	1	2021-09-09	NA	0	NA	0	0	Sep 2021	Sep 2021
905	4098-696-1-3	2020-01-10	0	Manyatta	1	2020-01-10	2019-01-10	0	-365	0	0	Jan 2020	Jan 2020
906	4098-9-1-6	2021-08-18	0	Manyatta	2	2021-08-18	2021-08-18	0	0	0	0	Aug 2021	Aug 2021
907	4100-211-1-4	2017-07-25	4	Manyatta	2	2021-08-01	2021-08-01	1468	1468	1468	1468	Aug 2021	Jul 2017
908	4100-403-1-4	2021-01-26	0	Manyatta	1	2021-03-15	NA	48	NA	48	48	Mar 2021	Jan 2021
909	4100-604-1-5	2021-03-03	0	Manyatta	1	2021-03-03	NA	0	NA	0	0	Mar 2021	Mar 2021
910	4101-338-1-10	2021-02-13	0	Manyatta	1	2021-02-18	NA	5	NA	5	5	Feb 2021	Feb 2021
913	4101-448-1-6	2021-12-30	0	Manyatta	1	2021-12-31	NA	1	NA	1	1	Dec 2021	Dec 2021
914	4101-91-1-5	2021-02-19	1	Manyatta	1	2022-03-19	NA	393	NA	393	393	Mar 2022	Feb 2021
915	4102-377-1-7	2022-02-04	0	Manyatta	1	2022-02-26	NA	22	NA	22	22	Feb 2022	Feb 2022
916	4102-86-1-13	2022-03-08	0	Manyatta	1	2022-03-10	NA	2	NA	2	2	Mar 2022	Mar 2022
917	4106-65-1-4	2017-11-12	4	Manyatta	1	2021-12-16	NA	1495	NA	1495	1495	Dec 2021	Nov 2017
918	4107-73-1-3	2021-06-01	0	Manyatta	2	2021-06-01	NA	0	NA	0	0	Jun 2021	Jun 2021
919	4110-310-1-3	2021-01-21	0	Manyatta	2	2021-01-21	2021-01-21	0	0	0	0	Jan 2021	Jan 2021
920	4111-134-1-6	2021-04-21	0	Manyatta	2	2021-07-26	NA	96	NA	96	96	Jul 2021	Apr 2021
921	4111-156-1-4	2021-12-05	0	Manyatta	2	2021-12-05	NA	0	NA	0	0	Dec 2021	Dec 2021
922	4112-34-1-2	2021-07-23	0	Manyatta	2	2022-03-18	NA	238	NA	238	238	Mar 2022	Jul 2021
923	4112-42-1-4	2020-12-05	0	Manyatta	1	2020-12-06	2020-12-06	1	1	1	1	Dec 2020	Dec 2020
925	4113-236-1-5	2020-01-23	0	Manyatta	2	2020-01-23	NA	0	NA	0	0	Jan 2020	Jan 2020
926	4113-236-1-6	2021-05-03	0	Manyatta	2	2021-05-04	NA	1	NA	1	1	May 2021	May 2021
927	4113-72-1-10	2015-09-22	4	Manyatta	1	2020-04-15	2020-06-02	1667	1715	1667	1667	Apr 2020	Sep 2015
928	4115-115-1-6	2020-11-09	0	Manyatta	1	2020-11-09	2020-11-09	0	0	0	0	Nov 2020	Nov 2020
929	4002-118-1-1	2019-01-11	0	Manyatta	1	2019-01-11	2019-01-11	0	0	0	0	Jan 2019	Jan 2019
930	4002-493-1-2	2014-09-04	3	Manyatta	1	2018-02-15	NA	1260	NA	1260	1260	Feb 2018	Sep 2014
931	4003-200-1-10	2019-01-31	0	Manyatta	2	2019-01-31	2019-01-31	0	0	0	0	Jan 2019	Jan 2019
932	4003-77-3-3	2014-06-13	4	Manyatta	2	2018-06-15	NA	1463	NA	1463	1463	Jun 2018	Jun 2014
933	4004-130-1-4	2019-10-25	0	Manyatta	1	2019-10-25	2019-10-25	0	0	0	0	Oct 2019	Oct 2019
934	4005-117-1-4	2019-01-15	0	Manyatta	1	2019-06-15	NA	151	NA	151	151	Jun 2019	Jan 2019
935	4005-33-1-6	2019-05-02	0	Manyatta	2	2019-10-15	NA	166	NA	166	166	Oct 2019	May 2019
936	4005-8-1-5	2019-05-04	0	Manyatta	1	2019-12-28	2019-12-28	238	238	238	238	Dec 2019	May 2019
937	4006-217-1-5	2019-01-24	0	Manyatta	1	2019-01-24	2019-01-24	0	0	0	0	Jan 2019	Jan 2019
938	4009-178-1-5	2019-04-14	0	Manyatta	1	2019-06-20	2019-06-20	67	67	67	67	Jun 2019	Apr 2019
939	4010-332-1-3	2016-09-08	1	Manyatta	1	2018-05-15	2018-06-27	614	657	614	614	May 2018	Sep 2016
940	4010-335-1-2	2019-03-08	0	Manyatta	2	2019-03-09	2019-03-08	1	0	1	1	Mar 2019	Mar 2019
941	4011-24-1-4	2019-02-16	0	Manyatta	1	2019-02-17	2019-02-17	1	1	1	1	Feb 2019	Feb 2019
942	4011-292-1-7	2018-10-04	0	Manyatta	1	2019-03-25	2019-03-25	172	172	172	172	Mar 2019	Oct 2018
943	4012-144-3-6	2015-05-19	3	Manyatta	2	2018-07-17	2018-07-20	1155	1158	1155	1155	Jul 2018	May 2015
944	4013-219-1-3	2018-02-22	1	Manyatta	2	2019-06-18	2019-06-18	481	481	481	481	Jun 2019	Feb 2018
945	4013-30-1-6	2018-12-10	0	Manyatta	1	2018-12-10	2018-12-10	0	0	0	0	Dec 2018	Dec 2018
946	4015-168-1-7	2018-10-10	0	Manyatta	2	2018-10-10	NA	0	NA	0	0	Oct 2018	Oct 2018
947	4015-198-1-7	2017-05-28	1	Manyatta	1	2018-08-08	2018-08-11	437	440	437	437	Aug 2018	May 2017
948	4016-1-1-3	2019-05-05	0	Manyatta	2	2019-08-05	2019-05-08	92	3	92	92	Aug 2019	May 2019
949	4016-24-1-2	2018-06-04	0	Manyatta	1	2018-06-07	2018-06-07	3	3	3	3	Jun 2018	Jun 2018
950	4016-70-1-6	2018-06-11	0	Manyatta	1	2018-06-11	2018-06-11	0	0	0	0	Jun 2018	Jun 2018
951	4018-159-3-4	2018-08-26	0	Manyatta	1	2019-04-13	2019-04-13	230	230	230	230	Apr 2019	Aug 2018
952	4019-12-1-5	2018-12-23	0	Manyatta	2	2018-12-23	2018-12-23	0	0	0	0	Dec 2018	Dec 2018
954	4019-210-1-12	2014-06-15	4	Manyatta	1	2019-05-18	2019-07-15	1798	1856	1798	1798	May 2019	Jun 2014
955	4020-77-1-4	2018-10-01	0	Manyatta	1	2019-05-12	NA	223	NA	223	223	May 2019	Oct 2018
956	4022-134-1-6	2018-10-10	0	Manyatta	2	2019-01-09	NA	91	NA	91	91	Jan 2019	Oct 2018
957	4023-33-1-7	2018-09-26	0	Manyatta	2	2018-09-29	NA	3	NA	3	3	Sep 2018	Sep 2018
958	4026-152-1-7	2018-11-13	0	Manyatta	1	2018-11-13	2018-11-13	0	0	0	0	Nov 2018	Nov 2018
959	4026-67-1-8	2018-04-05	0	Manyatta	2	2018-04-05	NA	0	NA	0	0	Apr 2018	Apr 2018
960	4027-24-1-4	2018-03-22	1	Manyatta	2	2019-04-15	NA	389	NA	389	389	Apr 2019	Mar 2018
961	4027-73-1-4	2018-09-09	0	Manyatta	2	2018-09-09	2018-09-09	0	0	0	0	Sep 2018	Sep 2018
962	4028-298-1-5	2019-04-29	0	Manyatta	1	2019-04-29	2019-04-29	0	0	0	0	Apr 2019	Apr 2019
963	4028-83-1-4	2017-04-13	0	Manyatta	1	2018-02-14	NA	307	NA	307	307	Feb 2018	Apr 2017
964	4029-56-1-10	2017-07-04	1	Manyatta	2	2018-12-01	2018-01-09	515	189	515	515	Dec 2018	Jul 2017
965	4029-99-1-3	2018-02-01	0	Manyatta	2	2018-02-03	2018-02-01	2	0	2	2	Feb 2018	Feb 2018
966	4030-104-1-4	2018-04-16	0	Manyatta	1	2019-03-17	2019-03-16	335	334	335	335	Mar 2019	Apr 2018
967	4030-314-1-4	2018-05-03	0	Manyatta	2	2018-08-18	2018-08-18	107	107	107	107	Aug 2018	May 2018
968	4030-35-1-8	2018-03-10	0	Manyatta	2	2018-03-10	2018-03-10	0	0	0	0	Mar 2018	Mar 2018
969	4030-376-1-3	2019-11-24	0	Manyatta	2	2019-11-24	2019-11-24	0	0	0	0	Nov 2019	Nov 2019
970	4030-81-1-4	2017-09-03	0	Manyatta	2	2018-02-12	2018-02-12	162	162	162	162	Feb 2018	Sep 2017
971	4031-118-1-2	2019-04-10	0	Manyatta	2	2019-04-11	2019-04-10	1	0	1	1	Apr 2019	Apr 2019
972	4031-198-1-3	2019-04-14	0	Manyatta	1	2019-10-22	NA	191	NA	191	191	Oct 2019	Apr 2019
973	4033-129-1-8	2019-11-14	0	Manyatta	2	2019-11-14	2019-11-14	0	0	0	0	Nov 2019	Nov 2019
974	4033-172-1-2	2019-11-05	0	Manyatta	2	2019-11-05	2019-11-05	0	0	0	0	Nov 2019	Nov 2019
975	4034-247-1-6	2016-03-04	3	Manyatta	1	2019-04-29	2019-04-29	1151	1151	1151	1151	Apr 2019	Mar 2016
976	4034-42-1-3	2019-06-06	0	Manyatta	1	2019-06-06	2019-06-06	0	0	0	0	Jun 2019	Jun 2019
977	4035-183-1-6	2018-12-10	0	Manyatta	1	2019-06-13	2019-06-13	185	185	185	185	Jun 2019	Dec 2018
978	4037-207-1-4	2019-05-07	0	Manyatta	2	2019-06-18	2019-06-20	42	44	42	42	Jun 2019	May 2019
979	4037-250-1-1	2019-07-16	0	Manyatta	1	2019-07-16	2019-07-16	0	0	0	0	Jul 2019	Jul 2019
980	4038-127-6-3	2017-01-12	2	Manyatta	2	2019-05-15	2019-07-01	853	900	853	853	May 2019	Jan 2017
982	4040-112-1-8	2019-02-10	0	Manyatta	1	2019-12-10	2019-12-10	303	303	303	303	Dec 2019	Feb 2019
983	4040-29-1-8	2017-07-24	1	Manyatta	1	2018-12-04	2018-12-04	498	498	498	498	Dec 2018	Jul 2017
984	4042-231-1-4	2014-06-15	4	Manyatta	1	2019-05-15	NA	1795	NA	1795	1795	May 2019	Jun 2014
985	4042-8-1-3	2018-02-07	0	Manyatta	2	2018-02-07	2018-02-07	0	0	0	0	Feb 2018	Feb 2018
986	4045-209-1-4	2018-10-17	0	Manyatta	2	2018-10-17	2018-10-17	0	0	0	0	Oct 2018	Oct 2018
987	4047-107-1-2	2019-07-12	0	Manyatta	2	2019-12-24	2019-12-24	165	165	165	165	Dec 2019	Jul 2019
988	4047-120-1-3	2018-12-22	0	Manyatta	2	2018-12-22	NA	0	NA	0	0	Dec 2018	Dec 2018
989	4047-58-1-3	2018-04-11	0	Manyatta	1	2018-04-11	NA	0	NA	0	0	Apr 2018	Apr 2018
990	4048-51-1-4	2018-07-23	0	Manyatta	2	2018-07-23	2018-07-23	0	0	0	0	Jul 2018	Jul 2018
991	4049-117-1-6	2018-09-26	0	Manyatta	1	2019-07-23	2019-07-23	300	300	300	300	Jul 2019	Sep 2018
992	4049-183-1-6	2019-08-17	0	Manyatta	2	2019-08-17	2019-08-17	0	0	0	0	Aug 2019	Aug 2019
993	4049-26-1-5	2019-05-16	0	Manyatta	1	2019-06-14	2019-06-14	29	29	29	29	Jun 2019	May 2019
994	4050-142-1-4	2017-10-01	0	Manyatta	1	2018-08-11	2018-08-11	314	314	314	314	Aug 2018	Oct 2017
995	4051-2-1-5	2017-11-25	0	Manyatta	2	2018-03-24	2018-05-24	119	180	119	119	Mar 2018	Nov 2017
996	4051-28-1-4	2018-08-17	0	Manyatta	1	2019-04-01	2019-04-01	227	227	227	227	Apr 2019	Aug 2018
997	4051-28-1-5	2019-10-10	0	Manyatta	1	2019-10-10	2019-10-10	0	0	0	0	Oct 2019	Oct 2019
998	4059-273-1-7	2019-01-23	0	Manyatta	1	2019-01-23	2019-01-23	0	0	0	0	Jan 2019	Jan 2019
999	4059-30-1-6	2018-04-20	0	Manyatta	2	2018-04-20	2018-04-20	0	0	0	0	Apr 2018	Apr 2018
1000	4060-133-1-13	2019-08-02	0	Manyatta	2	2019-08-02	2019-08-02	0	0	0	0	Aug 2019	Aug 2019
1001	4060-328-1-7	2018-04-17	0	Manyatta	2	2018-04-17	2018-04-17	0	0	0	0	Apr 2018	Apr 2018
1002	4060-385-1-3	2019-02-03	0	Manyatta	2	2019-02-20	2019-02-20	17	17	17	17	Feb 2019	Feb 2019
1003	4060-476-1-4	2015-06-15	3	Manyatta	1	2018-10-13	NA	1216	NA	1216	1216	Oct 2018	Jun 2015
1004	4061-47-1-6	2018-12-07	0	Manyatta	1	2018-12-11	2018-12-11	4	4	4	4	Dec 2018	Dec 2018
1005	4063-137-1-3	2019-05-17	0	Manyatta	1	2019-05-17	2019-05-17	0	0	0	0	May 2019	May 2019
1006	4063-177-1-4	2018-03-19	0	Manyatta	2	2018-03-30	2018-03-30	11	11	11	11	Mar 2018	Mar 2018
1007	4063-34-1-2	2018-02-14	0	Manyatta	2	2018-02-27	2018-02-27	13	13	13	13	Feb 2018	Feb 2018
1008	4064-80-1-3	2017-09-24	1	Manyatta	1	2019-03-09	2019-03-09	531	531	531	531	Mar 2019	Sep 2017
1009	4065-125-1-5	2018-02-28	0	Manyatta	1	2018-02-28	NA	0	NA	0	0	Feb 2018	Feb 2018
1010	4065-19-1-5	2018-05-09	0	Manyatta	1	2018-05-09	2018-05-19	0	10	0	0	May 2018	May 2018
1011	4065-205-1-8	2019-05-13	0	Manyatta	2	2019-05-13	2019-05-13	0	0	0	0	May 2019	May 2019
1012	4066-119-1-11	2019-02-27	0	Manyatta	1	2019-02-27	2019-02-27	0	0	0	0	Feb 2019	Feb 2019
1013	4066-165-1-10	2017-09-08	0	Manyatta	1	2018-02-12	2018-02-07	157	152	157	157	Feb 2018	Sep 2017
1014	4066-70-1-3	2018-01-20	1	Manyatta	2	2019-09-06	2019-09-06	594	594	594	594	Sep 2019	Jan 2018
1015	4066-98-1-7	2019-06-11	0	Manyatta	2	2019-06-11	2019-06-11	0	0	0	0	Jun 2019	Jun 2019
1016	4069-27-1-4	2019-05-27	0	Manyatta	1	2019-08-18	2019-08-18	83	83	83	83	Aug 2019	May 2019
1017	4071-77-1-10	2018-03-06	0	Manyatta	1	2018-03-13	2018-03-13	7	7	7	7	Mar 2018	Mar 2018
1018	4071-77-1-11	2019-04-30	0	Manyatta	1	2019-07-25	2019-07-25	86	86	86	86	Jul 2019	Apr 2019
1019	4071-8-1-10	2019-11-14	0	Manyatta	1	2019-11-15	2019-11-15	1	1	1	1	Nov 2019	Nov 2019
1020	4072-16-1-4	2019-02-18	0	Manyatta	1	2019-10-11	2019-10-11	235	235	235	235	Oct 2019	Feb 2019
1021	4072-223-1-7	2018-05-25	0	Manyatta	1	2019-01-19	2019-02-19	239	270	239	239	Jan 2019	May 2018
1022	4073-110-1-12	2018-09-01	0	Manyatta	1	2019-07-07	2019-07-08	309	310	309	309	Jul 2019	Sep 2018
1023	4074-219-1-3	2014-12-05	3	Manyatta	1	2018-05-12	NA	1254	NA	1254	1254	May 2018	Dec 2014
1024	4075-18-1-4	2017-08-29	1	Manyatta	2	2018-09-20	NA	387	NA	387	387	Sep 2018	Aug 2017
1025	4075-211-1-3	2018-05-05	0	Manyatta	2	2018-11-20	2018-12-20	199	229	199	199	Nov 2018	May 2018
1026	4075-89-1-5	2018-10-16	0	Manyatta	2	2018-12-16	NA	61	NA	61	61	Dec 2018	Oct 2018
1027	4076-147-1-5	2017-02-17	1	Manyatta	1	2018-03-08	NA	384	NA	384	384	Mar 2018	Feb 2017
1028	4076-191-1-3	2018-04-14	0	Manyatta	1	2018-11-13	2018-11-13	213	213	213	213	Nov 2018	Apr 2018
1029	4077-21-1-4	2018-10-21	0	Manyatta	1	2019-08-18	NA	301	NA	301	301	Aug 2019	Oct 2018
1030	4078-32-1-6	2017-03-16	2	Manyatta	1	2019-03-27	NA	741	NA	741	741	Mar 2019	Mar 2017
1031	4078-368-1-3	2017-08-23	0	Manyatta	1	2018-08-10	2018-10-08	352	411	352	352	Aug 2018	Aug 2017
1032	4078-58-1-6	2017-11-08	0	Manyatta	1	2018-09-17	2018-09-10	313	306	313	313	Sep 2018	Nov 2017
1033	4079-128-1-6	2019-02-18	0	Manyatta	2	2019-02-18	2019-02-18	0	0	0	0	Feb 2019	Feb 2019
1034	4079-174-1-2	2019-03-05	0	Manyatta	1	2019-09-20	2019-09-20	199	199	199	199	Sep 2019	Mar 2019
1035	4079-28-1-6	2019-03-08	0	Manyatta	2	2019-03-08	2019-03-08	0	0	0	0	Mar 2019	Mar 2019
1036	4080-80-1-4	2017-11-11	1	Manyatta	2	2019-11-05	2019-11-06	724	725	724	724	Nov 2019	Nov 2017
1037	4083-56-1-5	2018-06-16	0	Manyatta	1	2018-06-25	2018-06-15	9	-1	9	9	Jun 2018	Jun 2018
1038	4084-205-1-2	2018-08-04	0	Manyatta	2	2018-08-10	2018-08-10	6	6	6	6	Aug 2018	Aug 2018
1039	4088-351-1-5	2019-07-11	0	Manyatta	2	2019-07-14	2019-07-14	3	3	3	3	Jul 2019	Jul 2019
1040	4089-110-1-2	2018-09-27	0	Manyatta	2	2019-02-15	NA	141	NA	141	141	Feb 2019	Sep 2018
1041	4089-111-1-5	2018-12-25	0	Manyatta	2	2019-12-17	2019-12-17	357	357	357	357	Dec 2019	Dec 2018
1042	4090-141-1-5	2019-07-18	0	Manyatta	1	2019-07-18	NA	0	NA	0	0	Jul 2019	Jul 2019
1043	4090-142-1-6	2019-08-10	0	Manyatta	1	2019-08-10	NA	0	NA	0	0	Aug 2019	Aug 2019
1044	4090-46-1-3	2018-03-16	0	Manyatta	1	2018-03-16	2018-03-13	0	-3	0	0	Mar 2018	Mar 2018
1045	4092-142-1-4	2019-10-12	0	Manyatta	1	2019-10-12	2019-09-12	0	-30	0	0	Oct 2019	Oct 2019
1046	4092-142-1-5	2019-10-12	0	Manyatta	1	2019-10-12	2019-09-12	0	-30	0	0	Oct 2019	Oct 2019
1047	4092-142-1-6	2019-10-12	0	Manyatta	1	2019-10-12	2019-09-12	0	-30	0	0	Oct 2019	Oct 2019
1048	4093-186-1-3	2014-12-15	4	Manyatta	2	2019-08-05	2019-08-05	1694	1694	1694	1694	Aug 2019	Dec 2014
1049	4093-188-1-5	2018-03-09	0	Manyatta	1	2018-08-25	2018-08-25	169	169	169	169	Aug 2018	Mar 2018
1050	4094-172-1-9	2018-12-31	0	Manyatta	2	2019-01-14	2019-01-14	14	14	14	14	Jan 2019	Dec 2018
1051	4094-2-1-4	2018-07-19	0	Manyatta	1	2018-07-27	2018-07-26	8	7	8	8	Jul 2018	Jul 2018
1052	4094-256-1-3	2016-12-29	1	Manyatta	2	2018-04-15	2018-04-23	472	480	472	472	Apr 2018	Dec 2016
1053	4094-323-1-8	2018-04-10	0	Manyatta	2	2018-04-11	2018-04-10	1	0	1	1	Apr 2018	Apr 2018
1054	4094-347-1-9	2018-02-20	0	Manyatta	2	2018-02-20	2018-02-17	0	-3	0	0	Feb 2018	Feb 2018
1055	4094-513-1-6	2018-11-20	0	Manyatta	1	2018-11-20	2018-11-19	0	-1	0	0	Nov 2018	Nov 2018
1056	4095-62-1-5	2017-09-22	1	Manyatta	1	2019-01-05	NA	470	NA	470	470	Jan 2019	Sep 2017
1057	4096-213-1-4	2014-06-15	4	Manyatta	2	2019-01-12	NA	1672	NA	1672	1672	Jan 2019	Jun 2014
1058	4096-214-1-5	2019-12-06	0	Manyatta	1	2019-12-07	2019-12-07	1	1	1	1	Dec 2019	Dec 2019
1059	4096-403-1-6	2018-05-18	0	Manyatta	1	2018-05-18	NA	0	NA	0	0	May 2018	May 2018
1060	4097-342-1-8	2019-03-15	0	Manyatta	2	2019-03-15	2019-03-15	0	0	0	0	Mar 2019	Mar 2019
1061	4097-35-1-3	2015-06-15	4	Manyatta	2	2019-08-10	2019-08-08	1517	1515	1517	1517	Aug 2019	Jun 2015
1062	4097-396-1-6	2018-08-14	0	Manyatta	2	2018-08-16	2018-08-15	2	1	2	2	Aug 2018	Aug 2018
1063	4097-511-1-5	2018-07-19	0	Manyatta	2	2019-03-20	2019-03-20	244	244	244	244	Mar 2019	Jul 2018
1064	4098-213-1-4	2019-03-03	0	Manyatta	2	2019-03-03	2019-03-03	0	0	0	0	Mar 2019	Mar 2019
1065	4098-325-1-4	2019-06-15	0	Manyatta	2	2019-06-18	NA	3	NA	3	3	Jun 2019	Jun 2019
1066	4098-352-1-4	2018-04-28	1	Manyatta	2	2019-06-02	NA	400	NA	400	400	Jun 2019	Apr 2018
1067	4098-44-1-9	2019-05-02	0	Manyatta	1	2019-12-08	NA	220	NA	220	220	Dec 2019	May 2019
1068	4098-479-1-5	2018-03-07	0	Manyatta	1	2018-03-07	NA	0	NA	0	0	Mar 2018	Mar 2018
1069	4098-574-1-4	2019-03-27	0	Manyatta	1	2019-03-30	2019-03-21	3	-6	3	3	Mar 2019	Mar 2019
1070	4098-615-1-4	2015-06-15	3	Manyatta	1	2018-09-23	2018-09-23	1196	1196	1196	1196	Sep 2018	Jun 2015
1071	4099-271-1-5	2019-02-04	0	Manyatta	2	2019-02-05	2019-02-05	1	1	1	1	Feb 2019	Feb 2019
1072	4099-319-1-9	2018-11-19	0	Manyatta	1	2019-04-30	2019-04-30	162	162	162	162	Apr 2019	Nov 2018
1073	4099-334-1-4	2017-10-09	0	Manyatta	2	2018-03-25	2018-03-25	167	167	167	167	Mar 2018	Oct 2017
1074	4099-341-1-6	2018-09-15	0	Manyatta	2	2019-05-02	2019-05-02	229	229	229	229	May 2019	Sep 2018
1075	4100-149-1-4	2018-07-04	0	Manyatta	1	2018-07-04	NA	0	NA	0	0	Jul 2018	Jul 2018
1076	4100-159-1-3	2018-09-16	0	Manyatta	2	2019-06-02	NA	259	NA	259	259	Jun 2019	Sep 2018
1077	4100-175-1-6	2019-08-31	0	Manyatta	1	2019-08-31	NA	0	NA	0	0	Aug 2019	Aug 2019
1078	4100-207-1-7	2018-07-08	0	Manyatta	1	2018-07-08	NA	0	NA	0	0	Jul 2018	Jul 2018
1079	4100-631-1-3	2019-04-12	0	Manyatta	1	2019-04-12	2019-04-12	0	0	0	0	Apr 2019	Apr 2019
1080	4101-269-1-4	2018-08-20	0	Manyatta	1	2019-03-20	2019-03-20	212	212	212	212	Mar 2019	Aug 2018
1081	4101-379-1-5	2019-01-20	0	Manyatta	2	2019-02-22	2019-02-20	33	31	33	33	Feb 2019	Jan 2019
1082	4101-49-1-4	2019-07-05	0	Manyatta	1	2019-07-07	NA	2	NA	2	2	Jul 2019	Jul 2019
1083	4102-364-1-7	2019-03-28	0	Manyatta	2	2019-10-21	2019-03-27	207	-1	207	207	Oct 2019	Mar 2019
1084	4102-92-1-5	2017-05-15	0	Manyatta	1	2018-03-15	2018-04-03	304	323	304	304	Mar 2018	May 2017
1085	4103-227-1-4	2019-07-11	0	Manyatta	2	2019-07-12	2019-07-12	1	1	1	1	Jul 2019	Jul 2019
1086	4104-31-1-7	2019-03-17	0	Manyatta	1	2019-03-21	2019-03-21	4	4	4	4	Mar 2019	Mar 2019
1087	4105-123-1-4	2015-04-16	4	Manyatta	1	2019-07-01	NA	1537	NA	1537	1537	Jul 2019	Apr 2015
1088	4105-245-1-4	2018-02-21	0	Manyatta	2	2018-09-10	NA	201	NA	201	201	Sep 2018	Feb 2018
1089	4105-44-1-2	2019-07-02	0	Manyatta	2	2019-07-04	2019-07-05	2	3	2	2	Jul 2019	Jul 2019
1090	4108-24-1-4	2018-05-17	0	Manyatta	1	2018-05-17	2018-05-17	0	0	0	0	May 2018	May 2018
1091	4109-44-1-12	2018-06-03	1	Manyatta	1	2019-06-15	NA	377	NA	377	377	Jun 2019	Jun 2018
1092	4109-6-1-4	2019-02-10	0	Manyatta	1	2019-05-15	2019-08-15	94	186	94	94	May 2019	Feb 2019
1093	4109-8-8-4	2016-01-12	3	Manyatta	1	2019-08-15	NA	1311	NA	1311	1311	Aug 2019	Jan 2016
1094	4110-275-1-5	2019-03-27	0	Manyatta	1	2019-07-06	NA	101	NA	101	101	Jul 2019	Mar 2019
1095	4110-7-1-5	2018-09-12	0	Manyatta	1	2018-09-12	2018-09-12	0	0	0	0	Sep 2018	Sep 2018
1096	4110-82-1-4	2014-11-21	4	Manyatta	2	2019-03-20	2019-03-20	1580	1580	1580	1580	Mar 2019	Nov 2014
1097	4112-84-1-6	2017-10-30	1	Manyatta	1	2019-04-19	NA	536	NA	536	536	Apr 2019	Oct 2017
1098	4114-11-1-8	2018-11-29	0	Manyatta	1	2019-01-08	NA	40	NA	40	40	Jan 2019	Nov 2018
1099	4114-98-1-11	2018-01-24	1	Manyatta	2	2019-08-21	2019-08-21	574	574	574	574	Aug 2019	Jan 2018
1100	4115-121-1-4	2019-02-11	0	Manyatta	2	2019-02-11	2019-02-11	0	0	0	0	Feb 2019	Feb 2019
