# Supplementary material for: A comparison of all-cause and HIV cause-specific mortality among children under 5 years of age before and during COVID-19 in Kenya, 2018–2022
Source: PLOS Glob Public Health. 2025 May 7;5(5):e0004338. doi: 10.1371/journal.pgph.0004338 (PMC12058159; doi:10.1371/journal.pgph.0004338)
Supplement: S1 Data — (ZIP) [file pgph.0004338.s004.zip › CHAMPS and HDSS Data/Kisumu and siaya CoviD19 data.csv]

	Month	Case_ID	age	outcome	County_diag
1	2021-04-10	Case 145259	68		kisumu
2	2021-04-10	Case 145260	36		kisumu
3	2021-04-10	Case 145261	11		kisumu
4	2021-04-10	Case 145255	57		kisumu
5	2021-04-10	Case 145258	29		kisumu
6	2021-04-10	Case 145262	33		kisumu
7	2021-04-10	Case 145257	83		kisumu
8	2021-04-10	Case 145256	28		kisumu
9	2021-04-10	Case 145254	53		kisumu
10	2020-08-10	Case 27052	35		kisumu
11	2020-08-10	Case 27053	32		kisumu
12	2020-08-10	Case 27045	35		kisumu
13	2020-08-10	Case 27049	31		kisumu
14	2020-08-10	Case 27043	32		kisumu
15	2020-08-10	Case 27044	32		kisumu
16	2020-08-10	Case 27048	51		kisumu
17	2020-08-10	Case 27042	35		kisumu
18	2020-08-10	Case 27039	33		kisumu
19	2020-08-10	Case 27047	0		kisumu
20	2020-08-10	Case 27051	32		kisumu
21	2020-08-10	Case 27046	74		kisumu
22	2020-08-10	Case 27038	38		kisumu
23	2020-08-10	Case 27040	42		kisumu
24	2020-08-10	Case 27050	34		kisumu
25	2020-08-10	Case 27041	40		kisumu
26	2020-08-10	Case 27054	42		kisumu
27	2021-08-10	Case 213921	33		kisumu
28	2021-08-10	Case 214699	81		siaya
29	2021-08-10	Case 213924	25		kisumu
30	2021-08-10	Case 213923	36		kisumu
31	2021-08-10	Case 214700	55		siaya
32	2021-08-10	Case 213922	40		kisumu
33	2021-08-10	Case 214698	8		siaya
34	2021-08-10	Case 215682	45		siaya
35	2020-12-10	Case 90514	30		kisumu
36	2020-12-10	Case 90511	35		kisumu
37	2020-12-10	Case 90513	43		kisumu
38	2020-12-10	Case 90970	60	dead	siaya
39	2020-12-10	Case 90508	64		kisumu
40	2020-12-10	Case 90512	49		kisumu
41	2020-12-10	Case 90510	43		kisumu
42	2020-12-10	Case 90509	47		kisumu
43	2021-12-10	Case 255979	44		kisumu
44	2021-12-10	Case 256127	3		siaya
45	2021-02-10	Case 102239	19		kisumu
46	2021-02-10	Case 102237	32		kisumu
47	2021-02-10	Case 102238	96		kisumu
48	2021-02-10	Case 102236	47		kisumu
49	2022-02-10	Case 322379	46		siaya
50	2021-01-10	Case 65962	69	dead	kisumu
51	2022-01-10	Case 312857	11		kisumu
52	2022-01-10	Case 312845	27		kisumu
53	2022-01-10	Case 312846	78		kisumu
54	2022-01-10	Case 312856	62		kisumu
55	2022-01-10	Case 312848	40		kisumu
56	2022-01-10	Case 312849	41		kisumu
57	2022-01-10	Case 312850	79		kisumu
58	2022-01-10	Case 312851	40		kisumu
59	2022-01-10	Case 312852	48		kisumu
60	2022-01-10	Case 312853	28		kisumu
61	2022-01-10	Case 312854	54		kisumu
62	2022-01-10	Case 312855	27		kisumu
63	2022-01-10	Case 312869	53		kisumu
64	2022-01-10	Case 312870	86		kisumu
65	2022-01-10	Case 312858	41		kisumu
66	2022-01-10	Case 312859	80		kisumu
67	2022-01-10	Case 312847	29		kisumu
68	2022-01-10	Case 312861	28		kisumu
69	2022-01-10	Case 312862	59		kisumu
70	2022-01-10	Case 312863	67		kisumu
71	2022-01-10	Case 312864	74		kisumu
72	2022-01-10	Case 312865	58		kisumu
73	2022-01-10	Case 312838	26		kisumu
74	2022-01-10	Case 312839	25		kisumu
75	2022-01-10	Case 312840	31		kisumu
76	2022-01-10	Case 312841	71		kisumu
77	2022-01-10	Case 312842	12		kisumu
78	2022-01-10	Case 312843	75		kisumu
79	2022-01-10	Case 312844	23		kisumu
80	2022-01-10	Case 313530	30		siaya
81	2022-01-10	Case 313531	25		siaya
82	2022-01-10	Case 313532	25		siaya
83	2022-01-10	Case 313533	42		siaya
84	2022-01-10	Case 313534	40		siaya
85	2022-01-10	Case 313535	40		siaya
86	2022-01-10	Case 313536	67		siaya
87	2022-01-10	Case 313537	45		siaya
88	2022-01-10	Case 313538	34		siaya
89	2022-01-10	Case 313539	53		siaya
90	2022-01-10	Case 313540	40		siaya
91	2022-01-10	Case 313541	18		siaya
92	2022-01-10	Case 313542	18		siaya
93	2022-01-10	Case 313543	18		siaya
94	2022-01-10	Case 312899	72		kisumu
95	2022-01-10	Case 312860	21		kisumu
96	2022-01-10	Case 312901	49		kisumu
97	2022-01-10	Case 312902	26		kisumu
98	2022-01-10	Case 312903	49		kisumu
99	2022-01-10	Case 312904	30		kisumu
100	2022-01-10	Case 312866	40		kisumu
101	2022-01-10	Case 312867	85		kisumu
102	2022-01-10	Case 312868	86		kisumu
103	2022-01-10	Case 313472	2		siaya
104	2022-01-10	Case 313473	26		siaya
105	2022-01-10	Case 313474	3		siaya
106	2022-01-10	Case 312871	48		kisumu
107	2022-01-10	Case 312872	53		kisumu
108	2022-01-10	Case 312873	43		kisumu
109	2022-01-10	Case 312874	38		kisumu
110	2022-01-10	Case 312875	55		kisumu
111	2022-01-10	Case 312876	37		kisumu
112	2022-01-10	Case 312877	57		kisumu
113	2022-01-10	Case 312878	59		kisumu
114	2022-01-10	Case 312879	63		kisumu
115	2022-01-10	Case 312880	21		kisumu
116	2022-01-10	Case 312881	34		kisumu
117	2022-01-10	Case 312882	39		kisumu
118	2022-01-10	Case 312883	75		kisumu
119	2022-01-10	Case 312884	73		kisumu
120	2022-01-10	Case 312885	63		kisumu
121	2022-01-10	Case 312886	22		kisumu
122	2022-01-10	Case 312887	26		kisumu
123	2022-01-10	Case 312888	72		kisumu
124	2022-01-10	Case 312889	57		kisumu
125	2022-01-10	Case 312890	21		kisumu
126	2022-01-10	Case 312891	78		kisumu
127	2022-01-10	Case 312892	27		kisumu
128	2022-01-10	Case 312893	32		kisumu
129	2022-01-10	Case 312894	65		kisumu
130	2022-01-10	Case 312895	30		kisumu
131	2022-01-10	Case 312896	4		kisumu
132	2022-01-10	Case 312897	29		kisumu
133	2022-01-10	Case 312898	23		kisumu
134	2022-01-10	Case 313503	26		siaya
135	2022-01-10	Case 312900	58		kisumu
136	2022-01-10	Case 313505	42		siaya
137	2022-01-10	Case 313506	72		siaya
138	2022-01-10	Case 313507	73		siaya
139	2022-01-10	Case 313508	73		siaya
140	2022-01-10	Case 313469	60		siaya
141	2022-01-10	Case 313470	3		siaya
142	2022-01-10	Case 313471	26		siaya
143	2022-01-10	Case 313512	16		siaya
144	2022-01-10	Case 313513	33		siaya
145	2022-01-10	Case 313514	16		siaya
146	2022-01-10	Case 313475	55		siaya
147	2022-01-10	Case 313476	20		siaya
148	2022-01-10	Case 313477	82		siaya
149	2022-01-10	Case 313478	42		siaya
150	2022-01-10	Case 313479	90		siaya
151	2022-01-10	Case 313480	65		siaya
152	2022-01-10	Case 313481	70		siaya
153	2022-01-10	Case 313482	85		siaya
154	2022-01-10	Case 313483	55		siaya
155	2022-01-10	Case 313484	10		siaya
156	2022-01-10	Case 313485	33		siaya
157	2022-01-10	Case 313486	38		siaya
158	2022-01-10	Case 313487	30		siaya
159	2022-01-10	Case 313488	1	dead	siaya
160	2022-01-10	Case 313489	12		siaya
161	2022-01-10	Case 313490	12		siaya
162	2022-01-10	Case 313491	4		siaya
163	2022-01-10	Case 313492	37		siaya
164	2022-01-10	Case 313493	38		siaya
165	2022-01-10	Case 313494	32		siaya
166	2022-01-10	Case 313495	25		siaya
167	2022-01-10	Case 313496	30		siaya
168	2022-01-10	Case 313497	65		siaya
169	2022-01-10	Case 313498	34		siaya
170	2022-01-10	Case 313499	40		siaya
171	2022-01-10	Case 313500	1		siaya
172	2022-01-10	Case 313501	40		siaya
173	2022-01-10	Case 313502	24		siaya
174	2022-01-10	Case 313516	70		siaya
175	2022-01-10	Case 313504	59		siaya
176	2022-01-10	Case 313518	70		siaya
177	2022-01-10	Case 313519	48		siaya
178	2022-01-10	Case 313520	3		siaya
179	2022-01-10	Case 313521	30		siaya
180	2022-01-10	Case 313522	14		siaya
181	2022-01-10	Case 313509	25		siaya
182	2022-01-10	Case 313510	12		siaya
183	2022-01-10	Case 313511	26		siaya
184	2022-01-10	Case 313526	37		siaya
185	2022-01-10	Case 313527	50		siaya
186	2022-01-10	Case 313515	48		siaya
187	2022-01-10	Case 313529	60		siaya
188	2022-01-10	Case 313517	70		siaya
189	2022-01-10	Case 313523	30		siaya
190	2022-01-10	Case 313524	63		siaya
191	2022-01-10	Case 313525	36		siaya
192	2022-01-10	Case 313528	14		siaya
193	2020-07-10	Case 9708	13		siaya
194	2020-07-10	Case 9709	64		siaya
195	2021-07-10	Case 188754	22		siaya
196	2021-07-10	Case 188753	59		siaya
197	2021-07-10	Case 188752	82		siaya
198	2021-07-10	Case 188751	38		siaya
199	2021-06-10	Case 174462	42		kisumu
200	2021-06-10	Case 174617	50		siaya
201	2021-06-10	Case 174463	61		kisumu
202	2021-06-10	Case 174638	38		siaya
203	2021-06-10	Case 174461	63		kisumu
204	2021-06-10	Case 174636	40		siaya
205	2021-06-10	Case 174634	33		siaya
206	2021-06-10	Case 174758	52		siaya
207	2021-06-10	Case 174755	44		siaya
208	2021-06-10	Case 174637	34		siaya
209	2021-06-10	Case 174639	56		siaya
210	2021-06-10	Case 174633	62		siaya
211	2021-06-10	Case 174640	32		siaya
212	2021-06-10	Case 174756	52		siaya
213	2021-06-10	Case 174482	77		kisumu
214	2021-06-10	Case 174757	40		siaya
215	2021-06-10	Case 174460	23		kisumu
216	2021-06-10	Case 174631	56		siaya
217	2021-06-10	Case 174745	65		siaya
218	2021-06-10	Case 174629	21		siaya
219	2021-06-10	Case 174449	60		kisumu
220	2021-06-10	Case 174652	75		siaya
221	2021-06-10	Case 174648	74		siaya
222	2021-06-10	Case 174635	40		siaya
223	2021-06-10	Case 174767	33		siaya
224	2021-06-10	Case 174663	34		siaya
225	2021-06-10	Case 174750	45		siaya
226	2021-06-10	Case 174751	64		siaya
227	2021-06-10	Case 174752	29		siaya
228	2021-06-10	Case 174651	50		siaya
229	2021-06-10	Case 174754	68		siaya
230	2021-06-10	Case 174759	58		siaya
231	2021-06-10	Case 174623	65		siaya
232	2021-06-10	Case 174753	31		siaya
233	2021-06-10	Case 174630	30		siaya
234	2021-06-10	Case 174626	58		siaya
235	2021-06-10	Case 174632	50		siaya
236	2021-06-10	Case 174628	26		siaya
237	2021-06-10	Case 174459	31		kisumu
238	2021-06-10	Case 174764	25		siaya
239	2021-06-10	Case 174650	68		siaya
240	2021-06-10	Case 174653	9		siaya
241	2021-06-10	Case 174654	47		siaya
242	2021-06-10	Case 174655	67		siaya
243	2021-06-10	Case 174656	30		siaya
244	2021-06-10	Case 174657	64		siaya
245	2021-06-10	Case 174625	24		siaya
246	2021-06-10	Case 174647	49		siaya
247	2021-06-10	Case 174646	39		siaya
248	2021-06-10	Case 174627	3		siaya
249	2021-06-10	Case 174649	46		siaya
250	2021-06-10	Case 174766	84		siaya
251	2021-06-10	Case 174662	46		siaya
252	2021-06-10	Case 174616	42		siaya
253	2021-06-10	Case 174481	59		kisumu
254	2021-06-10	Case 174618	45		siaya
255	2021-06-10	Case 174619	62		siaya
256	2021-06-10	Case 174450	34		kisumu
257	2021-06-10	Case 174473	49		kisumu
258	2021-06-10	Case 174620	27		siaya
259	2021-06-10	Case 174622	25		siaya
260	2021-06-10	Case 174660	11		siaya
261	2021-06-10	Case 174644	68		siaya
262	2021-06-10	Case 174456	41		kisumu
263	2021-06-10	Case 174661	27		siaya
264	2021-06-10	Case 174458	76		kisumu
265	2021-06-10	Case 174468	32		kisumu
266	2021-06-10	Case 174765	68		siaya
267	2021-06-10	Case 174470	27		kisumu
268	2021-06-10	Case 174471	60		kisumu
269	2021-06-10	Case 174472	34		kisumu
270	2021-06-10	Case 174748	70		siaya
271	2021-06-10	Case 174641	32		siaya
272	2021-06-10	Case 174624	31		siaya
273	2021-06-10	Case 174454	50		kisumu
274	2021-06-10	Case 174762	31		siaya
275	2021-06-10	Case 174466	45		kisumu
276	2021-06-10	Case 174457	52		kisumu
277	2021-06-10	Case 174467	72		kisumu
278	2021-06-10	Case 174448	60		kisumu
279	2021-06-10	Case 174480	44		kisumu
280	2021-06-10	Case 174469	36		kisumu
281	2021-06-10	Case 174658	34		siaya
282	2021-06-10	Case 174659	51		siaya
283	2021-06-10	Case 174645	23		siaya
284	2021-06-10	Case 174474	38		kisumu
285	2021-06-10	Case 174455	35		kisumu
286	2021-06-10	Case 110700	62	dead	kisumu
287	2021-06-10	Case 174621	63		siaya
288	2021-06-10	Case 174479	19		kisumu
289	2021-06-10	Case 174643	25		siaya
290	2021-06-10	Case 174451	36		kisumu
291	2021-06-10	Case 174749	45		siaya
292	2021-06-10	Case 174478	44		kisumu
293	2021-06-10	Case 174747	46		siaya
294	2021-06-10	Case 174465	50		kisumu
295	2021-06-10	Case 174763	33		siaya
296	2021-06-10	Case 174760	60	dead	siaya
297	2021-06-10	Case 174475	36		kisumu
298	2021-06-10	Case 174477	45		kisumu
299	2021-06-10	Case 174453	54		kisumu
300	2021-06-10	Case 174464	39		kisumu
301	2021-06-10	Case 174761	64		siaya
302	2021-06-10	Case 174476	57		kisumu
303	2021-06-10	Case 174746	62		siaya
304	2021-06-10	Case 174452	80		kisumu
305	2021-06-10	Case 174642	24		siaya
306	2021-03-10	Case 104590	77	dead	siaya
307	2021-03-10	Case 110520	27		kisumu
308	2021-03-10	Case 110518	71		kisumu
309	2021-03-10	Case 110519	40		kisumu
310	2021-03-10	Case 110517	37		kisumu
311	2021-03-10	Case 110521	38		kisumu
312	2021-05-10	Case 163661	49		kisumu
313	2021-05-10	Case 163660	33		kisumu
314	2021-05-10	Case 163663	25		kisumu
315	2021-05-10	Case 163664	61		kisumu
316	2021-05-10	Case 163881	73		siaya
317	2021-05-10	Case 163698	56		kisumu
318	2021-05-10	Case 163670	41		kisumu
319	2021-05-10	Case 163671	7		kisumu
320	2021-05-10	Case 163700	41		kisumu
321	2021-05-10	Case 163701	32		kisumu
322	2021-05-10	Case 163702	57		kisumu
323	2021-05-10	Case 163662	22		kisumu
324	2021-05-10	Case 163695	29		kisumu
325	2021-05-10	Case 163708	22		kisumu
326	2021-05-10	Case 163709	27		kisumu
327	2021-05-10	Case 163699	48		kisumu
328	2021-05-10	Case 163672	30		kisumu
329	2021-05-10	Case 163673	31		kisumu
330	2021-05-10	Case 163674	35		kisumu
331	2021-05-10	Case 163685	36		kisumu
332	2021-05-10	Case 163703	47		kisumu
333	2021-05-10	Case 163707	54		kisumu
334	2021-05-10	Case 163681	32		kisumu
335	2021-05-10	Case 163675	34		kisumu
336	2021-05-10	Case 163710	25		kisumu
337	2021-05-10	Case 163878	36		siaya
338	2021-05-10	Case 163686	68		kisumu
339	2021-05-10	Case 163682	34		kisumu
340	2021-05-10	Case 163688	29		kisumu
341	2021-05-10	Case 163689	40		kisumu
342	2021-05-10	Case 163704	36		kisumu
343	2021-05-10	Case 163687	50		kisumu
344	2021-05-10	Case 163697	40		kisumu
345	2021-05-10	Case 163696	53		kisumu
346	2021-05-10	Case 163680	70		kisumu
347	2021-05-10	Case 163879	30		siaya
348	2021-05-10	Case 163665	51		kisumu
349	2021-05-10	Case 163683	26		kisumu
350	2021-05-10	Case 163684	40		kisumu
351	2021-05-10	Case 163676	54		kisumu
352	2021-05-10	Case 163880	93		siaya
353	2021-05-10	Case 163692	65		kisumu
354	2021-05-10	Case 163694	24		kisumu
355	2021-05-10	Case 163679	25		kisumu
356	2021-05-10	Case 163693	45		kisumu
357	2021-05-10	Case 163669	36		kisumu
358	2021-05-10	Case 163666	66		kisumu
359	2021-05-10	Case 163667	36		kisumu
360	2021-05-10	Case 163668	27		kisumu
361	2021-05-10	Case 163690	61		kisumu
362	2021-05-10	Case 163678	52		kisumu
363	2021-05-10	Case 163706	27		kisumu
364	2021-05-10	Case 163705	36		kisumu
365	2021-05-10	Case 163883	77		siaya
366	2021-05-10	Case 163882	32		siaya
367	2021-05-10	Case 163691	25		kisumu
368	2021-05-10	Case 163677	68		kisumu
369	2020-11-10	Case 65685	29		siaya
370	2020-11-10	Case 65684	42		siaya
371	2020-11-10	Case 64811	25		kisumu
372	2020-11-10	Case 64810	27		kisumu
373	2020-11-10	Case 64817	34		kisumu
374	2020-11-10	Case 64809	35		kisumu
375	2020-11-10	Case 64829	27		kisumu
376	2020-11-10	Case 65700	27		siaya
377	2020-11-10	Case 64812	30		kisumu
378	2020-11-10	Case 65682	52		siaya
379	2020-11-10	Case 64828	17		kisumu
380	2020-11-10	Case 65683	31		siaya
381	2020-11-10	Case 64827	39		kisumu
382	2020-11-10	Case 65697	8		siaya
383	2020-11-10	Case 65681	49		siaya
384	2020-11-10	Case 65698	58		siaya
385	2020-11-10	Case 65699	32		siaya
386	2020-11-10	Case 65686	18		siaya
387	2020-11-10	Case 64826	35		kisumu
388	2020-11-10	Case 65687	83	dead	siaya
389	2020-11-10	Case 64819	16		kisumu
390	2020-11-10	Case 64816	70		kisumu
391	2020-11-10	Case 64825	51		kisumu
392	2020-11-10	Case 64836	40		kisumu
393	2020-11-10	Case 64837	44		kisumu
394	2020-11-10	Case 65692	18		siaya
395	2020-11-10	Case 65690	16		siaya
396	2020-11-10	Case 64818	29		kisumu
397	2020-11-10	Case 65696	46		siaya
398	2020-11-10	Case 65693	54	dead	siaya
399	2020-11-10	Case 64833	17		kisumu
400	2020-11-10	Case 64834	50		kisumu
401	2020-11-10	Case 64835	37		kisumu
402	2020-11-10	Case 64813	55		kisumu
403	2020-11-10	Case 64838	68		kisumu
404	2020-11-10	Case 64824	20		kisumu
405	2020-11-10	Case 65689	17		siaya
406	2020-11-10	Case 64822	40		kisumu
407	2020-11-10	Case 65695	11		siaya
408	2020-11-10	Case 65688	16		siaya
409	2020-11-10	Case 64832	34		kisumu
410	2020-11-10	Case 65694	31		siaya
411	2020-11-10	Case 64830	40		kisumu
412	2020-11-10	Case 65691	36		siaya
413	2020-11-10	Case 64823	68		kisumu
414	2020-11-10	Case 64821	37		kisumu
415	2020-11-10	Case 64815	37		kisumu
416	2020-11-10	Case 64831	17		kisumu
417	2020-11-10	Case 64820	36		kisumu
418	2020-11-10	Case 64814	47		kisumu
419	2021-11-10	Case 254142	65		siaya
420	2021-11-10	Case 254108	29		kisumu
421	2021-11-10	Case 254141	45		siaya
422	2021-11-10	Case 254109	70		kisumu
423	2021-11-10	Case 254143	31		siaya
424	2020-10-10	Case 41494	57		siaya
425	2020-10-10	Case 41230	58		kisumu
426	2020-10-10	Case 41239	25		kisumu
427	2020-10-10	Case 41232	39		kisumu
428	2020-10-10	Case 41226	36		kisumu
429	2020-10-10	Case 41493	20		siaya
430	2020-10-10	Case 41233	23		kisumu
431	2020-10-10	Case 41231	47		kisumu
432	2020-10-10	Case 41228	46		kisumu
433	2020-10-10	Case 41234	39		kisumu
434	2020-10-10	Case 41238	31		kisumu
435	2020-10-10	Case 41229	33		kisumu
436	2020-10-10	Case 41225	39		kisumu
437	2020-10-10	Case 41237	56		kisumu
438	2020-10-10	Case 41227	39		kisumu
439	2020-10-10	Case 41240	44		kisumu
440	2020-10-10	Case 41235	34		kisumu
441	2020-10-10	Case 41236	8		kisumu
442	2020-10-10	Case 41241	50		kisumu
443	2020-09-10	Case 35652	40		kisumu
444	2020-09-10	Case 35653	60		kisumu
445	2021-09-10	Case 243405	28		siaya
446	2021-09-10	Case 243130	45		kisumu
447	2021-09-10	Case 243404	46		siaya
448	2021-09-10	Case 243129	35		kisumu
449	2020-04-11	Case 193	59	dead	siaya
450	2021-04-11	Case 145727	38		kisumu
451	2021-04-11	Case 146114	56		siaya
452	2021-04-11	Case 65967	72	dead	siaya
453	2020-08-11	Case 27593	42		kisumu
454	2020-08-11	Case 27587	35		kisumu
455	2020-08-11	Case 28070	48		siaya
456	2020-08-11	Case 27590	33		kisumu
457	2020-08-11	Case 27589	43		kisumu
458	2020-08-11	Case 27591	33		kisumu
459	2020-08-11	Case 27588	44		kisumu
460	2020-08-11	Case 27592	40		kisumu
461	2021-08-11	Case 217177	67		siaya
462	2021-08-11	Case 217176	72		siaya
463	2021-08-11	Case 217178	38		siaya
464	2021-08-11	Case 217181	40		siaya
465	2021-08-11	Case 217180	43		siaya
466	2021-08-11	Case 217183	38		siaya
467	2021-08-11	Case 217179	39		siaya
468	2021-08-11	Case 216100	25		kisumu
469	2021-08-11	Case 216098	40		kisumu
470	2021-08-11	Case 216099	37		kisumu
471	2021-08-11	Case 217182	54		siaya
472	2021-08-11	Case 217184	28		siaya
473	2020-12-11	Case 91225	64		kisumu
474	2020-12-11	Case 91479	22		siaya
475	2020-12-11	Case 91480	38		siaya
476	2020-12-11	Case 91223	77		kisumu
477	2020-12-11	Case 91226	43		kisumu
478	2020-12-11	Case 91478	24		siaya
479	2020-12-11	Case 91224	59		kisumu
480	2021-12-11	Case 256154	39		kisumu
481	2021-12-11	Case 256153	30		kisumu
482	2021-02-11	Case 102437	32		kisumu
483	2021-02-11	Case 102434	52		kisumu
484	2021-02-11	Case 102435	58		kisumu
485	2021-02-11	Case 102436	31		kisumu
486	2022-02-11	Case 322400	55		kisumu
487	2022-02-11	Case 322401	40		kisumu
488	2021-01-11	Case 98347	26		kisumu
489	2021-01-11	Case 98422	63		siaya
490	2021-01-11	Case 98346	33		kisumu
491	2022-01-11	Case 313838	2		kisumu
492	2022-01-11	Case 313842	51		kisumu
493	2022-01-11	Case 313839	36		kisumu
494	2022-01-11	Case 313841	48		kisumu
495	2022-01-11	Case 313846	51		kisumu
496	2022-01-11	Case 313847	27		kisumu
497	2022-01-11	Case 313840	25		kisumu
498	2022-01-11	Case 313836	66		kisumu
499	2022-01-11	Case 314398	8		siaya
500	2022-01-11	Case 314399	23		siaya
501	2022-01-11	Case 314400	5		siaya
502	2022-01-11	Case 314401	15		siaya
503	2022-01-11	Case 314402	21		siaya
504	2022-01-11	Case 314403	18		siaya
505	2022-01-11	Case 314404	NA		siaya
506	2022-01-11	Case 314405	3		siaya
507	2022-01-11	Case 314406	10		siaya
508	2022-01-11	Case 314407	8		siaya
509	2022-01-11	Case 314408	20		siaya
510	2022-01-11	Case 314409	62		siaya
511	2022-01-11	Case 314410	18		siaya
512	2022-01-11	Case 314411	56		siaya
513	2022-01-11	Case 314412	6		siaya
514	2022-01-11	Case 313837	35		kisumu
515	2022-01-11	Case 314414	62		siaya
516	2022-01-11	Case 314415	31		siaya
517	2022-01-11	Case 314416	52		siaya
518	2022-01-11	Case 314417	33		siaya
519	2022-01-11	Case 313843	24		kisumu
520	2022-01-11	Case 313844	47	dead	kisumu
521	2022-01-11	Case 313845	34		kisumu
522	2022-01-11	Case 314421	58		siaya
523	2022-01-11	Case 314422	72		siaya
524	2022-01-11	Case 314423	36		siaya
525	2022-01-11	Case 313848	48		kisumu
526	2022-01-11	Case 313849	30		kisumu
527	2022-01-11	Case 313850	40		kisumu
528	2022-01-11	Case 313851	72		kisumu
529	2022-01-11	Case 313852	40		kisumu
530	2022-01-11	Case 313853	25		kisumu
531	2022-01-11	Case 313854	42		kisumu
532	2022-01-11	Case 313855	66		kisumu
533	2022-01-11	Case 314392	30		siaya
534	2022-01-11	Case 314393	19		siaya
535	2022-01-11	Case 314394	4		siaya
536	2022-01-11	Case 314395	32		siaya
537	2022-01-11	Case 314396	72		siaya
538	2022-01-11	Case 314397	1		siaya
539	2022-01-11	Case 314438	14		siaya
540	2022-01-11	Case 314439	21		siaya
541	2022-01-11	Case 314440	60		siaya
542	2022-01-11	Case 314441	28		siaya
543	2022-01-11	Case 314442	14		siaya
544	2022-01-11	Case 314443	77		siaya
545	2022-01-11	Case 314444	74		siaya
546	2022-01-11	Case 314445	30		siaya
547	2022-01-11	Case 314446	4		siaya
548	2022-01-11	Case 314447	70		siaya
549	2022-01-11	Case 314448	11		siaya
550	2022-01-11	Case 314449	88		siaya
551	2022-01-11	Case 314450	4		siaya
552	2022-01-11	Case 314451	43		siaya
553	2022-01-11	Case 314452	19		siaya
554	2022-01-11	Case 314413	34		siaya
555	2022-01-11	Case 314454	75		siaya
556	2022-01-11	Case 314455	10		siaya
557	2022-01-11	Case 314456	15		siaya
558	2022-01-11	Case 314457	16		siaya
559	2022-01-11	Case 314418	34		siaya
560	2022-01-11	Case 314419	67		siaya
561	2022-01-11	Case 314420	90		siaya
562	2022-01-11	Case 314460	50		siaya
563	2022-01-11	Case 314461	76		siaya
564	2022-01-11	Case 314462	33		siaya
565	2022-01-11	Case 314424	68		siaya
566	2022-01-11	Case 314425	12		siaya
567	2022-01-11	Case 314426	88		siaya
568	2022-01-11	Case 314427	70		siaya
569	2022-01-11	Case 314428	76		siaya
570	2022-01-11	Case 314429	7		siaya
571	2022-01-11	Case 314430	39		siaya
572	2022-01-11	Case 314431	68		siaya
573	2022-01-11	Case 314432	44		siaya
574	2022-01-11	Case 314433	9		siaya
575	2022-01-11	Case 314434	13		siaya
576	2022-01-11	Case 314435	12		siaya
577	2022-01-11	Case 314436	17		siaya
578	2022-01-11	Case 314437	12		siaya
579	2022-01-11	Case 314463	62		siaya
580	2022-01-11	Case 314464	6		siaya
581	2022-01-11	Case 314453	27		siaya
582	2022-01-11	Case 314458	64		siaya
583	2022-01-11	Case 314459	14		siaya
584	2020-07-11	Case 9801	70		kisumu
585	2020-07-11	Case 9778	49		kisumu
586	2021-07-11	Case 188942	33		siaya
587	2021-07-11	Case 188939	11		siaya
588	2021-07-11	Case 188937	40		siaya
589	2021-07-11	Case 188938	64		siaya
590	2021-07-11	Case 188936	26		siaya
591	2021-07-11	Case 188941	44		siaya
592	2021-07-11	Case 188940	2		siaya
593	2020-06-11	Case 3297	41	discharge	kisumu
594	2021-06-11	Case 174871	30		kisumu
595	2021-06-11	Case 174873	39		kisumu
596	2021-06-11	Case 175057	36		siaya
597	2021-06-11	Case 175064	55		siaya
598	2021-06-11	Case 175060	64		siaya
599	2021-06-11	Case 174894	50		kisumu
600	2021-06-11	Case 174872	75		kisumu
601	2021-06-11	Case 175059	29		siaya
602	2021-06-11	Case 175056	60		siaya
603	2021-06-11	Case 175063	37		siaya
604	2021-06-11	Case 101004	52	dead	siaya
605	2021-06-11	Case 174870	29		kisumu
606	2021-06-11	Case 174883	28		kisumu
607	2021-06-11	Case 175148	23		kisumu
608	2021-06-11	Case 174881	36		kisumu
609	2021-06-11	Case 175058	56		siaya
610	2021-06-11	Case 174889	22		kisumu
611	2021-06-11	Case 175055	35		siaya
612	2021-06-11	Case 175053	30		siaya
613	2021-06-11	Case 175071	41		siaya
614	2021-06-11	Case 174896	59		kisumu
615	2021-06-11	Case 174880	54		kisumu
616	2021-06-11	Case 174869	33		kisumu
617	2021-06-11	Case 175065	31		siaya
618	2021-06-11	Case 174882	75		kisumu
619	2021-06-11	Case 174888	55		kisumu
620	2021-06-11	Case 174874	40		kisumu
621	2021-06-11	Case 110616	53	dead	kisumu
622	2021-06-11	Case 174887	83		kisumu
623	2021-06-11	Case 174878	13		kisumu
624	2021-06-11	Case 175054	25		siaya
625	2021-06-11	Case 174892	30		kisumu
626	2021-06-11	Case 175070	38		siaya
627	2021-06-11	Case 174879	53		kisumu
628	2021-06-11	Case 175072	13		siaya
629	2021-06-11	Case 175074	59		siaya
630	2021-06-11	Case 175062	43		siaya
631	2021-06-11	Case 175077	32		siaya
632	2021-06-11	Case 174885	45		kisumu
633	2021-06-11	Case 175081	29		siaya
634	2021-06-11	Case 175082	58		siaya
635	2021-06-11	Case 175083	40		siaya
636	2021-06-11	Case 174893	47		kisumu
637	2021-06-11	Case 174895	41		kisumu
638	2021-06-11	Case 175061	45		siaya
639	2021-06-11	Case 174891	40		kisumu
640	2021-06-11	Case 174884	37		kisumu
641	2021-06-11	Case 175075	58		siaya
642	2021-06-11	Case 111475	63	dead	kisumu
643	2021-06-11	Case 175066	48		siaya
644	2021-06-11	Case 175067	43		siaya
645	2021-06-11	Case 175068	31		siaya
646	2021-06-11	Case 174886	31		kisumu
647	2021-06-11	Case 174876	7		kisumu
648	2021-06-11	Case 175079	24		siaya
649	2021-06-11	Case 175080	66		siaya
650	2021-06-11	Case 174877	71		kisumu
651	2021-06-11	Case 175073	60		siaya
652	2021-06-11	Case 175069	58		siaya
653	2021-06-11	Case 175076	35		siaya
654	2021-06-11	Case 175078	40		siaya
655	2021-06-11	Case 174890	38		kisumu
656	2021-06-11	Case 174875	43		kisumu
657	2021-03-11	Case 111356	5		kisumu
658	2021-03-11	Case 111354	33		kisumu
659	2021-03-11	Case 111355	40		kisumu
660	2021-03-11	Case 111352	14		kisumu
661	2021-03-11	Case 111353	37		kisumu
662	2021-03-11	Case 111350	58		kisumu
663	2021-03-11	Case 111351	28		kisumu
664	2021-03-11	Case 111901	29		siaya
665	2021-03-11	Case 111903	16		siaya
666	2021-03-11	Case 111902	77	dead	siaya
667	2021-03-11	Case 111349	37		kisumu
668	2021-05-11	Case 164095	28		kisumu
669	2021-05-11	Case 164096	20		kisumu
670	2021-05-11	Case 164089	19		kisumu
671	2021-05-11	Case 164090	20		kisumu
672	2021-05-11	Case 164093	40		kisumu
673	2021-05-11	Case 164288	8		siaya
674	2021-05-11	Case 164289	12		siaya
675	2021-05-11	Case 164097	42		kisumu
676	2021-05-11	Case 164087	41		kisumu
677	2021-05-11	Case 164088	10		kisumu
678	2021-05-11	Case 164293	31		siaya
679	2021-05-11	Case 164092	50		kisumu
680	2021-05-11	Case 164072	58		kisumu
681	2021-05-11	Case 164094	32		kisumu
682	2021-05-11	Case 164077	1		kisumu
683	2021-05-11	Case 164296	38		siaya
684	2021-05-11	Case 164079	49		kisumu
685	2021-05-11	Case 164086	31		kisumu
686	2021-05-11	Case 164292	42		siaya
687	2021-05-11	Case 164078	42		kisumu
688	2021-05-11	Case 164091	26		kisumu
689	2021-05-11	Case 164295	32		siaya
690	2021-05-11	Case 164076	7		kisumu
691	2021-05-11	Case 164282	38		siaya
692	2021-05-11	Case 164294	29		siaya
693	2021-05-11	Case 164075	12		kisumu
694	2021-05-11	Case 164098	65		kisumu
695	2021-05-11	Case 164287	45		siaya
696	2021-05-11	Case 164074	44		kisumu
697	2021-05-11	Case 164085	42		kisumu
698	2021-05-11	Case 164281	59		siaya
699	2021-05-11	Case 164099	50		kisumu
700	2021-05-11	Case 164067	67		kisumu
701	2021-05-11	Case 164283	38		siaya
702	2021-05-11	Case 164284	32		siaya
703	2021-05-11	Case 164071	67		kisumu
704	2021-05-11	Case 164073	28		kisumu
705	2021-05-11	Case 164084	30		kisumu
706	2021-05-11	Case 164297	50		siaya
707	2021-05-11	Case 164298	81	dead	siaya
708	2021-05-11	Case 164080	40		kisumu
709	2021-05-11	Case 164286	69		siaya
710	2021-05-11	Case 164100	33		kisumu
711	2021-05-11	Case 164291	37		siaya
712	2021-05-11	Case 164285	2		siaya
713	2021-05-11	Case 164070	39		kisumu
714	2021-05-11	Case 164068	29		kisumu
715	2021-05-11	Case 164069	25		kisumu
716	2021-05-11	Case 164083	21		kisumu
717	2021-05-11	Case 164290	26		siaya
718	2021-05-11	Case 164066	31		kisumu
719	2021-05-11	Case 164082	36		kisumu
720	2021-05-11	Case 164065	30		kisumu
721	2021-05-11	Case 164081	36		kisumu
722	2020-11-11	Case 66018	31		kisumu
723	2020-11-11	Case 66022	67		kisumu
724	2020-11-11	Case 66008	14		kisumu
725	2020-11-11	Case 66023	58		kisumu
726	2020-11-11	Case 66019	55		kisumu
727	2020-11-11	Case 66029	31		kisumu
728	2020-11-11	Case 66026	42		kisumu
729	2020-11-11	Case 66017	43		kisumu
730	2020-11-11	Case 66015	22		kisumu
731	2020-11-11	Case 66016	50		kisumu
732	2020-11-11	Case 66021	40		kisumu
733	2020-11-11	Case 66005	48		kisumu
734	2020-11-11	Case 66637	52		siaya
735	2020-11-11	Case 66030	39		kisumu
736	2020-11-11	Case 66027	58		kisumu
737	2020-11-11	Case 66034	55		kisumu
738	2020-11-11	Case 66013	43		kisumu
739	2020-11-11	Case 66014	58		kisumu
740	2020-11-11	Case 66636	36		siaya
741	2020-11-11	Case 66020	48		kisumu
742	2020-11-11	Case 66035	36		kisumu
743	2020-11-11	Case 66028	35		kisumu
744	2020-11-11	Case 66025	22		kisumu
745	2020-11-11	Case 66031	33		kisumu
746	2020-11-11	Case 66006	37		kisumu
747	2020-11-11	Case 66633	22		siaya
748	2020-11-11	Case 66632	29		siaya
749	2020-11-11	Case 66630	64		siaya
750	2020-11-11	Case 66007	27		kisumu
751	2020-11-11	Case 66024	20		kisumu
752	2020-11-11	Case 66033	5		kisumu
753	2020-11-11	Case 66634	37		siaya
754	2020-11-11	Case 66010	59		kisumu
755	2020-11-11	Case 66631	53		siaya
756	2020-11-11	Case 66009	40		kisumu
757	2020-11-11	Case 66638	30		siaya
758	2020-11-11	Case 66011	49		kisumu
759	2020-11-11	Case 66635	34		siaya
760	2020-11-11	Case 66012	36		kisumu
761	2020-11-11	Case 66032	48		kisumu
762	2021-11-11	Case 254160	27		kisumu
763	2021-11-11	Case 254161	47		kisumu
764	2021-10-11	Case 251309	15		siaya
765	2020-09-11	Case 35842	43		kisumu
766	2020-09-11	Case 35839	32		kisumu
767	2020-09-11	Case 35840	NA		kisumu
768	2020-09-11	Case 35838	17		kisumu
769	2020-09-11	Case 35843	9		kisumu
770	2020-09-11	Case 35841	20		kisumu
771	2021-09-11	Case 243710	33		siaya
772	2021-04-12	Case 146435	43		kisumu
773	2021-04-12	Case 146410	52		kisumu
774	2021-04-12	Case 146418	58		kisumu
775	2021-04-12	Case 146419	40		kisumu
776	2021-04-12	Case 146409	30		kisumu
777	2021-04-12	Case 146434	46		kisumu
778	2021-04-12	Case 146432	25		kisumu
779	2021-04-12	Case 146412	34		kisumu
780	2021-04-12	Case 146417	37		kisumu
781	2021-04-12	Case 146448	57		kisumu
782	2021-04-12	Case 146415	11		kisumu
783	2021-04-12	Case 146416	47		kisumu
784	2021-04-12	Case 146411	46		kisumu
785	2021-04-12	Case 146420	44		kisumu
786	2021-04-12	Case 146436	39		kisumu
787	2021-04-12	Case 146449	67		kisumu
788	2021-04-12	Case 146446	68		kisumu
789	2021-04-12	Case 146445	62		kisumu
790	2021-04-12	Case 146414	45		kisumu
791	2021-04-12	Case 146428	23		kisumu
792	2021-04-12	Case 146431	16		kisumu
793	2021-04-12	Case 146430	51		kisumu
794	2021-04-12	Case 146433	73		kisumu
795	2021-04-12	Case 146447	NA		kisumu
796	2021-04-12	Case 146421	NA		kisumu
797	2021-04-12	Case 146422	50		kisumu
798	2021-04-12	Case 146874	20		siaya
799	2021-04-12	Case 146875	34		siaya
800	2021-04-12	Case 146442	25		kisumu
801	2021-04-12	Case 146443	32		kisumu
802	2021-04-12	Case 146444	54		kisumu
803	2021-04-12	Case 146426	76		kisumu
804	2021-04-12	Case 146427	34		kisumu
805	2021-04-12	Case 146429	67		kisumu
806	2021-04-12	Case 146437	73		kisumu
807	2021-04-12	Case 146873	10		siaya
808	2021-04-12	Case 146439	23		kisumu
809	2021-04-12	Case 146440	70		kisumu
810	2021-04-12	Case 146441	38		kisumu
811	2021-04-12	Case 146413	11		kisumu
812	2021-04-12	Case 146438	69		kisumu
813	2021-04-12	Case 146423	19		kisumu
814	2021-04-12	Case 146424	28		kisumu
815	2021-04-12	Case 146425	71		kisumu
816	2020-08-12	Case 28237	34		kisumu
817	2020-08-12	Case 28236	54		kisumu
818	2021-08-12	Case 218650	33		siaya
819	2021-08-12	Case 218648	63		siaya
820	2021-08-12	Case 218649	43		siaya
821	2021-08-12	Case 217987	51		siaya
822	2021-08-12	Case 218652	24		siaya
823	2021-08-12	Case 217393	22		kisumu
824	2021-08-12	Case 218653	10		siaya
825	2021-08-12	Case 218236	29		kisumu
826	2021-08-12	Case 218651	30		siaya
827	2021-02-12	Case 102631	22		kisumu
828	2021-02-12	Case 102629	42		kisumu
829	2021-02-12	Case 102633	23		kisumu
830	2021-02-12	Case 102634	NA		kisumu
831	2021-02-12	Case 102632	90		kisumu
832	2021-02-12	Case 102630	42		kisumu
833	2022-02-12	Case 322441	48		kisumu
834	2022-02-12	Case 322440	42		kisumu
835	2021-01-12	Case 98554	20		siaya
836	2022-01-12	Case 314771	56		kisumu
837	2022-01-12	Case 314772	35		kisumu
838	2022-01-12	Case 315515	38		siaya
839	2022-01-12	Case 315516	35		siaya
840	2022-01-12	Case 314773	25		kisumu
841	2022-01-12	Case 315514	42		siaya
842	2022-01-12	Case 315519	18		siaya
843	2022-01-12	Case 315520	17		siaya
844	2022-01-12	Case 314768	25		kisumu
845	2022-01-12	Case 314769	3		kisumu
846	2022-01-12	Case 314770	85		kisumu
847	2022-01-12	Case 315524	2		siaya
848	2022-01-12	Case 315525	2		siaya
849	2022-01-12	Case 315526	83		siaya
850	2022-01-12	Case 315527	82		siaya
851	2022-01-12	Case 315528	78		siaya
852	2022-01-12	Case 315529	75		siaya
853	2022-01-12	Case 315517	23		siaya
854	2022-01-12	Case 315518	21		siaya
855	2022-01-12	Case 315532	68		siaya
856	2022-01-12	Case 315533	62		siaya
857	2022-01-12	Case 315521	17		siaya
858	2022-01-12	Case 315522	12		siaya
859	2022-01-12	Case 314754	96		kisumu
860	2022-01-12	Case 314755	91		kisumu
861	2022-01-12	Case 314756	72		kisumu
862	2022-01-12	Case 314757	69		kisumu
863	2022-01-12	Case 314758	66		kisumu
864	2022-01-12	Case 314759	63		kisumu
865	2022-01-12	Case 314760	42		kisumu
866	2022-01-12	Case 314761	36		kisumu
867	2022-01-12	Case 314762	35		kisumu
868	2022-01-12	Case 314763	35		kisumu
869	2022-01-12	Case 314764	34		kisumu
870	2022-01-12	Case 314765	34		kisumu
871	2022-01-12	Case 314766	32		kisumu
872	2022-01-12	Case 314767	29		kisumu
873	2022-01-12	Case 315548	30	dead	siaya
874	2022-01-12	Case 315549	29		siaya
875	2022-01-12	Case 315550	29		siaya
876	2022-01-12	Case 315551	28		siaya
877	2022-01-12	Case 315552	27		siaya
878	2022-01-12	Case 315553	26		siaya
879	2022-01-12	Case 315554	25		siaya
880	2022-01-12	Case 315555	23		siaya
881	2022-01-12	Case 315556	19		siaya
882	2022-01-12	Case 315557	17		siaya
883	2022-01-12	Case 315558	14		siaya
884	2022-01-12	Case 315559	12		siaya
885	2022-01-12	Case 315560	7		siaya
886	2022-01-12	Case 315561	7		siaya
887	2022-01-12	Case 315535	56		siaya
888	2022-01-12	Case 315523	10		siaya
889	2022-01-12	Case 315537	48		siaya
890	2022-01-12	Case 315538	47		siaya
891	2022-01-12	Case 315539	42		siaya
892	2022-01-12	Case 315540	38		siaya
893	2022-01-12	Case 315530	72	dead	siaya
894	2022-01-12	Case 315531	71		siaya
895	2022-01-12	Case 315543	34		siaya
896	2022-01-12	Case 315544	34		siaya
897	2022-01-12	Case 315545	32		siaya
898	2022-01-12	Case 315546	32		siaya
899	2022-01-12	Case 315534	56		siaya
900	2022-01-12	Case 315547	32		siaya
901	2022-01-12	Case 315536	50		siaya
902	2022-01-12	Case 315541	38		siaya
903	2022-01-12	Case 315542	37		siaya
904	2020-07-12	Case 10112	30		kisumu
905	2021-07-12	Case 189375	83		kisumu
906	2021-07-12	Case 189373	35		kisumu
907	2021-07-12	Case 189403	80		kisumu
908	2021-07-12	Case 189404	80		kisumu
909	2021-07-12	Case 189378	22		kisumu
910	2021-07-12	Case 189374	10		kisumu
911	2021-07-12	Case 189376	38		kisumu
912	2021-07-12	Case 189377	72		kisumu
913	2021-07-12	Case 189386	65		kisumu
914	2021-07-12	Case 189387	30		kisumu
915	2021-07-12	Case 189388	38		kisumu
916	2021-07-12	Case 189371	25		kisumu
917	2021-07-12	Case 189390	NA		kisumu
918	2021-07-12	Case 189391	1		kisumu
919	2021-07-12	Case 189379	28		kisumu
920	2021-07-12	Case 189389	21		kisumu
921	2021-07-12	Case 189385	22		kisumu
922	2021-07-12	Case 189398	22		kisumu
923	2021-07-12	Case 189399	24		kisumu
924	2021-07-12	Case 189400	43		kisumu
925	2021-07-12	Case 189401	30		kisumu
926	2021-07-12	Case 189402	39		kisumu
927	2021-07-12	Case 189362	37		kisumu
928	2021-07-12	Case 189363	35		kisumu
929	2021-07-12	Case 189364	25		kisumu
930	2021-07-12	Case 189365	60		kisumu
931	2021-07-12	Case 189368	39		kisumu
932	2021-07-12	Case 189369	31		kisumu
933	2021-07-12	Case 189370	60		kisumu
934	2021-07-12	Case 189409	1		kisumu
935	2021-07-12	Case 189410	67		kisumu
936	2021-07-12	Case 189372	61		kisumu
937	2021-07-12	Case 189412	26		kisumu
938	2021-07-12	Case 189413	85		kisumu
939	2021-07-12	Case 189414	33		kisumu
940	2021-07-12	Case 189415	1		kisumu
941	2021-07-12	Case 189416	55		kisumu
942	2021-07-12	Case 189417	65		kisumu
943	2021-07-12	Case 189380	23		kisumu
944	2021-07-12	Case 189366	52		kisumu
945	2021-07-12	Case 189367	21		kisumu
946	2021-07-12	Case 189408	63		kisumu
947	2021-07-12	Case 189384	34		kisumu
948	2021-07-12	Case 189422	81		kisumu
949	2021-07-12	Case 189423	21		kisumu
950	2021-07-12	Case 189424	61		kisumu
951	2021-07-12	Case 189425	71		kisumu
952	2021-07-12	Case 189426	1		kisumu
953	2021-07-12	Case 189427	20		kisumu
954	2021-07-12	Case 189428	39		kisumu
955	2021-07-12	Case 189392	1		kisumu
956	2021-07-12	Case 189393	73		kisumu
957	2021-07-12	Case 189381	26		kisumu
958	2021-07-12	Case 189382	42		kisumu
959	2021-07-12	Case 189395	43		kisumu
960	2021-07-12	Case 189396	87		kisumu
961	2021-07-12	Case 189397	85		kisumu
962	2021-07-12	Case 189436	83		kisumu
963	2021-07-12	Case 189437	36		kisumu
964	2021-07-12	Case 189438	71		kisumu
965	2021-07-12	Case 189439	24		kisumu
966	2021-07-12	Case 189361	92		kisumu
967	2021-07-12	Case 189359	45		kisumu
968	2021-07-12	Case 189360	12		kisumu
969	2021-07-12	Case 189442	43		kisumu
970	2021-07-12	Case 189405	32		kisumu
971	2021-07-12	Case 189406	29		kisumu
972	2021-07-12	Case 189407	41		kisumu
973	2021-07-12	Case 189446	89		kisumu
974	2021-07-12	Case 189447	85		kisumu
975	2021-07-12	Case 189448	50		kisumu
976	2021-07-12	Case 189411	33		kisumu
977	2021-07-12	Case 189017	16		kisumu
978	2021-07-12	Case 189018	61		kisumu
979	2021-07-12	Case 189450	74		kisumu
980	2021-07-12	Case 189451	33		kisumu
981	2021-07-12	Case 189452	58		kisumu
982	2021-07-12	Case 189453	32		kisumu
983	2021-07-12	Case 189454	75		kisumu
984	2021-07-12	Case 189455	1		kisumu
985	2021-07-12	Case 189418	80		kisumu
986	2021-07-12	Case 189419	64		kisumu
987	2021-07-12	Case 189383	58		kisumu
988	2021-07-12	Case 189421	54		kisumu
989	2021-07-12	Case 189460	23		kisumu
990	2021-07-12	Case 189461	23		kisumu
991	2021-07-12	Case 189462	1		kisumu
992	2021-07-12	Case 189463	60		kisumu
993	2021-07-12	Case 189464	76		kisumu
994	2021-07-12	Case 189679	44		siaya
995	2021-07-12	Case 189429	38		kisumu
996	2021-07-12	Case 189430	59		kisumu
997	2021-07-12	Case 189431	84		kisumu
998	2021-07-12	Case 189394	21		kisumu
999	2021-07-12	Case 189433	74		kisumu
1000	2021-07-12	Case 189434	31		kisumu
1001	2021-07-12	Case 189435	75		kisumu
1002	2021-07-12	Case 189353	34		kisumu
1003	2021-07-12	Case 189354	80		kisumu
1004	2021-07-12	Case 189355	65		kisumu
1005	2021-07-12	Case 189356	29		kisumu
1006	2021-07-12	Case 189357	55		kisumu
1007	2021-07-12	Case 189440	78		kisumu
1008	2021-07-12	Case 189441	23		kisumu
1009	2021-07-12	Case 189241	23		siaya
1010	2021-07-12	Case 189443	31		kisumu
1011	2021-07-12	Case 189444	27		kisumu
1012	2021-07-12	Case 189445	42		kisumu
1013	2021-07-12	Case 189457	32		kisumu
1014	2021-07-12	Case 189420	58		kisumu
1015	2021-07-12	Case 189459	25		kisumu
1016	2021-07-12	Case 189024	85		kisumu
1017	2021-07-12	Case 189025	48		kisumu
1018	2021-07-12	Case 189449	38		kisumu
1019	2021-07-12	Case 189027	80		kisumu
1020	2021-07-12	Case 189028	62		kisumu
1021	2021-07-12	Case 189240	64		siaya
1022	2021-07-12	Case 189348	24		kisumu
1023	2021-07-12	Case 189680	54		siaya
1024	2021-07-12	Case 189019	35		kisumu
1025	2021-07-12	Case 189456	59		kisumu
1026	2021-07-12	Case 189689	45	dead	siaya
1027	2021-07-12	Case 189686	45		siaya
1028	2021-07-12	Case 189687	41		siaya
1029	2021-07-12	Case 189688	42		siaya
1030	2021-07-12	Case 189358	65		kisumu
1031	2021-07-12	Case 189026	29		kisumu
1032	2021-07-12	Case 189021	11		kisumu
1033	2021-07-12	Case 189681	76		siaya
1034	2021-07-12	Case 189432	61		kisumu
1035	2021-07-12	Case 189020	52		kisumu
1036	2021-07-12	Case 189352	60		kisumu
1037	2021-07-12	Case 189458	21		kisumu
1038	2021-07-12	Case 189023	68		kisumu
1039	2021-07-12	Case 189350	67		kisumu
1040	2021-07-12	Case 189682	32		siaya
1041	2021-07-12	Case 189683	65		siaya
1042	2021-07-12	Case 189684	72		siaya
1043	2021-07-12	Case 189242	72		siaya
1044	2021-07-12	Case 189347	58		kisumu
1045	2021-07-12	Case 189351	73		kisumu
1046	2021-07-12	Case 189344	48		kisumu
1047	2021-07-12	Case 189349	1		kisumu
1048	2021-07-12	Case 189022	45		kisumu
1049	2021-07-12	Case 189346	30		kisumu
1050	2021-07-12	Case 189685	51		siaya
1051	2021-07-12	Case 189345	22		kisumu
1052	2020-06-12	Case 3311	32	discharge	kisumu
1053	2020-06-12	Case 3418	26	discharge	kisumu
1054	2021-06-12	Case 175315	52		siaya
1055	2021-06-12	Case 119859	52	dead	siaya
1056	2021-06-12	Case 175330	67		siaya
1057	2021-06-12	Case 175332	60		siaya
1058	2021-06-12	Case 175331	43		siaya
1059	2021-06-12	Case 175329	61		siaya
1060	2021-06-12	Case 175317	65		siaya
1061	2021-06-12	Case 175299	49		siaya
1062	2021-06-12	Case 175324	88		siaya
1063	2021-06-12	Case 175313	72		siaya
1064	2021-06-12	Case 175298	39		siaya
1065	2021-06-12	Case 175326	27		siaya
1066	2021-06-12	Case 175318	33		siaya
1067	2021-06-12	Case 175314	28		siaya
1068	2021-06-12	Case 175328	56		siaya
1069	2021-06-12	Case 175200	39		kisumu
1070	2021-06-12	Case 175294	56		siaya
1071	2021-06-12	Case 175295	52		siaya
1072	2021-06-12	Case 175300	42		siaya
1073	2021-06-12	Case 175319	35		siaya
1074	2021-06-12	Case 175321	70		siaya
1075	2021-06-12	Case 175305	68		siaya
1076	2021-06-12	Case 175325	52		siaya
1077	2021-06-12	Case 175322	69		siaya
1078	2021-06-12	Case 175309	22		siaya
1079	2021-06-12	Case 175316	24		siaya
1080	2021-06-12	Case 175327	39		siaya
1081	2021-06-12	Case 175312	75		siaya
1082	2021-06-12	Case 175301	26		siaya
1083	2021-06-12	Case 175333	79		siaya
1084	2021-06-12	Case 175202	69		kisumu
1085	2021-06-12	Case 175323	73		siaya
1086	2021-06-12	Case 175334	65		siaya
1087	2021-06-12	Case 175335	61		siaya
1088	2021-06-12	Case 175320	53		siaya
1089	2021-06-12	Case 175337	70		siaya
1090	2021-06-12	Case 175201	32		kisumu
1091	2021-06-12	Case 175296	31		siaya
1092	2021-06-12	Case 175310	33		siaya
1093	2021-06-12	Case 175303	24		siaya
1094	2021-06-12	Case 175304	40		siaya
1095	2021-06-12	Case 175306	31		siaya
1096	2021-06-12	Case 175302	30		siaya
1097	2021-06-12	Case 175308	33		siaya
1098	2021-06-12	Case 175311	27		siaya
1099	2021-06-12	Case 175336	52		siaya
1100	2021-06-12	Case 175307	37		siaya
1101	2021-06-12	Case 175297	67		siaya
1102	2021-03-12	Case 112097	23		kisumu
1103	2021-03-12	Case 112099	56		kisumu
1104	2021-03-12	Case 112104	54		kisumu
1105	2021-03-12	Case 112098	30		kisumu
1106	2021-03-12	Case 112096	57		kisumu
1107	2021-03-12	Case 112103	15		kisumu
1108	2021-03-12	Case 112693	5		siaya
1109	2021-03-12	Case 112095	52		kisumu
1110	2021-03-12	Case 112100	32		kisumu
1111	2021-03-12	Case 112101	41		kisumu
1112	2021-05-12	Case 164463	28		kisumu
1113	2021-05-12	Case 164475	24		kisumu
1114	2021-05-12	Case 164460	25		kisumu
1115	2021-05-12	Case 164461	2		kisumu
1116	2021-05-12	Case 164719	35		siaya
1117	2021-05-12	Case 164464	89		kisumu
1118	2021-05-12	Case 164465	80		kisumu
1119	2021-05-12	Case 164466	63		kisumu
1120	2021-05-12	Case 164462	25		kisumu
1121	2021-05-12	Case 164457	22		kisumu
1122	2021-05-12	Case 164469	47		kisumu
1123	2021-05-12	Case 164458	64		kisumu
1124	2021-05-12	Case 164477	46		kisumu
1125	2021-05-12	Case 164474	17		kisumu
1126	2021-05-12	Case 164476	68		kisumu
1127	2021-05-12	Case 164452	27		kisumu
1128	2021-05-12	Case 164717	48		siaya
1129	2021-05-12	Case 164459	42		kisumu
1130	2021-05-12	Case 164456	22		kisumu
1131	2021-05-12	Case 164483	52		kisumu
1132	2021-05-12	Case 164470	7		kisumu
1133	2021-05-12	Case 164642	32		siaya
1134	2021-05-12	Case 164487	38		kisumu
1135	2021-05-12	Case 164473	4		kisumu
1136	2021-05-12	Case 164488	9		kisumu
1137	2021-05-12	Case 164644	40		siaya
1138	2021-05-12	Case 164645	18		siaya
1139	2021-05-12	Case 164453	28		kisumu
1140	2021-05-12	Case 164467	45		kisumu
1141	2021-05-12	Case 164481	63		kisumu
1142	2021-05-12	Case 164718	40		siaya
1143	2021-05-12	Case 164482	2		kisumu
1144	2021-05-12	Case 164478	28		kisumu
1145	2021-05-12	Case 164484	53		kisumu
1146	2021-05-12	Case 164471	14		kisumu
1147	2021-05-12	Case 164472	18		kisumu
1148	2021-05-12	Case 164486	15		kisumu
1149	2021-05-12	Case 164454	51		kisumu
1150	2021-05-12	Case 164643	42		siaya
1151	2021-05-12	Case 164455	52		kisumu
1152	2021-05-12	Case 164468	28		kisumu
1153	2021-05-12	Case 164715	70		siaya
1154	2021-05-12	Case 164716	18		siaya
1155	2021-05-12	Case 164485	24		kisumu
1156	2021-05-12	Case 164714	72		siaya
1157	2021-05-12	Case 164479	30		kisumu
1158	2021-05-12	Case 164480	39		kisumu
1159	2021-05-12	Case 164713	81		siaya
1160	2020-11-12	Case 67190	68		kisumu
1161	2020-11-12	Case 67191	40		kisumu
1162	2020-11-12	Case 67188	45		kisumu
1163	2020-11-12	Case 67193	37		kisumu
1164	2020-11-12	Case 67189	68		kisumu
1165	2020-11-12	Case 67192	48		kisumu
1166	2020-11-12	Case 67186	30		kisumu
1167	2020-11-12	Case 67187	34		kisumu
1168	2020-11-12	Case 67181	2		kisumu
1169	2020-11-12	Case 67179	15		kisumu
1170	2020-11-12	Case 67185	7		kisumu
1171	2020-11-12	Case 67183	65		kisumu
1172	2020-11-12	Case 67184	28		kisumu
1173	2020-11-12	Case 67194	0		kisumu
1174	2020-11-12	Case 67178	15		kisumu
1175	2020-11-12	Case 67182	28		kisumu
1176	2020-11-12	Case 67180	62		kisumu
1177	2021-11-12	Case 254252	31		kisumu
1178	2020-10-12	Case 41701	7		kisumu
1179	2020-10-12	Case 41705	14		kisumu
1180	2020-10-12	Case 41703	48		kisumu
1181	2020-10-12	Case 41699	55		kisumu
1182	2020-10-12	Case 41704	17		kisumu
1183	2020-10-12	Case 41716	78		kisumu
1184	2020-10-12	Case 41702	31		kisumu
1185	2020-10-12	Case 41709	35		kisumu
1186	2020-10-12	Case 41700	47		kisumu
1187	2020-10-12	Case 41707	3		kisumu
1188	2020-10-12	Case 41717	9		kisumu
1189	2020-10-12	Case 41712	6		kisumu
1190	2020-10-12	Case 41706	31		kisumu
1191	2020-10-12	Case 41714	47		kisumu
1192	2020-10-12	Case 41711	43		kisumu
1193	2020-10-12	Case 41715	51		kisumu
1194	2020-10-12	Case 41713	40		kisumu
1195	2020-10-12	Case 41708	54		kisumu
1196	2020-10-12	Case 41710	22		kisumu
1197	2021-10-12	Case 251467	54		siaya
1198	2021-10-12	Case 251468	23		siaya
1199	2021-10-12	Case 251465	84		siaya
1200	2021-10-12	Case 251466	13		siaya
1201	2020-09-12	Case 36008	31		kisumu
1202	2020-09-12	Case 36005	NA		kisumu
1203	2020-09-12	Case 36007	52		kisumu
1204	2020-09-12	Case 36006	30		kisumu
1205	2021-09-12	Case 243914	27		siaya
1206	2021-09-12	Case 243913	25		siaya
1207	2021-09-12	Case 243915	82		siaya
1208	2020-04-13	Case 211	12	discharge	siaya
1209	2021-04-13	Case 147995	34		siaya
1210	2021-04-13	Case 147420	34		kisumu
1211	2021-04-13	Case 148003	39		siaya
1212	2021-04-13	Case 147994	56		siaya
1213	2021-04-13	Case 147418	52		kisumu
1214	2021-04-13	Case 147419	50		kisumu
1215	2021-04-13	Case 147991	72		siaya
1216	2021-04-13	Case 147992	50		siaya
1217	2021-04-13	Case 147993	39		siaya
1218	2021-04-13	Case 147402	54		kisumu
1219	2021-04-13	Case 147404	24		kisumu
1220	2021-04-13	Case 147984	19		siaya
1221	2021-04-13	Case 147416	28		kisumu
1222	2021-04-13	Case 147417	30		kisumu
1223	2021-04-13	Case 147414	35		kisumu
1224	2021-04-13	Case 147413	76		kisumu
1225	2021-04-13	Case 147378	49		kisumu
1226	2021-04-13	Case 147400	1		kisumu
1227	2021-04-13	Case 147381	4		kisumu
1228	2021-04-13	Case 147382	21		kisumu
1229	2021-04-13	Case 147384	49		kisumu
1230	2021-04-13	Case 147996	62		siaya
1231	2021-04-13	Case 147986	36		siaya
1232	2021-04-13	Case 147987	3		siaya
1233	2021-04-13	Case 147988	9		siaya
1234	2021-04-13	Case 147411	28		kisumu
1235	2021-04-13	Case 147415	54		kisumu
1236	2021-04-13	Case 147990	46		siaya
1237	2021-04-13	Case 147377	29		kisumu
1238	2021-04-13	Case 148001	53		siaya
1239	2021-04-13	Case 147379	53		kisumu
1240	2021-04-13	Case 147401	32		kisumu
1241	2021-04-13	Case 147398	67		kisumu
1242	2021-04-13	Case 147403	7		kisumu
1243	2021-04-13	Case 147405	42		kisumu
1244	2021-04-13	Case 147406	36		kisumu
1245	2021-04-13	Case 147985	26		siaya
1246	2021-04-13	Case 147409	65		kisumu
1247	2021-04-13	Case 147375	33		kisumu
1248	2021-04-13	Case 147412	25		kisumu
1249	2021-04-13	Case 147376	39		kisumu
1250	2021-04-13	Case 148000	58		siaya
1251	2021-04-13	Case 147393	41		kisumu
1252	2021-04-13	Case 148002	22		siaya
1253	2021-04-13	Case 147380	37		kisumu
1254	2021-04-13	Case 147397	42		kisumu
1255	2021-04-13	Case 147997	28		siaya
1256	2021-04-13	Case 147399	27		kisumu
1257	2021-04-13	Case 147385	44		kisumu
1258	2021-04-13	Case 147407	36		kisumu
1259	2021-04-13	Case 147999	18		siaya
1260	2021-04-13	Case 147410	NA		kisumu
1261	2021-04-13	Case 147989	9		siaya
1262	2021-04-13	Case 147389	36		kisumu
1263	2021-04-13	Case 147386	23		kisumu
1264	2021-04-13	Case 147390	44		kisumu
1265	2021-04-13	Case 147394	39		kisumu
1266	2021-04-13	Case 147396	53		kisumu
1267	2021-04-13	Case 147395	26		kisumu
1268	2021-04-13	Case 147383	7		kisumu
1269	2021-04-13	Case 147998	58		siaya
1270	2021-04-13	Case 147388	77		kisumu
1271	2021-04-13	Case 147387	34		kisumu
1272	2021-04-13	Case 147392	7		kisumu
1273	2021-04-13	Case 147391	67		kisumu
1274	2021-04-13	Case 147408	64		kisumu
1275	2020-08-13	Case 28857	27		kisumu
1276	2020-08-13	Case 28853	42		kisumu
1277	2020-08-13	Case 28861	37		kisumu
1278	2020-08-13	Case 28856	46		kisumu
1279	2020-08-13	Case 28863	53		kisumu
1280	2020-08-13	Case 28862	38		kisumu
1281	2020-08-13	Case 28859	52		kisumu
1282	2020-08-13	Case 28854	27		kisumu
1283	2020-08-13	Case 28855	0		kisumu
1284	2020-08-13	Case 28858	27		kisumu
1285	2020-08-13	Case 28860	35		kisumu
1286	2020-08-13	Case 28864	15		kisumu
1287	2020-08-13	Case 29325	22		siaya
1288	2021-08-13	Case 219861	24		siaya
1289	2021-08-13	Case 219053	68		kisumu
1290	2021-08-13	Case 219050	44		kisumu
1291	2021-08-13	Case 219860	55		siaya
1292	2021-08-13	Case 219862	50		siaya
1293	2021-08-13	Case 219052	30		kisumu
1294	2021-08-13	Case 219051	24		kisumu
1295	2021-08-13	Case 219858	43		siaya
1296	2021-08-13	Case 219863	53		siaya
1297	2021-08-13	Case 219859	33		siaya
1298	2020-12-13	Case 91926	35		kisumu
1299	2020-12-13	Case 91925	40		kisumu
1300	2020-12-13	Case 91924	34		kisumu
1301	2021-01-13	Case 98591	33		kisumu
1302	2021-01-13	Case 98594	16		kisumu
1303	2021-01-13	Case 98592	47		kisumu
1304	2021-01-13	Case 98593	49		kisumu
1305	2022-01-13	Case 315897	47		kisumu
1306	2022-01-13	Case 315902	79		kisumu
1307	2022-01-13	Case 315899	34		kisumu
1308	2022-01-13	Case 315900	30		kisumu
1309	2022-01-13	Case 315901	51		kisumu
1310	2022-01-13	Case 315906	80		kisumu
1311	2022-01-13	Case 315907	42		kisumu
1312	2022-01-13	Case 315908	17		kisumu
1313	2022-01-13	Case 315905	5		kisumu
1314	2022-01-13	Case 316642	30		siaya
1315	2022-01-13	Case 316643	28		siaya
1316	2022-01-13	Case 316644	63		siaya
1317	2022-01-13	Case 316645	20		siaya
1318	2022-01-13	Case 316646	24		siaya
1319	2022-01-13	Case 316647	25		siaya
1320	2022-01-13	Case 316648	67		siaya
1321	2022-01-13	Case 316649	36		siaya
1322	2022-01-13	Case 316650	73		siaya
1323	2022-01-13	Case 316651	56		siaya
1324	2022-01-13	Case 316652	21		siaya
1325	2022-01-13	Case 316653	30		siaya
1326	2022-01-13	Case 316654	7		siaya
1327	2022-01-13	Case 316655	45		siaya
1328	2022-01-13	Case 316656	25		siaya
1329	2022-01-13	Case 315898	31		kisumu
1330	2022-01-13	Case 316631	59		siaya
1331	2022-01-13	Case 316632	21		siaya
1332	2022-01-13	Case 316633	89		siaya
1333	2022-01-13	Case 316634	5		siaya
1334	2022-01-13	Case 315903	30		kisumu
1335	2022-01-13	Case 315904	35		kisumu
1336	2022-01-13	Case 316637	15		siaya
1337	2022-01-13	Case 316638	90	dead	siaya
1338	2022-01-13	Case 316639	59		siaya
1339	2022-01-13	Case 316640	82	dead	siaya
1340	2022-01-13	Case 315909	77		kisumu
1341	2022-01-13	Case 316629	42		siaya
1342	2022-01-13	Case 316630	25		siaya
1343	2022-01-13	Case 316657	7		siaya
1344	2022-01-13	Case 316636	56		siaya
1345	2022-01-13	Case 316641	11		siaya
1346	2022-01-13	Case 316635	47		siaya
1347	2021-07-13	Case 189996	48		siaya
1348	2021-07-13	Case 189997	76		siaya
1349	2021-07-13	Case 189759	72		kisumu
1350	2021-07-13	Case 189999	33		siaya
1351	2021-07-13	Case 190000	37		siaya
1352	2021-07-13	Case 189753	39		kisumu
1353	2021-07-13	Case 189754	33		kisumu
1354	2021-07-13	Case 189998	21		siaya
1355	2021-07-13	Case 189757	28		kisumu
1356	2021-07-13	Case 189758	44		kisumu
1357	2021-07-13	Case 189760	85		kisumu
1358	2021-07-13	Case 189994	13		siaya
1359	2021-07-13	Case 189995	48		siaya
1360	2021-07-13	Case 190101	1		kisumu
1361	2021-07-13	Case 189993	22		siaya
1362	2021-07-13	Case 190170	70		siaya
1363	2021-07-13	Case 189761	54		kisumu
1364	2021-07-13	Case 189988	68		siaya
1365	2021-07-13	Case 190102	1		kisumu
1366	2021-07-13	Case 190098	1		kisumu
1367	2021-07-13	Case 190099	45		kisumu
1368	2021-07-13	Case 189992	2		siaya
1369	2021-07-13	Case 189755	48		kisumu
1370	2021-07-13	Case 189756	39		kisumu
1371	2021-07-13	Case 189990	32		siaya
1372	2021-07-13	Case 190100	25		kisumu
1373	2021-07-13	Case 189986	23		siaya
1374	2021-07-13	Case 189989	52		siaya
1375	2021-07-13	Case 190177	62		siaya
1376	2021-07-13	Case 190001	86		siaya
1377	2021-07-13	Case 190096	72		kisumu
1378	2021-07-13	Case 190097	38		kisumu
1379	2021-07-13	Case 189987	40		siaya
1380	2021-07-13	Case 189752	71		kisumu
1381	2021-07-13	Case 189991	56		siaya
1382	2021-07-13	Case 190171	83		siaya
1383	2021-07-13	Case 190094	1		kisumu
1384	2021-07-13	Case 190093	58		kisumu
1385	2021-07-13	Case 190175	40		siaya
1386	2021-07-13	Case 190095	62		kisumu
1387	2021-07-13	Case 190173	28		siaya
1388	2021-07-13	Case 190176	71		siaya
1389	2021-07-13	Case 190172	34		siaya
1390	2021-07-13	Case 190002	79		siaya
1391	2021-07-13	Case 190174	58		siaya
1392	2020-06-13	Case 3459	6	discharge	siaya
1393	2021-06-13	Case 175441	26		kisumu
1394	2021-06-13	Case 175609	83		siaya
1395	2021-06-13	Case 175398	36		kisumu
1396	2021-06-13	Case 175608	38		siaya
1397	2021-06-13	Case 175400	35		kisumu
1398	2021-06-13	Case 175401	28		kisumu
1399	2021-06-13	Case 175607	27		siaya
1400	2021-06-13	Case 175408	59		kisumu
1401	2021-06-13	Case 175438	28		kisumu
1402	2021-06-13	Case 175440	44	dead	kisumu
1403	2021-06-13	Case 175610	27		siaya
1404	2021-06-13	Case 175397	3		kisumu
1405	2021-06-13	Case 175669	45		siaya
1406	2021-06-13	Case 175670	58		siaya
1407	2021-06-13	Case 175410	27		kisumu
1408	2021-06-13	Case 175412	61		kisumu
1409	2021-06-13	Case 175432	25		kisumu
1410	2021-06-13	Case 175433	48		kisumu
1411	2021-06-13	Case 175671	23		siaya
1412	2021-06-13	Case 175668	50		siaya
1413	2021-06-13	Case 175437	51		kisumu
1414	2021-06-13	Case 175404	30		kisumu
1415	2021-06-13	Case 175439	35		kisumu
1416	2021-06-13	Case 175411	39		kisumu
1417	2021-06-13	Case 175405	51		kisumu
1418	2021-06-13	Case 175409	37		kisumu
1419	2021-06-13	Case 175407	31		kisumu
1420	2021-06-13	Case 175418	84		kisumu
1421	2021-06-13	Case 175424	49		kisumu
1422	2021-06-13	Case 175672	46		siaya
1423	2021-06-13	Case 175399	36		kisumu
1424	2021-06-13	Case 175679	41		siaya
1425	2021-06-13	Case 175611	36		siaya
1426	2021-06-13	Case 68453	80	dead	siaya
1427	2021-06-13	Case 175396	60		kisumu
1428	2021-06-13	Case 175403	65		kisumu
1429	2021-06-13	Case 175429	31		kisumu
1430	2021-06-13	Case 175419	35		kisumu
1431	2021-06-13	Case 175406	37		kisumu
1432	2021-06-13	Case 175421	28		kisumu
1433	2021-06-13	Case 110701	24	dead	siaya
1434	2021-06-13	Case 175422	29		kisumu
1435	2021-06-13	Case 175427	38		kisumu
1436	2021-06-13	Case 175673	88		siaya
1437	2021-06-13	Case 175678	26		siaya
1438	2021-06-13	Case 110699	28	dead	kisumu
1439	2021-06-13	Case 175402	29		kisumu
1440	2021-06-13	Case 175659	54		kisumu
1441	2021-06-13	Case 175426	63		kisumu
1442	2021-06-13	Case 175431	18		kisumu
1443	2021-06-13	Case 175417	66		kisumu
1444	2021-06-13	Case 175420	36		kisumu
1445	2021-06-13	Case 175436	68		kisumu
1446	2021-06-13	Case 175676	67		siaya
1447	2021-06-13	Case 175674	45		siaya
1448	2021-06-13	Case 175425	29		kisumu
1449	2021-06-13	Case 175677	33		siaya
1450	2021-06-13	Case 175681	81		siaya
1451	2021-06-13	Case 175414	45		kisumu
1452	2021-06-13	Case 175435	61		kisumu
1453	2021-06-13	Case 175423	34		kisumu
1454	2021-06-13	Case 175415	75		kisumu
1455	2021-06-13	Case 175434	71		kisumu
1456	2021-06-13	Case 175428	58		kisumu
1457	2021-06-13	Case 175413	30		kisumu
1458	2021-06-13	Case 175416	25		kisumu
1459	2021-06-13	Case 175675	27		siaya
1460	2021-06-13	Case 175680	64		siaya
1461	2021-06-13	Case 175430	25		kisumu
1462	2021-05-13	Case 164853	45		kisumu
1463	2021-05-13	Case 164852	24		kisumu
1464	2021-05-13	Case 164849	56		kisumu
1465	2021-05-13	Case 164802	18		kisumu
1466	2021-05-13	Case 164804	72		kisumu
1467	2021-05-13	Case 165025	44		siaya
1468	2021-05-13	Case 165026	53		siaya
1469	2021-05-13	Case 165015	35		siaya
1470	2021-05-13	Case 164851	56		kisumu
1471	2021-05-13	Case 165016	40		siaya
1472	2021-05-13	Case 164848	56		kisumu
1473	2021-05-13	Case 164854	37		kisumu
1474	2021-05-13	Case 164806	22		kisumu
1475	2021-05-13	Case 164850	66		kisumu
1476	2021-05-13	Case 164835	2		kisumu
1477	2021-05-13	Case 164803	30		kisumu
1478	2021-05-13	Case 165021	21		siaya
1479	2021-05-13	Case 165022	35		siaya
1480	2021-05-13	Case 164807	28		kisumu
1481	2021-05-13	Case 164819	39		kisumu
1482	2021-05-13	Case 164805	35		kisumu
1483	2021-05-13	Case 165027	18		siaya
1484	2021-05-13	Case 165019	49		siaya
1485	2021-05-13	Case 164847	18		kisumu
1486	2021-05-13	Case 165020	25		siaya
1487	2021-05-13	Case 164829	12		kisumu
1488	2021-05-13	Case 164830	56		kisumu
1489	2021-05-13	Case 165023	31		siaya
1490	2021-05-13	Case 165024	33		siaya
1491	2021-05-13	Case 164820	30		kisumu
1492	2021-05-13	Case 164839	20		kisumu
1493	2021-05-13	Case 164840	39		kisumu
1494	2021-05-13	Case 164808	35		kisumu
1495	2021-05-13	Case 165017	48		siaya
1496	2021-05-13	Case 165029	1		siaya
1497	2021-05-13	Case 164845	11		kisumu
1498	2021-05-13	Case 164846	47		kisumu
1499	2021-05-13	Case 165031	27		siaya
1500	2021-05-13	Case 164812	47		kisumu
1501	2021-05-13	Case 164813	28		kisumu
1502	2021-05-13	Case 164831	65		kisumu
1503	2021-05-13	Case 164832	2		kisumu
1504	2021-05-13	Case 164817	65		kisumu
1505	2021-05-13	Case 164818	27		kisumu
1506	2021-05-13	Case 164838	26		kisumu
1507	2021-05-13	Case 164821	25		kisumu
1508	2021-05-13	Case 165028	19		siaya
1509	2021-05-13	Case 164809	50		kisumu
1510	2021-05-13	Case 164810	38		kisumu
1511	2021-05-13	Case 165018	58		siaya
1512	2021-05-13	Case 164811	47		kisumu
1513	2021-05-13	Case 164828	34		kisumu
1514	2021-05-13	Case 164837	33		kisumu
1515	2021-05-13	Case 164814	11		kisumu
1516	2021-05-13	Case 164815	45		kisumu
1517	2021-05-13	Case 164836	34		kisumu
1518	2021-05-13	Case 164824	39		kisumu
1519	2021-05-13	Case 164834	27		kisumu
1520	2021-05-13	Case 165030	1		siaya
1521	2021-05-13	Case 164841	26		kisumu
1522	2021-05-13	Case 164816	53		kisumu
1523	2021-05-13	Case 164827	52		kisumu
1524	2021-05-13	Case 164843	46		kisumu
1525	2021-05-13	Case 164826	47		kisumu
1526	2021-05-13	Case 164825	60		kisumu
1527	2021-05-13	Case 164833	34		kisumu
1528	2021-05-13	Case 164822	4		kisumu
1529	2021-05-13	Case 164844	52		kisumu
1530	2021-05-13	Case 164842	15		kisumu
1531	2021-05-13	Case 164823	52		kisumu
1532	2020-11-13	Case 68498	27		kisumu
1533	2020-11-13	Case 68517	68		kisumu
1534	2020-11-13	Case 68513	51		kisumu
1535	2020-11-13	Case 68518	35		kisumu
1536	2020-11-13	Case 68520	34		kisumu
1537	2020-11-13	Case 68533	72		kisumu
1538	2020-11-13	Case 68530	11		kisumu
1539	2020-11-13	Case 68514	73		kisumu
1540	2020-11-13	Case 68516	26		kisumu
1541	2020-11-13	Case 68500	36		kisumu
1542	2020-11-13	Case 68523	23		kisumu
1543	2020-11-13	Case 68496	19		kisumu
1544	2020-11-13	Case 68519	68		kisumu
1545	2020-11-13	Case 68495	35		kisumu
1546	2020-11-13	Case 68491	24		kisumu
1547	2020-11-13	Case 68521	25		kisumu
1548	2020-11-13	Case 68522	70		kisumu
1549	2020-11-13	Case 68508	72		kisumu
1550	2020-11-13	Case 68497	36		kisumu
1551	2020-11-13	Case 68503	23		kisumu
1552	2020-11-13	Case 68539	62		kisumu
1553	2020-11-13	Case 68526	52		kisumu
1554	2020-11-13	Case 69179	37		siaya
1555	2020-11-13	Case 68494	32		kisumu
1556	2020-11-13	Case 68528	30		kisumu
1557	2020-11-13	Case 68534	4		kisumu
1558	2020-11-13	Case 68492	30		kisumu
1559	2020-11-13	Case 68507	31		kisumu
1560	2020-11-13	Case 68509	32		kisumu
1561	2020-11-13	Case 68536	35		kisumu
1562	2020-11-13	Case 68499	58		kisumu
1563	2020-11-13	Case 68515	38		kisumu
1564	2020-11-13	Case 68512	46		kisumu
1565	2020-11-13	Case 68505	10		kisumu
1566	2020-11-13	Case 68531	33		kisumu
1567	2020-11-13	Case 68524	20		kisumu
1568	2020-11-13	Case 68527	23		kisumu
1569	2020-11-13	Case 68535	40		kisumu
1570	2020-11-13	Case 68525	27		kisumu
1571	2020-11-13	Case 68529	36		kisumu
1572	2020-11-13	Case 69177	11		siaya
1573	2020-11-13	Case 68502	33		kisumu
1574	2020-11-13	Case 69178	27		siaya
1575	2020-11-13	Case 68510	82		kisumu
1576	2020-11-13	Case 68490	60		kisumu
1577	2020-11-13	Case 68504	78		kisumu
1578	2020-11-13	Case 68511	42		kisumu
1579	2020-11-13	Case 68493	28		kisumu
1580	2020-11-13	Case 68542	54		kisumu
1581	2020-11-13	Case 69175	19		siaya
1582	2020-11-13	Case 68538	36		kisumu
1583	2020-11-13	Case 68543	44		kisumu
1584	2020-11-13	Case 68506	40		kisumu
1585	2020-11-13	Case 68501	19		kisumu
1586	2020-11-13	Case 68545	27		kisumu
1587	2020-11-13	Case 69176	32		siaya
1588	2020-11-13	Case 68544	64		kisumu
1589	2020-11-13	Case 68532	49		kisumu
1590	2020-11-13	Case 68537	22		kisumu
1591	2020-11-13	Case 68540	18		kisumu
1592	2020-11-13	Case 68541	30		kisumu
1593	2020-10-13	Case 42068	36		kisumu
1594	2020-10-13	Case 42063	70		kisumu
1595	2020-10-13	Case 42069	74		kisumu
1596	2020-10-13	Case 42065	24		kisumu
1597	2020-10-13	Case 42075	4		kisumu
1598	2020-10-13	Case 42066	38		kisumu
1599	2020-10-13	Case 42074	33		kisumu
1600	2020-10-13	Case 42084	36		kisumu
1601	2020-10-13	Case 42462	16		siaya
1602	2020-10-13	Case 42067	16		kisumu
1603	2020-10-13	Case 42085	41		kisumu
1604	2020-10-13	Case 42072	30		kisumu
1605	2020-10-13	Case 42078	34		kisumu
1606	2020-10-13	Case 42076	28		kisumu
1607	2020-10-13	Case 42073	29		kisumu
1608	2020-10-13	Case 42071	25		kisumu
1609	2020-10-13	Case 42083	45		kisumu
1610	2020-10-13	Case 42064	28		kisumu
1611	2020-10-13	Case 42464	47		siaya
1612	2020-10-13	Case 42070	32		kisumu
1613	2020-10-13	Case 42465	75		siaya
1614	2020-10-13	Case 42082	21		kisumu
1615	2020-10-13	Case 42468	56		siaya
1616	2020-10-13	Case 42081	61		kisumu
1617	2020-10-13	Case 42080	39		kisumu
1618	2020-10-13	Case 42079	60		kisumu
1619	2020-10-13	Case 42466	28		siaya
1620	2020-10-13	Case 42077	37		kisumu
1621	2020-10-13	Case 42463	72		siaya
1622	2020-10-13	Case 42062	24		kisumu
1623	2020-10-13	Case 42467	66		siaya
1624	2021-10-13	Case 251627	40		siaya
1625	2021-10-13	Case 251628	35		siaya
1626	2021-09-13	Case 244023	54		kisumu
1627	2021-09-13	Case 244025	44		kisumu
1628	2021-09-13	Case 244021	59		kisumu
1629	2021-09-13	Case 244022	59		kisumu
1630	2021-09-13	Case 244024	59		kisumu
1631	2021-04-14	Case 148455	33		kisumu
1632	2021-04-14	Case 148471	30		kisumu
1633	2021-04-14	Case 148481	6		kisumu
1634	2021-04-14	Case 148468	59		kisumu
1635	2021-04-14	Case 148454	31		kisumu
1636	2021-04-14	Case 148483	74		kisumu
1637	2021-04-14	Case 148452	52		kisumu
1638	2021-04-14	Case 148469	40		kisumu
1639	2021-04-14	Case 148458	73		kisumu
1640	2021-04-14	Case 148456	25		kisumu
1641	2021-04-14	Case 148461	43		kisumu
1642	2021-04-14	Case 148464	10		kisumu
1643	2021-04-14	Case 148465	27		kisumu
1644	2021-04-14	Case 148463	48		kisumu
1645	2021-04-14	Case 148479	35		kisumu
1646	2021-04-14	Case 148480	32		kisumu
1647	2021-04-14	Case 148467	45		kisumu
1648	2021-04-14	Case 148453	56		kisumu
1649	2021-04-14	Case 28844	48	dead	kisumu
1650	2021-04-14	Case 148460	52		kisumu
1651	2021-04-14	Case 148459	72		kisumu
1652	2021-04-14	Case 148457	42		kisumu
1653	2021-04-14	Case 148474	51		kisumu
1654	2021-04-14	Case 148450	28		kisumu
1655	2021-04-14	Case 148478	3		kisumu
1656	2021-04-14	Case 148462	NA		kisumu
1657	2021-04-14	Case 148482	55		kisumu
1658	2021-04-14	Case 148472	23		kisumu
1659	2021-04-14	Case 148475	28		kisumu
1660	2021-04-14	Case 148477	25		kisumu
1661	2021-04-14	Case 148466	34		kisumu
1662	2021-04-14	Case 148449	6		kisumu
1663	2021-04-14	Case 148473	34		kisumu
1664	2021-04-14	Case 148470	11		kisumu
1665	2021-04-14	Case 148451	62		kisumu
1666	2021-04-14	Case 148476	43		kisumu
1667	2021-08-14	Case 220713	31		siaya
1668	2021-08-14	Case 220712	57		siaya
1669	2020-12-14	Case 92188	53		kisumu
1670	2020-12-14	Case 92189	26		kisumu
1671	2020-12-14	Case 92449	60	dead	siaya
1672	2020-12-14	Case 92450	67		siaya
1673	2020-12-14	Case 92448	70		siaya
1674	2020-12-14	Case 92185	60		kisumu
1675	2020-12-14	Case 92190	21		kisumu
1676	2020-12-14	Case 92192	36		kisumu
1677	2020-12-14	Case 92447	24		siaya
1678	2020-12-14	Case 92187	62		kisumu
1679	2020-12-14	Case 92186	33		kisumu
1680	2020-12-14	Case 92193	68		kisumu
1681	2020-12-14	Case 92194	13		kisumu
1682	2020-12-14	Case 92191	62		kisumu
1683	2020-12-14	Case 92195	45		kisumu
1684	2021-12-14	Case 257596	30		siaya
1685	2021-12-14	Case 257597	32		siaya
1686	2021-12-14	Case 257598	38		siaya
1687	2021-12-14	Case 257600	57		siaya
1688	2021-12-14	Case 257601	24		siaya
1689	2021-12-14	Case 256943	28		kisumu
1690	2021-12-14	Case 256940	54		kisumu
1691	2021-12-14	Case 256941	36		kisumu
1692	2021-12-14	Case 256942	45		kisumu
1693	2021-12-14	Case 256944	29		kisumu
1694	2021-12-14	Case 257599	55		siaya
1695	2021-01-14	Case 98719	16		kisumu
1696	2021-01-14	Case 98718	51		kisumu
1697	2022-01-14	Case 317271	43		siaya
1698	2022-01-14	Case 317269	61		siaya
1699	2022-01-14	Case 317270	49		siaya
1700	2022-01-14	Case 317275	39		siaya
1701	2022-01-14	Case 317276	28		siaya
1702	2022-01-14	Case 317277	60		siaya
1703	2022-01-14	Case 317274	44		siaya
1704	2022-01-14	Case 317252	30		siaya
1705	2022-01-14	Case 317253	17		siaya
1706	2022-01-14	Case 317268	79		siaya
1707	2022-01-14	Case 317255	6		siaya
1708	2022-01-14	Case 317256	17		siaya
1709	2022-01-14	Case 317257	30		siaya
1710	2022-01-14	Case 317258	15		siaya
1711	2022-01-14	Case 317259	70		siaya
1712	2022-01-14	Case 317260	70		siaya
1713	2022-01-14	Case 317261	31		siaya
1714	2022-01-14	Case 317262	24		siaya
1715	2022-01-14	Case 317263	30		siaya
1716	2022-01-14	Case 317264	46		siaya
1717	2022-01-14	Case 317265	73		siaya
1718	2022-01-14	Case 317266	54		siaya
1719	2022-01-14	Case 317254	9		siaya
1720	2022-01-14	Case 316825	48		kisumu
1721	2022-01-14	Case 316826	57		kisumu
1722	2022-01-14	Case 316827	81		kisumu
1723	2022-01-14	Case 316828	46		kisumu
1724	2022-01-14	Case 317272	47		siaya
1725	2022-01-14	Case 317273	47		siaya
1726	2022-01-14	Case 317233	44		siaya
1727	2022-01-14	Case 317234	61		siaya
1728	2022-01-14	Case 317235	64		siaya
1729	2022-01-14	Case 317236	30		siaya
1730	2022-01-14	Case 317237	68	dead	siaya
1731	2022-01-14	Case 317238	28		siaya
1732	2022-01-14	Case 317239	24		siaya
1733	2022-01-14	Case 317240	67		siaya
1734	2022-01-14	Case 317241	39		siaya
1735	2022-01-14	Case 317242	73		siaya
1736	2022-01-14	Case 317243	46		siaya
1737	2022-01-14	Case 317244	32		siaya
1738	2022-01-14	Case 317245	45		siaya
1739	2022-01-14	Case 317246	40		siaya
1740	2022-01-14	Case 317247	56		siaya
1741	2022-01-14	Case 317248	25		siaya
1742	2022-01-14	Case 317249	25		siaya
1743	2022-01-14	Case 317250	45		siaya
1744	2022-01-14	Case 317251	30		siaya
1745	2022-01-14	Case 317292	58		siaya
1746	2022-01-14	Case 317293	56		siaya
1747	2022-01-14	Case 317294	83		siaya
1748	2022-01-14	Case 317281	74		siaya
1749	2022-01-14	Case 317282	41		siaya
1750	2022-01-14	Case 317283	14		siaya
1751	2022-01-14	Case 317284	39		siaya
1752	2022-01-14	Case 316829	33		kisumu
1753	2022-01-14	Case 316830	82		kisumu
1754	2022-01-14	Case 317231	34		siaya
1755	2022-01-14	Case 317232	6		siaya
1756	2022-01-14	Case 317289	70		siaya
1757	2022-01-14	Case 317290	17		siaya
1758	2022-01-14	Case 317278	43		siaya
1759	2022-01-14	Case 317279	45		siaya
1760	2022-01-14	Case 317267	65		siaya
1761	2022-01-14	Case 317285	45		siaya
1762	2022-01-14	Case 317286	45		siaya
1763	2022-01-14	Case 317287	66		siaya
1764	2022-01-14	Case 317288	62		siaya
1765	2022-01-14	Case 317280	12		siaya
1766	2022-01-14	Case 317291	96		siaya
1767	2020-07-14	Case 10965	43	dead	kisumu
1768	2020-07-14	Case 10964	59		kisumu
1769	2021-07-14	Case 190288	48		kisumu
1770	2021-07-14	Case 190768	20		siaya
1771	2021-07-14	Case 191010	41		siaya
1772	2021-07-14	Case 190766	26		siaya
1773	2021-07-14	Case 190767	24		siaya
1774	2021-07-14	Case 190287	82		kisumu
1775	2021-07-14	Case 190764	34		siaya
1776	2021-07-14	Case 190765	32		siaya
1777	2021-07-14	Case 190291	34		kisumu
1778	2021-07-14	Case 191009	42		siaya
1779	2021-07-14	Case 190763	38		siaya
1780	2021-07-14	Case 190769	14		siaya
1781	2021-07-14	Case 191008	60		siaya
1782	2021-07-14	Case 190294	14		kisumu
1783	2021-07-14	Case 190290	44		kisumu
1784	2021-07-14	Case 191006	64		siaya
1785	2021-07-14	Case 191007	62		siaya
1786	2021-07-14	Case 190289	47		kisumu
1787	2021-07-14	Case 190293	22		kisumu
1788	2021-07-14	Case 190760	87		siaya
1789	2021-07-14	Case 190761	63	dead	siaya
1790	2021-07-14	Case 190292	26		kisumu
1791	2021-07-14	Case 191004	82		siaya
1792	2021-07-14	Case 191005	70		siaya
1793	2021-07-14	Case 190770	12		siaya
1794	2021-07-14	Case 190762	43		siaya
1795	2021-07-14	Case 191011	40		siaya
1796	2021-07-14	Case 191012	22		siaya
1797	2021-07-14	Case 190868	67		kisumu
1798	2021-07-14	Case 190771	8		siaya
1799	2021-07-14	Case 190869	40		kisumu
1800	2021-07-14	Case 190867	80		kisumu
1801	2021-07-14	Case 190772	3		siaya
1802	2021-07-14	Case 191013	6		siaya
1803	2021-06-14	Case 175843	27		kisumu
1804	2021-06-14	Case 176038	25		siaya
1805	2021-06-14	Case 175797	40		kisumu
1806	2021-06-14	Case 175790	35		kisumu
1807	2021-06-14	Case 175842	34		kisumu
1808	2021-06-14	Case 175841	29		kisumu
1809	2021-06-14	Case 175821	35		kisumu
1810	2021-06-14	Case 175807	41		kisumu
1811	2021-06-14	Case 175833	20		kisumu
1812	2021-06-14	Case 175795	12		kisumu
1813	2021-06-14	Case 175834	41		kisumu
1814	2021-06-14	Case 175822	25		kisumu
1815	2021-06-14	Case 175806	46		kisumu
1816	2021-06-14	Case 175803	48		kisumu
1817	2021-06-14	Case 175802	10		kisumu
1818	2021-06-14	Case 175799	9		kisumu
1819	2021-06-14	Case 175796	52		kisumu
1820	2021-06-14	Case 175804	32		kisumu
1821	2021-06-14	Case 175840	28		kisumu
1822	2021-06-14	Case 176037	75		siaya
1823	2021-06-14	Case 175805	35		kisumu
1824	2021-06-14	Case 175788	37		kisumu
1825	2021-06-14	Case 175844	31		kisumu
1826	2021-06-14	Case 107476	67	dead	kisumu
1827	2021-06-14	Case 175789	48		kisumu
1828	2021-06-14	Case 175801	23		kisumu
1829	2021-06-14	Case 176046	60		siaya
1830	2021-06-14	Case 175837	45		kisumu
1831	2021-06-14	Case 175835	38		kisumu
1832	2021-06-14	Case 175819	64		kisumu
1833	2021-06-14	Case 176017	44		siaya
1834	2021-06-14	Case 175820	38		kisumu
1835	2021-06-14	Case 176019	42		siaya
1836	2021-06-14	Case 176020	62		siaya
1837	2021-06-14	Case 176021	43		siaya
1838	2021-06-14	Case 176039	16		siaya
1839	2021-06-14	Case 176041	2		siaya
1840	2021-06-14	Case 175809	44		kisumu
1841	2021-06-14	Case 175798	9		kisumu
1842	2021-06-14	Case 175800	21		kisumu
1843	2021-06-14	Case 175816	58		kisumu
1844	2021-06-14	Case 175838	33		kisumu
1845	2021-06-14	Case 175818	22		kisumu
1846	2021-06-14	Case 175850	57		kisumu
1847	2021-06-14	Case 175832	51		kisumu
1848	2021-06-14	Case 176033	81		siaya
1849	2021-06-14	Case 176035	54		siaya
1850	2021-06-14	Case 176036	64		siaya
1851	2021-06-14	Case 175823	50		kisumu
1852	2021-06-14	Case 175824	37		kisumu
1853	2021-06-14	Case 176042	18		siaya
1854	2021-06-14	Case 175794	35		kisumu
1855	2021-06-14	Case 176043	57		siaya
1856	2021-06-14	Case 175836	45		kisumu
1857	2021-06-14	Case 176045	85		siaya
1858	2021-06-14	Case 175817	30		kisumu
1859	2021-06-14	Case 175830	28		kisumu
1860	2021-06-14	Case 175839	29		kisumu
1861	2021-06-14	Case 175831	42		kisumu
1862	2021-06-14	Case 175785	52		kisumu
1863	2021-06-14	Case 176018	35		siaya
1864	2021-06-14	Case 175787	45		kisumu
1865	2021-06-14	Case 175786	47		kisumu
1866	2021-06-14	Case 175808	33		kisumu
1867	2021-06-14	Case 175793	62		kisumu
1868	2021-06-14	Case 175810	52		kisumu
1869	2021-06-14	Case 119860	84	dead	siaya
1870	2021-06-14	Case 175814	49		kisumu
1871	2021-06-14	Case 176044	72		siaya
1872	2021-06-14	Case 175815	24		kisumu
1873	2021-06-14	Case 175849	37		kisumu
1874	2021-06-14	Case 175847	68		kisumu
1875	2021-06-14	Case 176031	73		siaya
1876	2021-06-14	Case 176034	39		siaya
1877	2021-06-14	Case 113140	90	dead	siaya
1878	2021-06-14	Case 175827	41		kisumu
1879	2021-06-14	Case 176040	47		siaya
1880	2021-06-14	Case 175825	54		kisumu
1881	2021-06-14	Case 175826	37		kisumu
1882	2021-06-14	Case 176030	22		siaya
1883	2021-06-14	Case 119504	75	dead	siaya
1884	2021-06-14	Case 175812	31		kisumu
1885	2021-06-14	Case 176029	26		siaya
1886	2021-06-14	Case 175792	10		kisumu
1887	2021-06-14	Case 176028	38		siaya
1888	2021-06-14	Case 176022	65		siaya
1889	2021-06-14	Case 176032	78		siaya
1890	2021-06-14	Case 175811	39		kisumu
1891	2021-06-14	Case 176023	85		siaya
1892	2021-06-14	Case 175828	21		kisumu
1893	2021-06-14	Case 175791	72		kisumu
1894	2021-06-14	Case 175845	33		kisumu
1895	2021-06-14	Case 175813	20		kisumu
1896	2021-06-14	Case 175848	92		kisumu
1897	2021-06-14	Case 175829	26		kisumu
1898	2021-06-14	Case 176026	61		siaya
1899	2021-06-14	Case 176027	20		siaya
1900	2021-06-14	Case 176024	55		siaya
1901	2021-06-14	Case 176025	62		siaya
1902	2021-06-14	Case 175846	34		kisumu
1903	2021-03-14	Case 113291	46		kisumu
1904	2021-05-14	Case 165173	34		kisumu
1905	2021-05-14	Case 165378	31		siaya
1906	2021-05-14	Case 165376	70		siaya
1907	2021-05-14	Case 165174	38		kisumu
1908	2021-05-14	Case 165175	41		kisumu
1909	2021-05-14	Case 165377	32		siaya
1910	2020-11-14	Case 69554	51		kisumu
1911	2020-11-14	Case 69549	27		kisumu
1912	2020-11-14	Case 69547	24		kisumu
1913	2020-11-14	Case 69548	50		kisumu
1914	2020-11-14	Case 69553	67	dead	kisumu
1915	2020-11-14	Case 69551	30		kisumu
1916	2020-11-14	Case 69550	28		kisumu
1917	2020-11-14	Case 69552	27		kisumu
1918	2020-10-14	Case 42729	38		kisumu
1919	2020-10-14	Case 42728	29		kisumu
1920	2020-10-14	Case 42753	6		kisumu
1921	2020-10-14	Case 42758	0		kisumu
1922	2020-10-14	Case 42740	34		kisumu
1923	2020-10-14	Case 42730	29		kisumu
1924	2020-10-14	Case 42725	39		kisumu
1925	2020-10-14	Case 42752	39		kisumu
1926	2020-10-14	Case 42739	0		kisumu
1927	2020-10-14	Case 42727	52		kisumu
1928	2020-10-14	Case 42731	67		kisumu
1929	2020-10-14	Case 42755	83		kisumu
1930	2020-10-14	Case 42736	28		kisumu
1931	2020-10-14	Case 42756	50		kisumu
1932	2020-10-14	Case 42754	52		kisumu
1933	2020-10-14	Case 42726	55		kisumu
1934	2020-10-14	Case 42738	32		kisumu
1935	2020-10-14	Case 43063	46		siaya
1936	2020-10-14	Case 43062	77		siaya
1937	2020-10-14	Case 42724	40		kisumu
1938	2020-10-14	Case 42732	57		kisumu
1939	2020-10-14	Case 42757	18		kisumu
1940	2020-10-14	Case 42751	36		kisumu
1941	2020-10-14	Case 42759	35		kisumu
1942	2020-10-14	Case 42737	55		kisumu
1943	2020-10-14	Case 42748	33		kisumu
1944	2020-10-14	Case 42767	25		kisumu
1945	2020-10-14	Case 42765	36		kisumu
1946	2020-10-14	Case 42760	46		kisumu
1947	2020-10-14	Case 42750	29		kisumu
1948	2020-10-14	Case 42764	30		kisumu
1949	2020-10-14	Case 42763	36		kisumu
1950	2020-10-14	Case 42766	38		kisumu
1951	2020-10-14	Case 42744	40		kisumu
1952	2020-10-14	Case 42735	36		kisumu
1953	2020-10-14	Case 42749	33		kisumu
1954	2020-10-14	Case 42741	35		kisumu
1955	2020-10-14	Case 42734	56		kisumu
1956	2020-10-14	Case 42761	45		kisumu
1957	2020-10-14	Case 42742	17		kisumu
1958	2020-10-14	Case 42722	63		kisumu
1959	2020-10-14	Case 42723	53		kisumu
1960	2020-10-14	Case 42746	26		kisumu
1961	2020-10-14	Case 42745	46		kisumu
1962	2020-10-14	Case 42743	21		kisumu
1963	2020-10-14	Case 42733	34		kisumu
1964	2020-10-14	Case 42747	4		kisumu
1965	2020-10-14	Case 42762	28		kisumu
1966	2021-10-14	Case 251789	87		siaya
1967	2020-09-14	Case 36243	33		kisumu
1968	2020-09-14	Case 36242	27		kisumu
1969	2020-09-14	Case 36240	22		kisumu
1970	2020-09-14	Case 36241	36		kisumu
1971	2020-09-14	Case 36245	33		kisumu
1972	2020-09-14	Case 36246	32		kisumu
1973	2020-09-14	Case 36244	27		kisumu
1974	2021-09-14	Case 244801	30		siaya
1975	2021-09-14	Case 244805	5		siaya
1976	2021-09-14	Case 244486	27		kisumu
1977	2021-09-14	Case 244804	5		siaya
1978	2021-09-14	Case 244485	49		kisumu
1979	2021-09-14	Case 244802	11		siaya
1980	2021-09-14	Case 244803	3		siaya
1981	2021-04-15	Case 149988	21		siaya
1982	2021-04-15	Case 149388	62		kisumu
1983	2021-04-15	Case 149999	51		siaya
1984	2021-04-15	Case 149986	62		siaya
1985	2021-04-15	Case 149987	5		siaya
1986	2021-04-15	Case 149991	43		siaya
1987	2021-04-15	Case 149376	0		kisumu
1988	2021-04-15	Case 149989	31		siaya
1989	2021-04-15	Case 149984	38		siaya
1990	2021-04-15	Case 149985	70		siaya
1991	2021-04-15	Case 149391	30		kisumu
1992	2021-04-15	Case 149401	56		kisumu
1993	2021-04-15	Case 149389	25		kisumu
1994	2021-04-15	Case 149998	18		siaya
1995	2021-04-15	Case 149982	43		siaya
1996	2021-04-15	Case 149979	38		siaya
1997	2021-04-15	Case 149975	28		siaya
1998	2021-04-15	Case 149983	40		siaya
1999	2021-04-15	Case 149997	33		siaya
[truncated: 8,497 more rows]
